# Supplementary material for: Enhancing ransomware defense: deep learning-based detection and family-wise classification of evolving threats
Source: PeerJ Comput Sci. 2024 Nov 29;10:e2546. doi: 10.7717/peerj-cs.2546 (PMC11640932; doi:10.7717/peerj-cs.2546)
Supplement: Supplemental Information 1 [file peerj-cs-10-2546-s001.csv]

md5	sha1	file_extension	EntryPoint	PEType	MachineType	magic_number	bytes_on_last_page	pages_in_file	relocations	size_of_header	min_extra_paragraphs	max_extra_paragraphs	init_ss_value	init_sp_value	init_ip_value	init_cs_value	over_lay_number	oem_identifier	address_of_ne_header	Magic	SizeOfCode	SizeOfInitializedData	SizeOfUninitializedData	AddressOfEntryPoint	BaseOfCode	BaseOfData	ImageBase	SectionAlignment	FileAlignment	OperatingSystemVersion	ImageVersion	SizeOfImage	SizeOfHeaders	Checksum	Subsystem	DllCharacteristics	SizeofStackReserve	SizeofStackCommit	SizeofHeapCommit	SizeofHeapReserve	LoaderFlags	text_VirtualSize	text_VirtualAddress	text_SizeOfRawData	text_PointerToRawData	text_PointerToRelocations	text_PointerToLineNumbers	text_Characteristics	rdata_VirtualSize
d5aa2b2506dd71b65307bb551a6a099d	62f4d55a1bb8396e493d7815dc44febed7161535	exe	0x108ec	PE32+	AMD AMD64	MZ	0x0090	0x0003	0x0000	0x0004	0x0000	0xFFFF	0x0000	0x00B8	0x0000	0x0000	0x0000	0x0000	0x000000F8	PE32+	0x00011200	0x0000D200	0x00000000	0x00000000000108EC (Section: .text)	0x00001000	0x00004000	0x0000000140000000	0x00001000	0x00000200	5.2	0.0	0x00022000	0x00000400	0x0001E8D0	IMAGE_SUBSYSTEM_WINDOWS_GUI	['IMAGE_DLLCHARACTERISTICS_DYNAMIC_BASE', 'IMAGE_DLLCHARACTERISTICS_NX_COMPAT', 'IMAGE_DLLCHARACTERISTICS_TERMINAL_SERVER_AWARE']	0x0000000000100000	0x0000000000001000	0x0000000000001000	0x0000000000100000	0x00000000	0x000111FE	0x00001000	0x00011200	0x00000400	0x00000000	0x00000000	['IMAGE_SCN_CNT_CODE', 'IMAGE_SCN_MEM_EXECUTE', 'IMAGE_SCN_MEM_READ']	0x00007B14
8d1178cec97f96a9ede3efe2f30ef30e	ca40945a4e35d48794a5e13aacf16b8ae1caddeb	exe	0x25cf9c	PE32+	AMD AMD64	MZ	0x0090	0x0003	0x0000	0x0004	0x0000	0xFFFF	0x0000	0x00B8	0x0000	0x0000	0x0000	0x0000	0x00000118	PE32+	0x0035D200	0x00192400	0x00000000	0x000000000025CF9C (Section: .text)	0x00001000	0x00004000	0x0000000140000000	0x00001000	0x00000200	5.2	0.0	0x00515000	0x00000400	0x004F623F	IMAGE_SUBSYSTEM_WINDOWS_GUI	['IMAGE_DLLCHARACTERISTICS_DYNAMIC_BASE', 'IMAGE_DLLCHARACTERISTICS_NX_COMPAT', 'IMAGE_DLLCHARACTERISTICS_TERMINAL_SERVER_AWARE']	0x0000000000100000	0x0000000000001000	0x0000000000001000	0x0000000000100000	0x00000000	0x0035D14C	0x00001000	0x0035D200	0x00000400	0x00000000	0x00000000	['IMAGE_SCN_CNT_CODE', 'IMAGE_SCN_MEM_EXECUTE', 'IMAGE_SCN_MEM_READ']	0x0012F786
c08d7afb7966f452cf5aa9283fe8880a	6f47b50480bea61ae4dfb75c12582990cc5ce770	exe	0x2a7e	PE32	Intel 386 or later, and compatibles	MZ	0x0090	0x0003	0x0000	0x0004	0x0000	0xFFFF	0x0000	0x00B8	0x0000	0x0000	0x0000	0x0000	0x00000080	PE32	0x00000C00	0x00000800	0x00000000	0x00002A7E (Section: .text)	0x00002000	0x00004000	0x00400000	0x00002000	0x00000200	4.0	0.0	0x00008000	0x00000200	0x00000000	IMAGE_SUBSYSTEM_WINDOWS_GUI	['IMAGE_DLLCHARACTERISTICS_DYNAMIC_BASE', 'IMAGE_DLLCHARACTERISTICS_HIGH_ENTROPY_VA', 'IMAGE_DLLCHARACTERISTICS_NO_SEH', 'IMAGE_DLLCHARACTERISTICS_NX_COMPAT', 'IMAGE_DLLCHARACTERISTICS_TERMINAL_SERVER_AWARE']	0x00100000	0x00001000	0x00001000	0x00100000	0x00000000	0x00000A84	0x00002000	0x00000C00	0x00000200	0x00000000	0x00000000	['IMAGE_SCN_CNT_CODE', 'IMAGE_SCN_MEM_EXECUTE', 'IMAGE_SCN_MEM_READ']	0x0012F786
3554a3a99e7ffb57552aedcb2520f1d2	8c3d5b506a8d55f42f4c83ead3e4341255d1acfc	exe	0x64ca0	PE32+	AMD AMD64	MZ	0x0090	0x0003	0x0004	0x0000	0x0000	0xFFFF	0x0000	0x008B	0x0000	0x0000	0x0000	0x0000	0x00000080	PE32+	0x00222E00	0x00050A00	0x00000000	0x0000000000064CA0 (Section: .text)	0x00001000	0x00004000	0x0000000000400000	0x00001000	0x00000200	6.1	1.0	0x006DA000	0x00000600	0x00000000	IMAGE_SUBSYSTEM_WINDOWS_CUI	['IMAGE_DLLCHARACTERISTICS_DYNAMIC_BASE', 'IMAGE_DLLCHARACTERISTICS_HIGH_ENTROPY_VA', 'IMAGE_DLLCHARACTERISTICS_NX_COMPAT', 'IMAGE_DLLCHARACTERISTICS_TERMINAL_SERVER_AWARE']	0x0000000000200000	0x0000000000001000	0x0000000000001000	0x0000000000100000	0x00000000	0x00222D7D	0x00001000	0x00222E00	0x00000600	0x00000000	0x00000000	['IMAGE_SCN_CNT_CODE', 'IMAGE_SCN_MEM_EXECUTE', 'IMAGE_SCN_MEM_READ']	0x002148A0
5be9511d42136df49d9501680e84109f	0a7d0c68c591db2f197b2169d226bebe6e9bdabe	exe	0x1b9ae	PE32	Intel 386 or later, and compatibles	MZ	0x0090	0x0003	0x0000	0x0004	0x0000	0xFFFF	0x0000	0x00B8	0x0000	0x0000	0x0000	0x0000	0x00000080	PE32	0x00019A00	0x00000A00	0x00000000	0x0001B9AE (Section: .text)	0x00002000	0x00000000	0x00400000	0x00002000	0x00000200	4.0	0.0	0x00020000	0x00000200	0x00000000	IMAGE_SUBSYSTEM_WINDOWS_GUI	['IMAGE_DLLCHARACTERISTICS_DYNAMIC_BASE', 'IMAGE_DLLCHARACTERISTICS_NO_SEH', 'IMAGE_DLLCHARACTERISTICS_NX_COMPAT', 'IMAGE_DLLCHARACTERISTICS_TERMINAL_SERVER_AWARE']	0x00100000	0x00001000	0x00001000	0x00100000	0x00000000	0x000199B4	0x00002000	0x00019A00	0x00000200	0x00000000	0x00000000	['IMAGE_SCN_CNT_CODE', 'IMAGE_SCN_MEM_EXECUTE', 'IMAGE_SCN_MEM_READ']	0x00004BF8
d537acb8f56a1ce206bc35cf8ff959c0	0bb491f62b77df737801b9ab0fd14fa12d43d254	exe	0x0208	PE32	Intel 386 or later, and compatibles	MZ	0x0090	0x0003	0x0000	0x0004	0x0000	0xFFFF	0x0000	0x00B8	0x0000	0x0000	0x0000	0x0000	0x000000B0	PE32	0x00000200	0x00001800	0x00000000	0x00000208 (Section: .text)	0x00000200	0x00000400	0x00400000	0x00000200	0x00000200	4.0	4.0	0x00001C00	0x00000200	0x000084E6	IMAGE_SUBSYSTEM_WINDOWS_GUI	['IMAGE_DLLCHARACTERISTICS_DYNAMIC_BASE', 'IMAGE_DLLCHARACTERISTICS_NO_SEH', 'IMAGE_DLLCHARACTERISTICS_NX_COMPAT', 'IMAGE_DLLCHARACTERISTICS_TERMINAL_SERVER_AWARE']	0x00100000	0x00001000	0x00001000	0x00100000	0x00000000	0x00000068	0x00000200	0x00000200	0x00000200	0x00000000	0x00000000	['IMAGE_SCN_CNT_CODE', 'IMAGE_SCN_MEM_EXECUTE', 'IMAGE_SCN_MEM_READ']	0x00004BF8
8a40b88f514ef21f74052d22e2d98750	524e636f22bb8a5c2f7947727d5f91dd3dd05972	exe	0x36000	PE32	Intel 386 or later, and compatibles	MZ	0x0090	0x0003	0x0000	0x0004	0x0000	0xFFFF	0x0000	0x00B8	0x0000	0x0000	0x0000	0x0000	0x00000080	PE32	0x00028800	0x0000AE00	0x00000000	0x00036000 (Section: .text)	0x00036000	0x0002A000	0x00400000	0x00001000	0x00000200	4.0	0.0	0x00037000	0x00000400	0x00037D22	IMAGE_SUBSYSTEM_WINDOWS_GUI	['IMAGE_DLLCHARACTERISTICS_DYNAMIC_BASE', 'IMAGE_DLLCHARACTERISTICS_NO_SEH', 'IMAGE_DLLCHARACTERISTICS_NX_COMPAT', 'IMAGE_DLLCHARACTERISTICS_TERMINAL_SERVER_AWARE']	0x00100000	0x00001000	0x00001000	0x00100000	0x00000000	0x00000400	0x00036000	0x00000400	0x00032E00	0x00000000	0x00000000	['IMAGE_SCN_CNT_CODE', 'IMAGE_SCN_MEM_EXECUTE', 'IMAGE_SCN_MEM_READ']	0x0000675C
492c895eef1bbf512d2a62953c6dc490	b10ffab94d90d85bfb94acb86cfce7368d0df3e3	exe	0x9fb4	PE32	Intel 386 or later, and compatibles	MZ	0x0080	0x0001	0x0000	0x0004	0x0000	0xFFFF	0x0000	0x00B8	0x0000	0x0000	0x0000	0x0000	0x00000070	PE32	0x00011800	0x00004600	0x00002400	0x00009FB4 (Section: AUTO)	0x00001000	0x00013000	0x00400000	0x00001000	0x00000200	1.B	0.0	0x0001F000	0x00000400	0x00000000	IMAGE_SUBSYSTEM_WINDOWS_GUI	['IMAGE_DLLCHARACTERISTICS_DYNAMIC_BASE', 'IMAGE_DLLCHARACTERISTICS_NO_SEH', 'IMAGE_DLLCHARACTERISTICS_NX_COMPAT', 'IMAGE_DLLCHARACTERISTICS_TERMINAL_SERVER_AWARE']	0x00010000	0x00010000	0x00001000	0x00002000	0x00000000	0x00000400	0x00036000	0x00000400	0x00032E00	0x00000000	0x00000000	['IMAGE_SCN_CNT_CODE', 'IMAGE_SCN_MEM_EXECUTE', 'IMAGE_SCN_MEM_READ']	0x0000675C
b36ae3f1cbd1e4d8df6d5c5e7268bc91	4ed46940b19333be5a8590dc369a2bdb501382ff	exe	0x57c2	PE32	Intel 386 or later, and compatibles	MZ	0x0090	0x0003	0x0000	0x0004	0x0000	0xFFFF	0x0000	0x00B8	0x0000	0x0000	0x0000	0x0000	0x00000100	PE32	0x00010600	0x00009C00	0x00000000	0x000057C2 (Section: .text)	0x00001000	0x00012000	0x00400000	0x00001000	0x00000200	6.0	0.0	0x0001F000	0x00000400	0x00000000	IMAGE_SUBSYSTEM_WINDOWS_CUI	['IMAGE_DLLCHARACTERISTICS_DYNAMIC_BASE', 'IMAGE_DLLCHARACTERISTICS_NX_COMPAT', 'IMAGE_DLLCHARACTERISTICS_TERMINAL_SERVER_AWARE']	0x00100000	0x00001000	0x00001000	0x00100000	0x00000000	0x0001056A	0x00001000	0x00010600	0x00000400	0x00000000	0x00000000	['IMAGE_SCN_CNT_CODE', 'IMAGE_SCN_MEM_EXECUTE', 'IMAGE_SCN_MEM_READ']	0x000060EA
b8e27c15d3f05a66ab6dd2db000ae059	6667bcec444718db2568d6642f8a495c05d95ae7	exe	0x1242	PE32	Intel 386 or later, and compatibles	MZ	0x0090	0x0003	0x0000	0x0004	0x0000	0xFFFF	0x0000	0x00B8	0x0000	0x0000	0x0000	0x0000	0x00000118	PE32	0x0000A600	0x00091E00	0x00000000	0x00001242 (Section: .text)	0x00001000	0x0000C000	0x00400000	0x00001000	0x00000200	6.0	0.0	0x000A1000	0x00000400	0x00000000	IMAGE_SUBSYSTEM_WINDOWS_GUI	['IMAGE_DLLCHARACTERISTICS_DYNAMIC_BASE', 'IMAGE_DLLCHARACTERISTICS_NX_COMPAT', 'IMAGE_DLLCHARACTERISTICS_TERMINAL_SERVER_AWARE']	0x00100000	0x00001000	0x00001000	0x00100000	0x00000000	0x0000A467	0x00001000	0x0000A600	0x00000400	0x00000000	0x00000000	['IMAGE_SCN_CNT_CODE', 'IMAGE_SCN_MEM_EXECUTE', 'IMAGE_SCN_MEM_READ']	0x0000578E
7f01c29f7833f03c556620f868b0eb13	1f764df0a3913b655b38a8c76fe416b367f395ee	exe	0x419ad0	PE32+	AMD AMD64	MZ	0x0090	0x0003	0x0000	0x0004	0x0000	0xFFFF	0x0000	0x00B8	0x0000	0x0000	0x0000	0x0000	0x00000080	PE32+	0x0011F000	0x00011000	0x002FA000	0x0000000000419AD0 (Section: UPX1)	0x002FB000	0x0000C000	0x0000000000400000	0x00001000	0x00000200	6.1	0.0	0x0042B000	0x00001000	0x00000000	IMAGE_SUBSYSTEM_WINDOWS_CUI	['IMAGE_DLLCHARACTERISTICS_DYNAMIC_BASE', 'IMAGE_DLLCHARACTERISTICS_HIGH_ENTROPY_VA', 'IMAGE_DLLCHARACTERISTICS_NX_COMPAT', 'IMAGE_DLLCHARACTERISTICS_TERMINAL_SERVER_AWARE']	0x0000000000200000	0x0000000000001000	0x0000000000001000	0x0000000000100000	0x00000000	0x0000A467	0x00001000	0x0000A600	0x00000400	0x00000000	0x00000000	['IMAGE_SCN_CNT_CODE', 'IMAGE_SCN_MEM_EXECUTE', 'IMAGE_SCN_MEM_READ']	0x0000578E
5e53b40cf972f4eb08990999ce17c5c8	ca5d95f3be661dbcabe52d477ad78f19b832c532	exe	0x2800a	PE32	Intel 386 or later, and compatibles	MZ	0x0090	0x0003	0x0000	0x0004	0x0000	0xFFFF	0x0000	0x00B8	0x0000	0x0000	0x0000	0x0000	0x00000110	PE32	0x0008E000	0x00045800	0x00000000	0x0002800A (Section: .text)	0x00001000	0x0008F000	0x00400000	0x00001000	0x00000200	5.1	0.0	0x000DA000	0x00000400	0x000D9C3F	IMAGE_SUBSYSTEM_WINDOWS_GUI	['IMAGE_DLLCHARACTERISTICS_DYNAMIC_BASE', 'IMAGE_DLLCHARACTERISTICS_TERMINAL_SERVER_AWARE']	0x00400000	0x00001000	0x00001000	0x00400000	0x00000000	0x0008DFDD	0x00001000	0x0008E000	0x00000400	0x00000000	0x00000000	['IMAGE_SCN_CNT_CODE', 'IMAGE_SCN_MEM_EXECUTE', 'IMAGE_SCN_MEM_READ']	0x0002FD8E
743bea93cf7e254a0a66867cb64f2e1d	8d8d2e104fbb846836d825cddc1180bc58a66db4	exe	0x5c9e	PE32	Intel 386 or later, and compatibles	MZ	0x0090	0x0003	0x0000	0x0004	0x0000	0xFFFF	0x0000	0x00B8	0x0000	0x0000	0x0000	0x0000	0x00000080	PE32	0x00003E00	0x00000600	0x00000000	0x00005C9E (Section: Team SnD\xa4<)	0x00002000	0x00000000	0x00400000	0x00002000	0x00000200	4.0	0.0	0x0000A000	0x00000200	0x00000000	IMAGE_SUBSYSTEM_WINDOWS_GUI	['IMAGE_DLLCHARACTERISTICS_DYNAMIC_BASE', 'IMAGE_DLLCHARACTERISTICS_NO_SEH', 'IMAGE_DLLCHARACTERISTICS_NX_COMPAT', 'IMAGE_DLLCHARACTERISTICS_TERMINAL_SERVER_AWARE']	0x00100000	0x00001000	0x00001000	0x00100000	0x00000000	0x0008DFDD	0x00001000	0x0008E000	0x00000400	0x00000000	0x00000000	['IMAGE_SCN_CNT_CODE', 'IMAGE_SCN_MEM_EXECUTE', 'IMAGE_SCN_MEM_READ']	0x0002FD8E
db427ed458e5da02ef41535256f12504	0a2f152cd2bc454039e84a95539ad8fcd883748a	exe	0xd6b9	PE32	Intel 386 or later, and compatibles	MZ	0x0090	0x0003	0x0000	0x0004	0x0000	0xFFFF	0x0000	0x00B8	0x0000	0x0000	0x0000	0x0000	0x000000E8	PE32	0x0005B800	0x0003D200	0x00000000	0x0000D6B9 (Section: .text)	0x00001000	0x0005D000	0x01000000	0x00001000	0x00000200	5.1	5.1	0x0009B000	0x00000400	0x000A0A34	IMAGE_SUBSYSTEM_NATIVE	['IMAGE_DLLCHARACTERISTICS_DYNAMIC_BASE', 'IMAGE_DLLCHARACTERISTICS_NO_SEH', 'IMAGE_DLLCHARACTERISTICS_NX_COMPAT', 'IMAGE_DLLCHARACTERISTICS_TERMINAL_SERVER_AWARE']	0x00040000	0x00001000	0x00001000	0x00100000	0x00000000	0x0005B762	0x00001000	0x0005B800	0x00000400	0x00000000	0x00000000	['IMAGE_SCN_CNT_CODE', 'IMAGE_SCN_MEM_EXECUTE', 'IMAGE_SCN_MEM_READ']	0x0002FD8E
639fe0ae9b405d7d0edc999af26b9ae1	88a141f79709d69fc5c69e1be9f624d0e1ca0db6	exe	0x1fbc30	PE32+	AMD AMD64	MZ	0x0090	0x0003	0x0000	0x0004	0x0000	0xFFFF	0x0000	0x00B8	0x0000	0x0000	0x0000	0x0000	0x00000128	PE32+	0x00209800	0x00174000	0x00000000	0x00000000001FBC30 (Section: .text)	0x00001000	0x0005D000	0x0000000140000000	0x00001000	0x00000200	6.0	0.0	0x00383000	0x00000400	0x0037F319	IMAGE_SUBSYSTEM_WINDOWS_CUI	['IMAGE_DLLCHARACTERISTICS_DYNAMIC_BASE', 'IMAGE_DLLCHARACTERISTICS_HIGH_ENTROPY_VA', 'IMAGE_DLLCHARACTERISTICS_NX_COMPAT', 'IMAGE_DLLCHARACTERISTICS_TERMINAL_SERVER_AWARE']	0x0000000000100000	0x0000000000001000	0x0000000000001000	0x0000000000100000	0x00000000	0x0020974C	0x00001000	0x00209800	0x00000400	0x00000000	0x00000000	['IMAGE_SCN_CNT_CODE', 'IMAGE_SCN_MEM_EXECUTE', 'IMAGE_SCN_MEM_READ']	0x000DC5AA
f2d5e887bb4e3e88684c2a4039f368d5	b76a264b7aa5c98173c788c32e88654fb25af718	exe	0x12cb	PE32	Intel 386 or later, and compatibles	MZ	0x0090	0x0003	0x0000	0x0004	0x0000	0xFFFF	0x0000	0x00B8	0x0000	0x0000	0x0000	0x0000	0x00000110	PE32	0x00004000	0x00003E00	0x00000000	0x000012CB (Section: .text)	0x00001000	0x00005000	0x00400000	0x00001000	0x00000200	6.0	0.0	0x0000C000	0x00000400	0x00000000	IMAGE_SUBSYSTEM_WINDOWS_CUI	['IMAGE_DLLCHARACTERISTICS_DYNAMIC_BASE', 'IMAGE_DLLCHARACTERISTICS_NX_COMPAT', 'IMAGE_DLLCHARACTERISTICS_TERMINAL_SERVER_AWARE']	0x00100000	0x00001000	0x00001000	0x00100000	0x00000000	0x00003ED6	0x00001000	0x00004000	0x00000400	0x00000000	0x00000000	['IMAGE_SCN_CNT_CODE', 'IMAGE_SCN_MEM_EXECUTE', 'IMAGE_SCN_MEM_READ']	0x0000154E
438862a077e46a0462c776b6d2c1bbe5	04e54eb9b199f94e4ad1c10ce1de84825caedf7c	exe	0x4261be	PE32	Intel 386 or later, and compatibles	MZ	0x0090	0x0003	0x0000	0x0004	0x0000	0xFFFF	0x0000	0x00B8	0x0000	0x0000	0x0000	0x0000	0x00000080	PE32	0x00424200	0x00024000	0x00000000	0x004261BE (Section: .text)	0x00002000	0x00000000	0x00400000	0x00002000	0x00000200	4.0	0.0	0x0044E000	0x00000200	0x00000000	IMAGE_SUBSYSTEM_WINDOWS_GUI	['IMAGE_DLLCHARACTERISTICS_DYNAMIC_BASE', 'IMAGE_DLLCHARACTERISTICS_HIGH_ENTROPY_VA', 'IMAGE_DLLCHARACTERISTICS_NO_SEH', 'IMAGE_DLLCHARACTERISTICS_NX_COMPAT', 'IMAGE_DLLCHARACTERISTICS_TERMINAL_SERVER_AWARE']	0x00100000	0x00001000	0x00001000	0x00100000	0x00000000	0x004241C4	0x00002000	0x00424200	0x00000200	0x00000000	0x00000000	['IMAGE_SCN_CNT_CODE', 'IMAGE_SCN_MEM_EXECUTE', 'IMAGE_SCN_MEM_READ']	0x0000154E
57a327f0fb9c17741224468cb1f7c657	fb84608abdda98ca8a33f68c53ae48eff1af1ced	exe	0x14c0	PE32+	AMD AMD64	MZ	0x0090	0x0003	0x0000	0x0004	0x0000	0xFFFF	0x0000	0x00B8	0x0000	0x0000	0x0000	0x0000	0x00000080	PE32+	0x00001A00	0x00045E00	0x00000200	0x00000000000014C0 (Section: .text)	0x00001000	0x00000000	0x0000000000400000	0x00001000	0x00000200	4.0	0.0	0x0004E000	0x00000400	0x00053412	IMAGE_SUBSYSTEM_WINDOWS_GUI	['IMAGE_DLLCHARACTERISTICS_DYNAMIC_BASE', 'IMAGE_DLLCHARACTERISTICS_HIGH_ENTROPY_VA', 'IMAGE_DLLCHARACTERISTICS_NO_SEH', 'IMAGE_DLLCHARACTERISTICS_NX_COMPAT', 'IMAGE_DLLCHARACTERISTICS_TERMINAL_SERVER_AWARE']	0x0000000000200000	0x0000000000001000	0x0000000000001000	0x0000000000100000	0x00000000	0x00001948	0x00001000	0x00001A00	0x00000400	0x00000000	0x00000000	['IMAGE_SCN_ALIGN_1024BYTES', 'IMAGE_SCN_ALIGN_16BYTES', 'IMAGE_SCN_ALIGN_1BYTES', 'IMAGE_SCN_ALIGN_2048BYTES', 'IMAGE_SCN_ALIGN_256BYTES', 'IMAGE_SCN_ALIGN_32BYTES', 'IMAGE_SCN_ALIGN_4096BYTES', 'IMAGE_SCN_ALIGN_4BYTES', 'IMAGE_SCN_ALIGN_64BYTES', 'IMAGE_SCN_ALIGN_8192BYTES', 'IMAGE_SCN_ALIGN_8BYTES', 'IMAGE_SCN_ALIGN_MASK', 'IMAGE_SCN_CNT_CODE', 'IMAGE_SCN_CNT_INITIALIZED_DATA', 'IMAGE_SCN_MEM_…	0x00000930
792bdde643aaefa20f8138dc94fa21c4	a0c9b91e9a1d269f371ef41e1308e1de81b10d0a	exe	0x1cc2	PE32+	AMD AMD64	MZ	0x0090	0x0003	0x0000	0x0004	0x0000	0xFFFF	0x0000	0x00B8	0x0000	0x0000	0x0000	0x0000	0x00000080	PE32+	0x00001000	0x001F3000	0x00000000	0x0000000000001CC2 (Section: .text)	0x00001000	0x00000000	0x0000000000400000	0x00001000	0x00000200	4.0	0.0	0x001F8000	0x00000400	0x001F7200	IMAGE_SUBSYSTEM_WINDOWS_GUI	['IMAGE_DLLCHARACTERISTICS_DYNAMIC_BASE', 'IMAGE_DLLCHARACTERISTICS_HIGH_ENTROPY_VA', 'IMAGE_DLLCHARACTERISTICS_NO_SEH', 'IMAGE_DLLCHARACTERISTICS_NX_COMPAT', 'IMAGE_DLLCHARACTERISTICS_TERMINAL_SERVER_AWARE']	0x0000000000100000	0x0000000000001000	0x0000000000001000	0x0000000000100000	0x00000000	0x00000EA8	0x00001000	0x00001000	0x00000400	0x00000000	0x00000000	['IMAGE_SCN_CNT_CODE', 'IMAGE_SCN_MEM_EXECUTE', 'IMAGE_SCN_MEM_READ']	0x001F2B6E
72a02361ea6a72ed57247047b780df19	3bdc295eae546ba86fbd5a98ee78026fab0340b8	exe	0x1cc2	PE32+	AMD AMD64	MZ	0x0090	0x0003	0x0000	0x0004	0x0000	0xFFFF	0x0000	0x00B8	0x0000	0x0000	0x0000	0x0000	0x00000080	PE32+	0x00001000	0x001F3000	0x00000000	0x0000000000001CC2 (Section: .text)	0x00001000	0x00000000	0x0000000000400000	0x00001000	0x00000200	4.0	0.0	0x001F8000	0x00000400	0x001F7200	IMAGE_SUBSYSTEM_WINDOWS_GUI	['IMAGE_DLLCHARACTERISTICS_DYNAMIC_BASE', 'IMAGE_DLLCHARACTERISTICS_HIGH_ENTROPY_VA', 'IMAGE_DLLCHARACTERISTICS_NO_SEH', 'IMAGE_DLLCHARACTERISTICS_NX_COMPAT', 'IMAGE_DLLCHARACTERISTICS_TERMINAL_SERVER_AWARE']	0x0000000000100000	0x0000000000001000	0x0000000000001000	0x0000000000100000	0x00000000	0x00000EA8	0x00001000	0x00001000	0x00000400	0x00000000	0x00000000	['IMAGE_SCN_CNT_CODE', 'IMAGE_SCN_MEM_EXECUTE', 'IMAGE_SCN_MEM_READ']	0x001F2B6E
429cb2ec4192908991ec50f18ea62bf0	256aee2fc563563808d81d2d33b4a68715f3e034	exe	0x19f8	PE32	Intel 386 or later, and compatibles	MZ	0x0090	0x0003	0x0000	0x0004	0x0000	0xFFFF	0x0000	0x00B8	0x0000	0x0000	0x0000	0x0000	0x000000C0	PE32	0x0000D000	0x00002000	0x00000000	0x000019F8 (Section: .text)	0x00001000	0x0000E000	0x00400000	0x00001000	0x00001000	4.0	1.0	0x00010000	0x00001000	0x0001BE37	IMAGE_SUBSYSTEM_WINDOWS_GUI	['IMAGE_DLLCHARACTERISTICS_DYNAMIC_BASE', 'IMAGE_DLLCHARACTERISTICS_HIGH_ENTROPY_VA', 'IMAGE_DLLCHARACTERISTICS_NO_SEH', 'IMAGE_DLLCHARACTERISTICS_NX_COMPAT', 'IMAGE_DLLCHARACTERISTICS_TERMINAL_SERVER_AWARE']	0x00100000	0x00001000	0x00001000	0x00100000	0x00000000	0x0000C628	0x00001000	0x0000D000	0x00001000	0x00000000	0x00000000	['IMAGE_SCN_CNT_CODE', 'IMAGE_SCN_MEM_EXECUTE', 'IMAGE_SCN_MEM_READ']	0x001F2B6E
bbdd5467c224c31f3a25e199949b082c	77f2cebeaa34355b0b041c197e3ae59ed351fe0b	exe	0x613d4	PE32+	AMD AMD64	MZ	0x0090	0x0003	0x0000	0x0004	0x0000	0xFFFF	0x0000	0x00B8	0x0000	0x0000	0x0000	0x0000	0x00000110	PE32+	0x0008B000	0x0002FC00	0x00000000	0x00000000000613D4 (Section: .text)	0x00001000	0x0000E000	0x0000000140000000	0x00001000	0x00000200	6.0	0.0	0x000BF000	0x00000400	0x00000000	IMAGE_SUBSYSTEM_WINDOWS_CUI	['IMAGE_DLLCHARACTERISTICS_DYNAMIC_BASE', 'IMAGE_DLLCHARACTERISTICS_HIGH_ENTROPY_VA', 'IMAGE_DLLCHARACTERISTICS_NX_COMPAT', 'IMAGE_DLLCHARACTERISTICS_TERMINAL_SERVER_AWARE']	0x0000000000100000	0x0000000000001000	0x0000000000001000	0x0000000000100000	0x00000000	0x0008AFC4	0x00001000	0x0008B000	0x00000400	0x00000000	0x00000000	['IMAGE_SCN_CNT_CODE', 'IMAGE_SCN_MEM_EXECUTE', 'IMAGE_SCN_MEM_READ']	0x00021070
69547142db931e489d088fab51f42821	15d88278758159d29c09d465d1083f62252419fc	exe	0x9b10	PE32+	AMD AMD64	MZ	0x0090	0x0003	0x0000	0x0004	0x0000	0xFFFF	0x0000	0x00B8	0x0000	0x0000	0x0000	0x0000	0x000000F8	PE32+	0x00027C00	0x00017C00	0x00000000	0x0000000000009B10 (Section: .text)	0x00001000	0x0000E000	0x0000000140000000	0x00001000	0x00000200	5.2	0.0	0x00054000	0x00000400	0x00698024	IMAGE_SUBSYSTEM_WINDOWS_CUI	['IMAGE_DLLCHARACTERISTICS_DYNAMIC_BASE', 'IMAGE_DLLCHARACTERISTICS_HIGH_ENTROPY_VA', 'IMAGE_DLLCHARACTERISTICS_NX_COMPAT', 'IMAGE_DLLCHARACTERISTICS_TERMINAL_SERVER_AWARE']	0x0000000000100000	0x0000000000001000	0x0000000000001000	0x0000000000100000	0x00000000	0x00027BE0	0x00001000	0x00027C00	0x00000400	0x00000000	0x00000000	['IMAGE_SCN_CNT_CODE', 'IMAGE_SCN_MEM_EXECUTE', 'IMAGE_SCN_MEM_READ']	0x0001183A
96c1c6cba52837f8fa37ae285a5f8d2e	db1eca343c975a51891b34bd6ca4400967d8f114	exe	0x313e	PE32	Intel 386 or later, and compatibles	MZ	0x0090	0x0003	0x0000	0x0004	0x0000	0xFFFF	0x0000	0x00B8	0x0000	0x0000	0x0000	0x0000	0x00000080	PE32	0x00001200	0x00000800	0x00000000	0x0000313E (Section: .text)	0x00002000	0x00004000	0x00400000	0x00002000	0x00000200	4.0	0.0	0x00008000	0x00000200	0x00000000	IMAGE_SUBSYSTEM_WINDOWS_CUI	['IMAGE_DLLCHARACTERISTICS_DYNAMIC_BASE', 'IMAGE_DLLCHARACTERISTICS_NO_SEH', 'IMAGE_DLLCHARACTERISTICS_NX_COMPAT', 'IMAGE_DLLCHARACTERISTICS_TERMINAL_SERVER_AWARE']	0x00100000	0x00001000	0x00001000	0x00100000	0x00000000	0x00001144	0x00002000	0x00001200	0x00000200	0x00000000	0x00000000	['IMAGE_SCN_CNT_CODE', 'IMAGE_SCN_MEM_EXECUTE', 'IMAGE_SCN_MEM_READ']	0x0001183A
9cd2b1e25addbf1c3980a7ee5e678d67	632240b967dee7a588637795b0d89d73329b5598	exe	0x1260	PE32+	AMD AMD64	MZ	0x0090	0x0003	0x0000	0x0004	0x0000	0xFFFF	0x0000	0x00B8	0x0000	0x0000	0x0000	0x0000	0x00000110	PE32+	0x00009E00	0x00095E00	0x00000000	0x0000000000001260 (Section: .text)	0x00001000	0x00004000	0x0000000140000000	0x00001000	0x00000200	6.0	0.0	0x000A3000	0x00000400	0x00000000	IMAGE_SUBSYSTEM_WINDOWS_GUI	['IMAGE_DLLCHARACTERISTICS_DYNAMIC_BASE', 'IMAGE_DLLCHARACTERISTICS_HIGH_ENTROPY_VA', 'IMAGE_DLLCHARACTERISTICS_NX_COMPAT', 'IMAGE_DLLCHARACTERISTICS_TERMINAL_SERVER_AWARE']	0x0000000000100000	0x0000000000001000	0x0000000000001000	0x0000000000100000	0x00000000	0x00009D70	0x00001000	0x00009E00	0x00000400	0x00000000	0x00000000	['IMAGE_SCN_CNT_CODE', 'IMAGE_SCN_MEM_EXECUTE', 'IMAGE_SCN_MEM_READ']	0x000088DE
bc0acbcdfad7ef304da34874aba54100	cc863fd27f85214217a3d6199cfbc4bc75526699	exe	0xdd8c	PE32+	AMD AMD64	MZ	0x0090	0x0003	0x0000	0x0004	0x0000	0xFFFF	0x0000	0x00B8	0x0000	0x0000	0x0000	0x0000	0x00000118	PE32+	0x0000E800	0x00006E00	0x00000000	0x000000000000DD8C (Section: .text)	0x00001000	0x00004000	0x0000000140000000	0x00001000	0x00000200	6.1	0.0	0x0001C000	0x00000400	0x00020251	IMAGE_SUBSYSTEM_WINDOWS_GUI	['IMAGE_DLLCHARACTERISTICS_DYNAMIC_BASE', 'IMAGE_DLLCHARACTERISTICS_HIGH_ENTROPY_VA', 'IMAGE_DLLCHARACTERISTICS_NX_COMPAT', 'IMAGE_DLLCHARACTERISTICS_TERMINAL_SERVER_AWARE']	0x0000000000100000	0x0000000000001000	0x0000000000001000	0x0000000000100000	0x00000000	0x0000E6D4	0x00001000	0x0000E800	0x00000400	0x00000000	0x00000000	['IMAGE_SCN_CNT_CODE', 'IMAGE_SCN_MEM_EXECUTE', 'IMAGE_SCN_MEM_READ']	0x00004E1C
e383e24470289faead6fbd929e988d05	cf07f90250fc3ba41002cc265fee8e51777faba3	exe	0x2e5e	PE32	Intel 386 or later, and compatibles	MZ	0x0040	0x0001	0x0000	0x0002	0x0000	0xFFFF	0x0000	0x00B8	0x0000	0x0000	0x0000	0xB400	0x00000040	PE32	0x00001000	0x00000600	0x00000000	0x00002E5E (Section: .text)	0x00002000	0x00004000	0x00400000	0x00002000	0x00000200	4.0	0.0	0x00008000	0x00000200	0x00000000	IMAGE_SUBSYSTEM_WINDOWS_GUI	['IMAGE_DLLCHARACTERISTICS_DYNAMIC_BASE', 'IMAGE_DLLCHARACTERISTICS_NO_SEH', 'IMAGE_DLLCHARACTERISTICS_NX_COMPAT', 'IMAGE_DLLCHARACTERISTICS_TERMINAL_SERVER_AWARE']	0x00100000	0x00001000	0x00001000	0x00100000	0x00000000	0x00000E64	0x00002000	0x00001000	0x00000200	0x00000000	0x00000000	['IMAGE_SCN_CNT_CODE', 'IMAGE_SCN_MEM_EXECUTE', 'IMAGE_SCN_MEM_READ']	0x00004E1C
a116a71625123b74d7fb1e648b4b5e3f	2dbdd7e87fc53bc6683bd8d1caec4a7eb638ef1d	exe	0x3760	PE32	Intel 386 or later, and compatibles	MZ	0x0090	0x0003	0x0000	0x0004	0x0000	0xFFFF	0x0000	0x00B8	0x0000	0x0000	0x0000	0x0000	0x000000D8	PE32	0x00027000	0x00135000	0x00000000	0x00003760 (Section: .text)	0x00001000	0x00001000	0x00400000	0x00001000	0x00001000	4.0	0.0	0x0015D000	0x00001000	0x00000000	IMAGE_SUBSYSTEM_WINDOWS_GUI	['IMAGE_DLLCHARACTERISTICS_DYNAMIC_BASE', 'IMAGE_DLLCHARACTERISTICS_NO_SEH', 'IMAGE_DLLCHARACTERISTICS_NX_COMPAT', 'IMAGE_DLLCHARACTERISTICS_TERMINAL_SERVER_AWARE']	0x00100000	0x00001000	0x00001000	0x00100000	0x00000000	0x00026060	0x00001000	0x00027000	0x00001000	0x00000000	0x00000000	['IMAGE_SCN_CNT_CODE', 'IMAGE_SCN_MEM_EXECUTE', 'IMAGE_SCN_MEM_READ']	0x000015CD
dfeb45706955e4486d464b0bd62c2a0e	05b5dcd6d701da964f5443c8a33062860af29af9	exe	0x56ba10	PE32+	AMD AMD64	MZ	0x0090	0x0003	0x0000	0x0004	0x0000	0xFFFF	0x0000	0x00B8	0x0000	0x0000	0x0000	0x0000	0x00000160	PE32+	0x006F1400	0x002D6400	0x00000000	0x000000000056BA10 (Section: .text)	0x00001000	0x00001000	0x0000000140000000	0x00001000	0x00000200	6.0	0.0	0x009DF000	0x00000600	0x009D0421	IMAGE_SUBSYSTEM_WINDOWS_GUI	['IMAGE_DLLCHARACTERISTICS_DYNAMIC_BASE', 'IMAGE_DLLCHARACTERISTICS_GUARD_CF', 'IMAGE_DLLCHARACTERISTICS_HIGH_ENTROPY_VA', 'IMAGE_DLLCHARACTERISTICS_NX_COMPAT', 'IMAGE_DLLCHARACTERISTICS_TERMINAL_SERVER_AWARE']	0x0000000000100000	0x0000000000001000	0x0000000000001000	0x0000000000100000	0x00000000	0x006F1279	0x00001000	0x006F1400	0x00000600	0x00000000	0x00000000	['IMAGE_SCN_CNT_CODE', 'IMAGE_SCN_MEM_EXECUTE', 'IMAGE_SCN_MEM_READ']	0x00215EFC
098062dde5741b0b42e73060a1b95db0	803e9fd3f740cfebb06333a7e056e6b6dbdc10d1	exe	0x3248	PE32	Intel 386 or later, and compatibles	MZ	0x0090	0x0003	0x0000	0x0004	0x0000	0xFFFF	0x0000	0x00B8	0x0000	0x0000	0x0000	0x0000	0x000000E8	PE32	0x00007A00	0x00005800	0x00000000	0x00003248 (Section: .text)	0x00001000	0x00009000	0x00400000	0x00001000	0x00000200	5.1	0.0	0x00012000	0x00000400	0x0001C288	IMAGE_SUBSYSTEM_WINDOWS_GUI	['IMAGE_DLLCHARACTERISTICS_DYNAMIC_BASE', 'IMAGE_DLLCHARACTERISTICS_NX_COMPAT', 'IMAGE_DLLCHARACTERISTICS_TERMINAL_SERVER_AWARE']	0x00100000	0x00001000	0x00001000	0x00100000	0x00000000	0x00007842	0x00001000	0x00007A00	0x00000400	0x00000000	0x00000000	['IMAGE_SCN_CNT_CODE', 'IMAGE_SCN_MEM_EXECUTE', 'IMAGE_SCN_MEM_READ']	0x0000319E
c87556b91fe1e07318fe4a99c8247903	21ea38ea00ce1f5385edfeb1001b6167474f8b65	exe	0x3dfe	PE32	Intel 386 or later, and compatibles	MZ	0x0090	0x0003	0x0000	0x0004	0x0000	0xFFFF	0x0000	0x00B8	0x0000	0x0000	0x0000	0x0000	0x00000080	PE32	0x00002000	0x00000800	0x00000000	0x00003DFE (Section: .text)	0x00002000	0x00004000	0x00400000	0x00002000	0x00000200	4.0	0.0	0x00008000	0x00000200	0x00000000	IMAGE_SUBSYSTEM_WINDOWS_GUI	['IMAGE_DLLCHARACTERISTICS_DYNAMIC_BASE', 'IMAGE_DLLCHARACTERISTICS_HIGH_ENTROPY_VA', 'IMAGE_DLLCHARACTERISTICS_NO_SEH', 'IMAGE_DLLCHARACTERISTICS_NX_COMPAT', 'IMAGE_DLLCHARACTERISTICS_TERMINAL_SERVER_AWARE']	0x00100000	0x00001000	0x00001000	0x00100000	0x00000000	0x00001E04	0x00002000	0x00002000	0x00000200	0x00000000	0x00000000	['IMAGE_SCN_CNT_CODE', 'IMAGE_SCN_MEM_EXECUTE', 'IMAGE_SCN_MEM_READ']	0x0000319E
0e2cdc4f20b34d298c46f46f6baa1270	f8dc1e52a8d7de993dbcbc55ce2650a55f3ea971	exe	0x5c9e	PE32	Intel 386 or later, and compatibles	MZ	0x0090	0x0003	0x0000	0x0004	0x0000	0xFFFF	0x0000	0x00B8	0x0000	0x0000	0x0000	0x0000	0x00000080	PE32	0x00003E00	0x00003400	0x00000000	0x00005C9E (Section: .text)	0x00002000	0x00006000	0x00400000	0x00002000	0x00000200	4.0	0.0	0x0000E000	0x00000400	0x0000BDDC	IMAGE_SUBSYSTEM_WINDOWS_GUI	['IMAGE_DLLCHARACTERISTICS_DYNAMIC_BASE', 'IMAGE_DLLCHARACTERISTICS_NO_SEH', 'IMAGE_DLLCHARACTERISTICS_NX_COMPAT', 'IMAGE_DLLCHARACTERISTICS_TERMINAL_SERVER_AWARE']	0x00100000	0x00001000	0x00001000	0x00100000	0x00000000	0x00003CA4	0x00002000	0x00003E00	0x00000400	0x00000000	0x00000000	['IMAGE_SCN_CNT_CODE', 'IMAGE_SCN_MEM_EXECUTE', 'IMAGE_SCN_MEM_READ']	0x0000319E
70f5712af69e43e691a6adef7f971f6b	326dbcbd77dbe38fd938684f2a506b9bf8dcdfd7	exe	0x14e0	PE32	Intel 386 or later, and compatibles	MZ	0x0090	0x0003	0x0000	0x0004	0x0000	0xFFFF	0x0000	0x00B8	0x0000	0x0000	0x0000	0x0000	0x00000080	PE32	0x00014A00	0x0001C400	0x00000600	0x000014E0 (Section: .text)	0x00001000	0x00016000	0x00400000	0x00001000	0x00000200	4.0	1.0	0x00022000	0x00000400	0x00023277	IMAGE_SUBSYSTEM_WINDOWS_CUI	['IMAGE_DLLCHARACTERISTICS_DYNAMIC_BASE', 'IMAGE_DLLCHARACTERISTICS_NO_SEH', 'IMAGE_DLLCHARACTERISTICS_NX_COMPAT', 'IMAGE_DLLCHARACTERISTICS_TERMINAL_SERVER_AWARE']	0x00200000	0x00001000	0x00001000	0x00100000	0x00000000	0x00014808	0x00001000	0x00014A00	0x00000400	0x00000000	0x00000000	['IMAGE_SCN_ALIGN_1024BYTES', 'IMAGE_SCN_ALIGN_16BYTES', 'IMAGE_SCN_ALIGN_1BYTES', 'IMAGE_SCN_ALIGN_2048BYTES', 'IMAGE_SCN_ALIGN_256BYTES', 'IMAGE_SCN_ALIGN_32BYTES', 'IMAGE_SCN_ALIGN_4096BYTES', 'IMAGE_SCN_ALIGN_4BYTES', 'IMAGE_SCN_ALIGN_64BYTES', 'IMAGE_SCN_ALIGN_8192BYTES', 'IMAGE_SCN_ALIGN_8BYTES', 'IMAGE_SCN_ALIGN_MASK', 'IMAGE_SCN_CNT_CODE', 'IMAGE_SCN_CNT_INITIALIZED_DATA', 'IMAGE_SCN_MEM_…	0x00002C28
abcb6734f854bf3a4aca7d236c2069d3	0af6b1602f5d70d51a56320d8847eb73b62cda99	exe	0x514417	PE32+	AMD AMD64	MZ	0x0090	0x0003	0x0000	0x0004	0x0000	0xFFFF	0x0000	0x00B8	0x0000	0x0000	0x0000	0x0000	0x00000080	PE32+	0x000DCE00	0x0004C400	0x00000000	0x0000000000514417 (Section: .vmp1)	0x00001000	0x00016000	0x0000000140000000	0x00001000	0x00000200	5.2	0.0	0x00AE0000	0x00000400	0x00000000	IMAGE_SUBSYSTEM_WINDOWS_GUI	['IMAGE_DLLCHARACTERISTICS_DYNAMIC_BASE', 'IMAGE_DLLCHARACTERISTICS_NO_SEH', 'IMAGE_DLLCHARACTERISTICS_NX_COMPAT', 'IMAGE_DLLCHARACTERISTICS_TERMINAL_SERVER_AWARE']	0x0000000000400000	0x0000000000001000	0x0000000000001000	0x0000000000100000	0x00000000	0x000DCC06	0x00001000	0x00000000	0x00000000	0x00000000	0x00000000	['IMAGE_SCN_CNT_CODE', 'IMAGE_SCN_MEM_EXECUTE', 'IMAGE_SCN_MEM_READ']	0x00030E86
1b3163e0cd8ba2c646dae5c55685086d	ea7f5ed2032804ba2e1c8b338000a09347325305	exe	0x23e16	PE32	Intel 386 or later, and compatibles	MZ	0x0090	0x0003	0x0000	0x0004	0x0000	0xFFFF	0x0000	0x00B8	0x0000	0x0000	0x0000	0x0000	0x00000100	PE32	0x00025400	0x0007C400	0x00000000	0x00023E16 (Section: .text)	0x00001000	0x00027000	0x00400000	0x00001000	0x00000200	5.1	0.0	0x000A6000	0x00000400	0x00083A30	IMAGE_SUBSYSTEM_WINDOWS_GUI	['IMAGE_DLLCHARACTERISTICS_DYNAMIC_BASE', 'IMAGE_DLLCHARACTERISTICS_NX_COMPAT', 'IMAGE_DLLCHARACTERISTICS_TERMINAL_SERVER_AWARE']	0x00100000	0x00001000	0x00001000	0x00100000	0x00000000	0x000252EB	0x00001000	0x00025400	0x00000400	0x00000000	0x00000000	['IMAGE_SCN_CNT_CODE', 'IMAGE_SCN_MEM_EXECUTE', 'IMAGE_SCN_MEM_READ']	0x0000B514
e651d546c79039e9fe3e59e49f7a36c8	24753933dea08149b00da99940814412c7db293d	exe	0x333a	PE32	Intel 386 or later, and compatibles	MZ	0x0090	0x0003	0x0000	0x0004	0x0000	0xFFFF	0x0000	0x00B8	0x0000	0x0000	0x0000	0x0000	0x00000080	PE32	0x00001400	0x00007C00	0x00000000	0x0000333A (Section: .text)	0x00002000	0x00004000	0x00400000	0x00002000	0x00000200	4.0	0.0	0x0000E000	0x00000200	0x00000000	IMAGE_SUBSYSTEM_WINDOWS_GUI	['IMAGE_DLLCHARACTERISTICS_DYNAMIC_BASE', 'IMAGE_DLLCHARACTERISTICS_HIGH_ENTROPY_VA', 'IMAGE_DLLCHARACTERISTICS_NO_SEH', 'IMAGE_DLLCHARACTERISTICS_NX_COMPAT', 'IMAGE_DLLCHARACTERISTICS_TERMINAL_SERVER_AWARE']	0x00100000	0x00001000	0x00001000	0x00100000	0x00000000	0x00001340	0x00002000	0x00001400	0x00000200	0x00000000	0x00000000	['IMAGE_SCN_CNT_CODE', 'IMAGE_SCN_MEM_EXECUTE', 'IMAGE_SCN_MEM_READ']	0x0000B514
90c9736248f028a227b534e85846e94c	e3f4276ed5ff8985e34cc92e05a0ebcb325df7ec	exe	0x5eac0	PE32+	AMD AMD64	MZ	0x0090	0x0003	0x0004	0x0000	0x0000	0xFFFF	0x0000	0x008B	0x0000	0x0000	0x0000	0x0000	0x00000080	PE32+	0x000B3400	0x0001B400	0x00000000	0x000000000005EAC0 (Section: .text)	0x00001000	0x00004000	0x0000000000400000	0x00001000	0x00000200	6.1	1.0	0x002A2000	0x00000600	0x00000000	IMAGE_SUBSYSTEM_WINDOWS_CUI	['IMAGE_DLLCHARACTERISTICS_DYNAMIC_BASE', 'IMAGE_DLLCHARACTERISTICS_HIGH_ENTROPY_VA', 'IMAGE_DLLCHARACTERISTICS_NX_COMPAT', 'IMAGE_DLLCHARACTERISTICS_TERMINAL_SERVER_AWARE']	0x0000000000200000	0x0000000000001000	0x0000000000001000	0x0000000000100000	0x00000000	0x000B329D	0x00001000	0x000B3400	0x00000600	0x00000000	0x00000000	['IMAGE_SCN_CNT_CODE', 'IMAGE_SCN_MEM_EXECUTE', 'IMAGE_SCN_MEM_READ']	0x000B7D10
a52dd2138fd76b1c3955f9d3df93dc69	843cd44541b3e02b57d63290fe71a9d954ea64f9	exe	0x8774cc	PE32	Intel 386 or later, and compatibles	MZ	0x0050	0x0002	0x0000	0x0004	0x000F	0xFFFF	0x0000	0x00B8	0x0000	0x0000	0x001A	0x0000	0x00000100	PE32	0x00338400	0x00127400	0x00000000	0x008774CC (Section: .data)	0x00001000	0x0033A000	0x00400000	0x00001000	0x00000200	5.0	0.0	0x0087B000	0x00000600	0x00000000	IMAGE_SUBSYSTEM_WINDOWS_GUI	['IMAGE_DLLCHARACTERISTICS_DYNAMIC_BASE', 'IMAGE_DLLCHARACTERISTICS_HIGH_ENTROPY_VA', 'IMAGE_DLLCHARACTERISTICS_NX_COMPAT', 'IMAGE_DLLCHARACTERISTICS_TERMINAL_SERVER_AWARE']	0x00200000	0x00008000	0x00002000	0x00200000	0x00000000	0x000B329D	0x00001000	0x000B3400	0x00000600	0x00000000	0x00000000	['IMAGE_SCN_CNT_CODE', 'IMAGE_SCN_MEM_EXECUTE', 'IMAGE_SCN_MEM_READ']	0x000B7D10
8958259b3ab65fc35ed76a32f2915aa5	8e0808bf3310d53375a5c4a90808d208413883f5	exe	0x8df93	PE32	Intel 386 or later, and compatibles	MZ	0x0090	0x0003	0x0000	0x0004	0x0000	0xFFFF	0x0000	0x00B8	0x0000	0x0000	0x0000	0x0000	0x000000F0	PE32	0x0009AC00	0x0002B400	0x00000000	0x0008DF93 (Section: .text)	0x00001000	0x0009C000	0x00400000	0x00001000	0x00000200	5.0	0.0	0x000CF000	0x00000400	0x000CB3A3	IMAGE_SUBSYSTEM_WINDOWS_GUI	['IMAGE_DLLCHARACTERISTICS_DYNAMIC_BASE', 'IMAGE_DLLCHARACTERISTICS_HIGH_ENTROPY_VA', 'IMAGE_DLLCHARACTERISTICS_NX_COMPAT', 'IMAGE_DLLCHARACTERISTICS_TERMINAL_SERVER_AWARE']	0x00400000	0x00001000	0x00001000	0x00100000	0x00000000	0x0009AA41	0x00001000	0x0009AC00	0x00000400	0x00000000	0x00000000	['IMAGE_SCN_CNT_CODE', 'IMAGE_SCN_MEM_EXECUTE', 'IMAGE_SCN_MEM_READ']	0x0002270A
82428042c210676e257b1aa9e010a393	e25787216adff7a56a2ddf24f8cfc2e4e4e8f2f7	exe	0x7f70	PE32	Intel 386 or later, and compatibles	MZ	0x0050	0x0002	0x0000	0x0004	0x000F	0xFFFF	0x0000	0x00B8	0x0000	0x0000	0x001A	0x0000	0x00000100	PE32	0x00007200	0x00003E00	0x00000000	0x00007F70 (Section: CODE)	0x00001000	0x00009000	0x00400000	0x00001000	0x00000200	4.0	0.0	0x00012000	0x00000400	0x00000000	IMAGE_SUBSYSTEM_WINDOWS_GUI	['IMAGE_DLLCHARACTERISTICS_DYNAMIC_BASE', 'IMAGE_DLLCHARACTERISTICS_HIGH_ENTROPY_VA', 'IMAGE_DLLCHARACTERISTICS_NX_COMPAT', 'IMAGE_DLLCHARACTERISTICS_TERMINAL_SERVER_AWARE']	0x00100000	0x00004000	0x00001000	0x00100000	0x00000000	0x0009AA41	0x00001000	0x0009AC00	0x00000400	0x00000000	0x00000000	['IMAGE_SCN_CNT_CODE', 'IMAGE_SCN_MEM_EXECUTE', 'IMAGE_SCN_MEM_READ']	0x00000018
35521d550e39cd87ab50f0bbffc98492	ae74000255fb3edc6ec597ce849777cf736046f0	exe	0x74f7e	PE32	Intel 386 or later, and compatibles	MZ	0x0090	0x0003	0x0000	0x0004	0x0000	0xFFFF	0x0000	0x00B8	0x0000	0x0000	0x0000	0x0000	0x00000080	PE32	0x00073000	0x00020C00	0x00000000	0x00074F7E (Section: .text)	0x00002000	0x00076000	0x00400000	0x00002000	0x00000200	4.0	0.0	0x0009A000	0x00000200	0x00000000	IMAGE_SUBSYSTEM_WINDOWS_GUI	['IMAGE_DLLCHARACTERISTICS_DYNAMIC_BASE', 'IMAGE_DLLCHARACTERISTICS_HIGH_ENTROPY_VA', 'IMAGE_DLLCHARACTERISTICS_NO_SEH', 'IMAGE_DLLCHARACTERISTICS_NX_COMPAT', 'IMAGE_DLLCHARACTERISTICS_TERMINAL_SERVER_AWARE']	0x00100000	0x00001000	0x00001000	0x00100000	0x00000000	0x00072F84	0x00002000	0x00073000	0x00000200	0x00000000	0x00000000	['IMAGE_SCN_CNT_CODE', 'IMAGE_SCN_MEM_EXECUTE', 'IMAGE_SCN_MEM_READ']	0x00000018
f63a2361b9bb17afc75f5fea732f93cd	ba39ca4389204b366c9e184134178a86c2f70a24	exe	0x74f7e	PE32	Intel 386 or later, and compatibles	MZ	0x0090	0x0003	0x0000	0x0004	0x0000	0xFFFF	0x0000	0x00B8	0x0000	0x0000	0x0000	0x0000	0x00000080	PE32	0x00073000	0x00020C00	0x00000000	0x00074F7E (Section: .text)	0x00002000	0x00076000	0x00400000	0x00002000	0x00000200	4.0	0.0	0x0009A000	0x00000200	0x00000000	IMAGE_SUBSYSTEM_WINDOWS_GUI	['IMAGE_DLLCHARACTERISTICS_DYNAMIC_BASE', 'IMAGE_DLLCHARACTERISTICS_HIGH_ENTROPY_VA', 'IMAGE_DLLCHARACTERISTICS_NO_SEH', 'IMAGE_DLLCHARACTERISTICS_NX_COMPAT', 'IMAGE_DLLCHARACTERISTICS_TERMINAL_SERVER_AWARE']	0x00100000	0x00001000	0x00001000	0x00100000	0x00000000	0x00072F84	0x00002000	0x00073000	0x00000200	0x00000000	0x00000000	['IMAGE_SCN_CNT_CODE', 'IMAGE_SCN_MEM_EXECUTE', 'IMAGE_SCN_MEM_READ']	0x00000018
6983f7001de10f4d19fc2d794c3eb534	23873bf2670cf64c2440058130548d4e4da412dd	exe	0x1da6	PE32	Intel 386 or later, and compatibles	MZ	0x0090	0x0003	0x0000	0x0004	0x0000	0xFFFF	0x0000	0x00B8	0x0000	0x0000	0x0000	0x0000	0x000000D8	PE32	0x00009400	0x00004400	0x00000000	0x00001DA6 (Section: .text)	0x00001000	0x0000B000	0x00400000	0x00001000	0x00000200	5.0	0.0	0x00013000	0x00000400	0x000138BC	IMAGE_SUBSYSTEM_WINDOWS_CUI	['IMAGE_DLLCHARACTERISTICS_DYNAMIC_BASE', 'IMAGE_DLLCHARACTERISTICS_NX_COMPAT', 'IMAGE_DLLCHARACTERISTICS_TERMINAL_SERVER_AWARE']	0x00100000	0x00001000	0x00001000	0x00100000	0x00000000	0x000093C4	0x00001000	0x00009400	0x00000400	0x00000000	0x00000000	['IMAGE_SCN_CNT_CODE', 'IMAGE_SCN_MEM_EXECUTE', 'IMAGE_SCN_MEM_READ']	0x00002198
6ef1b0ed1d00b248001f1f6c8045d5cc	0b929935194d7728f051cb273d1407d17aa60b0b	exe	0x1c88	PE32+	AMD AMD64	MZ	0x0090	0x0003	0x0000	0x0004	0x0000	0xFFFF	0x0000	0x00B8	0x0000	0x0000	0x0000	0x0000	0x00000108	PE32+	0x00001800	0x0002A200	0x00000000	0x0000000000001C88 (Section: .text)	0x00001000	0x0000B000	0x0000000140000000	0x00001000	0x00000200	6.0	0.0	0x00030000	0x00000400	0x00000000	IMAGE_SUBSYSTEM_WINDOWS_GUI	['IMAGE_DLLCHARACTERISTICS_DYNAMIC_BASE', 'IMAGE_DLLCHARACTERISTICS_HIGH_ENTROPY_VA', 'IMAGE_DLLCHARACTERISTICS_NX_COMPAT', 'IMAGE_DLLCHARACTERISTICS_TERMINAL_SERVER_AWARE']	0x0000000000100000	0x0000000000001000	0x0000000000001000	0x0000000000100000	0x00000000	0x0000170C	0x00001000	0x00001800	0x00000400	0x00000000	0x00000000	['IMAGE_SCN_CNT_CODE', 'IMAGE_SCN_MEM_EXECUTE', 'IMAGE_SCN_MEM_READ']	0x0000184A
9bcfe31dd3dce27eb388e643885282e3	7583f78a65217033ee0685f853ceb20b559afb43	exe	0x8b14	PE32+	AMD AMD64	MZ	0x0090	0x0003	0x0000	0x0004	0x0000	0xFFFF	0x0000	0x00B8	0x0000	0x0000	0x0000	0x0000	0x00000108	PE32+	0x00021600	0x0005E400	0x00000000	0x0000000000008B14 (Section: .text)	0x00001000	0x0000B000	0x0000000140000000	0x00001000	0x00000200	5.2	0.0	0x00093000	0x00000400	0x00000000	IMAGE_SUBSYSTEM_WINDOWS_CUI	['IMAGE_DLLCHARACTERISTICS_DYNAMIC_BASE', 'IMAGE_DLLCHARACTERISTICS_HIGH_ENTROPY_VA', 'IMAGE_DLLCHARACTERISTICS_NX_COMPAT', 'IMAGE_DLLCHARACTERISTICS_TERMINAL_SERVER_AWARE']	0x0000000000100000	0x0000000000001000	0x0000000000001000	0x0000000000100000	0x00000000	0x000214D0	0x00001000	0x00021600	0x00000400	0x00000000	0x00000000	['IMAGE_SCN_CNT_CODE', 'IMAGE_SCN_MEM_EXECUTE', 'IMAGE_SCN_MEM_READ']	0x0000F49E
060012602de8ee4f3df9b93657009555	4bb14cb1eb618252cf3b26b21686eaaa7321d338	exe	0x8684	PE32	Intel 386 or later, and compatibles	MZ	0x0090	0x0003	0x0000	0x0004	0x0000	0xFFFF	0x0000	0x00B8	0x0000	0x0000	0x0000	0x0000	0x000000E8	PE32	0x00015A00	0x00020600	0x00000000	0x00008684 (Section: .text)	0x00001000	0x00017000	0x00400000	0x00001000	0x00000200	5.0	0.0	0x00039000	0x00000400	0x00000000	IMAGE_SUBSYSTEM_WINDOWS_GUI	['IMAGE_DLLCHARACTERISTICS_TERMINAL_SERVER_AWARE']	0x00100000	0x00001000	0x00001000	0x00100000	0x00000000	0x000158F5	0x00001000	0x00015A00	0x00000400	0x00000000	0x00000000	['IMAGE_SCN_CNT_CODE', 'IMAGE_SCN_MEM_EXECUTE', 'IMAGE_SCN_MEM_READ']	0x00016F7E
289ba95419439ed7d607c25bf0f1a6cf	67cbe3f10e67011d36aa31dbc383c77f7c7b9020	exe	0x9d30	PE32+	AMD AMD64	MZ	0x0090	0x0003	0x0000	0x0004	0x0000	0xFFFF	0x0000	0x00B8	0x0000	0x0000	0x0000	0x0000	0x00000108	PE32+	0x00023600	0x00023E00	0x00000000	0x0000000000009D30 (Section: .text)	0x00001000	0x00017000	0x0000000140000000	0x00001000	0x00000200	5.2	0.0	0x0005C000	0x00000400	0x00732398	IMAGE_SUBSYSTEM_WINDOWS_CUI	['IMAGE_DLLCHARACTERISTICS_DYNAMIC_BASE', 'IMAGE_DLLCHARACTERISTICS_HIGH_ENTROPY_VA', 'IMAGE_DLLCHARACTERISTICS_NX_COMPAT', 'IMAGE_DLLCHARACTERISTICS_TERMINAL_SERVER_AWARE']	0x00000000001E8480	0x0000000000001000	0x0000000000001000	0x0000000000100000	0x00000000	0x000235E0	0x00001000	0x00023600	0x00000400	0x00000000	0x00000000	['IMAGE_SCN_CNT_CODE', 'IMAGE_SCN_MEM_EXECUTE', 'IMAGE_SCN_MEM_READ']	0x000114FC
c51bdcb3d1db48e1c401f8e931fb3114	bd3055ee2b41b5c5ee7d3e1648f03a2c7885a103	exe	0x12838	PE32	Unknown (0)	MZ	0x0090	0x0003	0x0000	0x0004	0x0000	0xFFFF	0x0000	0x00B8	0x0000	0x0000	0x0000	0x0000	0x00000108	PE32+	0x00023600	0x00023E00	0x00000000	0x0000000000009D30 (Section: .text)	0x00001000	0x00017000	0x0000000140000000	0x00001000	0x00000200	5.2	0.0	0x0005C000	0x00000400	0x00732398	IMAGE_SUBSYSTEM_WINDOWS_CUI	['IMAGE_DLLCHARACTERISTICS_DYNAMIC_BASE', 'IMAGE_DLLCHARACTERISTICS_HIGH_ENTROPY_VA', 'IMAGE_DLLCHARACTERISTICS_NX_COMPAT', 'IMAGE_DLLCHARACTERISTICS_TERMINAL_SERVER_AWARE']	0x00000000001E8480	0x0000000000001000	0x0000000000001000	0x0000000000100000	0x00000000	0x000235E0	0x00001000	0x00023600	0x00000400	0x00000000	0x00000000	['IMAGE_SCN_CNT_CODE', 'IMAGE_SCN_MEM_EXECUTE', 'IMAGE_SCN_MEM_READ']	0x000114FC
efdd98ae7ba8aa1a457d6938d554e5bb	5adc3d12792396b569bf024676636262bcd9c7ff	exe	0x6b20	PE32+	AMD AMD64	MZ	0x0090	0x0003	0x0000	0x0004	0x0000	0xFFFF	0x0000	0x00B8	0x0000	0x0000	0x0000	0x0000	0x00000100	PE32+	0x00012200	0x0000EE00	0x00000000	0x0000000000006B20 (Section: .text)	0x00001000	0x00017000	0x0000000140000000	0x00001000	0x00000200	6.0	0.0	0x00026000	0x00000400	0x00000000	IMAGE_SUBSYSTEM_WINDOWS_GUI	['IMAGE_DLLCHARACTERISTICS_DYNAMIC_BASE', 'IMAGE_DLLCHARACTERISTICS_HIGH_ENTROPY_VA', 'IMAGE_DLLCHARACTERISTICS_NX_COMPAT', 'IMAGE_DLLCHARACTERISTICS_TERMINAL_SERVER_AWARE']	0x0000000000100000	0x0000000000001000	0x0000000000001000	0x0000000000100000	0x00000000	0x00012070	0x00001000	0x00012200	0x00000400	0x00000000	0x00000000	['IMAGE_SCN_CNT_CODE', 'IMAGE_SCN_MEM_EXECUTE', 'IMAGE_SCN_MEM_READ']	0x0000AFC0
278fcc19c92ba2a47023d0d6ac0926c6	7e4861cfdfde703c08308bac26ca3441a83f9599	exe	0x75ca0	PE32	Intel 386 or later, and compatibles	MZ	0x0078	0x0001	0x0000	0x0004	0x0000	0x0000	0x0000	0x0000	0x0000	0x0000	0x0000	0x0000	0x00000078	PE32	0x00096000	0x00035E00	0x00000000	0x00075CA0 (Section: .text)	0x00001000	0x00000000	0x00400000	0x00001000	0x00000200	5.1	0.0	0x000D2000	0x00000400	0x000DB1B7	IMAGE_SUBSYSTEM_WINDOWS_GUI	['IMAGE_DLLCHARACTERISTICS_DYNAMIC_BASE', 'IMAGE_DLLCHARACTERISTICS_NX_COMPAT', 'IMAGE_DLLCHARACTERISTICS_TERMINAL_SERVER_AWARE']	0x00100000	0x00001000	0x00001000	0x00100000	0x00000000	0x00095F6D	0x00001000	0x00096000	0x00000400	0x00000000	0x00000000	['IMAGE_SCN_CNT_CODE', 'IMAGE_SCN_MEM_EXECUTE', 'IMAGE_SCN_MEM_READ']	0x000295FC
b4f0ca61ab0c55a542f32bd4e66a7dc2	43b3d5ffae55116c68c504339c5d953ca25c0e3f	exe	0x42102	PE32	Intel 386 or later, and compatibles	MZ	0x0090	0x0003	0x0000	0x0004	0x0000	0xFFFF	0x0000	0x00B8	0x0000	0x0000	0x0000	0x0000	0x00000080	PE32	0x00066E00	0x00000200	0x00000000	0x00042102 (Section: .text)	0x00002000	0x0006A000	0x00400000	0x00002000	0x00000200	4.0	0.0	0x0006C000	0x00000200	0x00000000	IMAGE_SUBSYSTEM_WINDOWS_CUI	['IMAGE_DLLCHARACTERISTICS_DYNAMIC_BASE', 'IMAGE_DLLCHARACTERISTICS_NO_SEH', 'IMAGE_DLLCHARACTERISTICS_NX_COMPAT', 'IMAGE_DLLCHARACTERISTICS_TERMINAL_SERVER_AWARE']	0x00100000	0x00001000	0x00001000	0x00100000	0x00000000	0x00066DF8	0x00002000	0x00066E00	0x00000200	0x00000000	0x00000000	['IMAGE_SCN_CNT_CODE', 'IMAGE_SCN_MEM_EXECUTE', 'IMAGE_SCN_MEM_READ']	0x000295FC
39f6e5e40366d4633119036cd59df84c	3d8531cc1f2d20ca56a8d9f654e2e12fe4e1df24	exe	0x4bbce	PE32	Intel 386 or later, and compatibles	MZ	0x0090	0x0003	0x0000	0x0004	0x0000	0xFFFF	0x0000	0x00B8	0x0000	0x0000	0x0000	0x0000	0x00000080	PE32	0x00049C00	0x00004E00	0x00000000	0x0004BBCE (Section: .text)	0x00002000	0x0004C000	0x00400000	0x00002000	0x00000200	4.0	0.0	0x00056000	0x00000400	0x00000000	IMAGE_SUBSYSTEM_WINDOWS_GUI	['IMAGE_DLLCHARACTERISTICS_DYNAMIC_BASE', 'IMAGE_DLLCHARACTERISTICS_NO_SEH', 'IMAGE_DLLCHARACTERISTICS_NX_COMPAT', 'IMAGE_DLLCHARACTERISTICS_TERMINAL_SERVER_AWARE']	0x00100000	0x00001000	0x00001000	0x00100000	0x00000000	0x00049BD4	0x00002000	0x00049C00	0x00000400	0x00000000	0x00000000	['IMAGE_SCN_CNT_CODE', 'IMAGE_SCN_MEM_EXECUTE', 'IMAGE_SCN_MEM_READ']	0x000295FC
343fcded2aaf874342c557d3d5e5870d	8be3c66aecd425f1f123aadc95830de49d1851b5	exe	0x12e0	PE32	Intel 386 or later, and compatibles	MZ	0x0090	0x0003	0x0000	0x0004	0x0000	0xFFFF	0x0000	0x00B8	0x0000	0x0000	0x0000	0x0000	0x00000080	PE32	0x00003400	0x00005E00	0x00000200	0x000012E0 (Section: .text)	0x00001000	0x00005000	0x00400000	0x00001000	0x00000200	4.0	1.0	0x0000C000	0x00000400	0x00009820	IMAGE_SUBSYSTEM_WINDOWS_CUI	['IMAGE_DLLCHARACTERISTICS_DYNAMIC_BASE', 'IMAGE_DLLCHARACTERISTICS_NO_SEH', 'IMAGE_DLLCHARACTERISTICS_NX_COMPAT', 'IMAGE_DLLCHARACTERISTICS_TERMINAL_SERVER_AWARE']	0x00200000	0x00001000	0x00001000	0x00100000	0x00000000	0x00003204	0x00001000	0x00003400	0x00000400	0x00000000	0x00000000	['IMAGE_SCN_ALIGN_1024BYTES', 'IMAGE_SCN_ALIGN_16BYTES', 'IMAGE_SCN_ALIGN_1BYTES', 'IMAGE_SCN_ALIGN_2048BYTES', 'IMAGE_SCN_ALIGN_256BYTES', 'IMAGE_SCN_ALIGN_32BYTES', 'IMAGE_SCN_ALIGN_4096BYTES', 'IMAGE_SCN_ALIGN_4BYTES', 'IMAGE_SCN_ALIGN_64BYTES', 'IMAGE_SCN_ALIGN_8192BYTES', 'IMAGE_SCN_ALIGN_8BYTES', 'IMAGE_SCN_ALIGN_MASK', 'IMAGE_SCN_CNT_CODE', 'IMAGE_SCN_CNT_INITIALIZED_DATA', 'IMAGE_SCN_MEM_…	0x00000B90
ab4642325e0f40c91ddd6781efaa62e2	bea6af09b27e7d89fd8da7127b986cd83352548b	exe	0x1531	PE32	Intel 386 or later, and compatibles	MZ	0x0090	0x0003	0x0000	0x0004	0x0000	0xFFFF	0x0000	0x00B8	0x0000	0x0000	0x0000	0x0000	0x000000D8	PE32	0x00007000	0x00004000	0x00000000	0x00001531 (Section: .text)	0x00001000	0x00008000	0x00400000	0x00001000	0x00001000	4.0	0.0	0x0000C000	0x00001000	0x00000000	IMAGE_SUBSYSTEM_WINDOWS_CUI	['IMAGE_DLLCHARACTERISTICS_DYNAMIC_BASE', 'IMAGE_DLLCHARACTERISTICS_NO_SEH', 'IMAGE_DLLCHARACTERISTICS_NX_COMPAT', 'IMAGE_DLLCHARACTERISTICS_TERMINAL_SERVER_AWARE']	0x00100000	0x00001000	0x00001000	0x00100000	0x00000000	0x00006214	0x00001000	0x00007000	0x00001000	0x00000000	0x00000000	['IMAGE_SCN_CNT_CODE', 'IMAGE_SCN_MEM_EXECUTE', 'IMAGE_SCN_MEM_READ']	0x00001AB8
f765f3feef93929ee178e4329f032675	3c0a7aa6f70f849f24bac8bad2b6f2b4d211ebb3	exe	0x6599c	PE32+	AMD AMD64	MZ	0x0090	0x0003	0x0000	0x0004	0x0000	0xFFFF	0x0000	0x00B8	0x0000	0x0000	0x0000	0x0000	0x00000118	PE32+	0x000AAE00	0x00097E00	0x00000000	0x000000000006599C (Section: .text)	0x00001000	0x00008000	0x0000000140000000	0x00001000	0x00000200	6.0	0.0	0x00147000	0x00000400	0x0014487C	IMAGE_SUBSYSTEM_WINDOWS_GUI	['IMAGE_DLLCHARACTERISTICS_HIGH_ENTROPY_VA', 'IMAGE_DLLCHARACTERISTICS_NX_COMPAT', 'IMAGE_DLLCHARACTERISTICS_TERMINAL_SERVER_AWARE']	0x0000000000100000	0x0000000000001000	0x0000000000001000	0x0000000000100000	0x00000000	0x000AACBE	0x00001000	0x000AAE00	0x00000400	0x00000000	0x00000000	['IMAGE_SCN_CNT_CODE', 'IMAGE_SCN_MEM_EXECUTE', 'IMAGE_SCN_MEM_READ']	0x000399BC
df90ae0061ce1e1c9bfb11fa22585637	ef212c57b173ca5623ea8488e31eea53ba92f84d	exe	0x885e	PE32	Intel 386 or later, and compatibles	MZ	0x0090	0x0003	0x0000	0x0004	0x0000	0xFFFF	0x0000	0x00B8	0x0000	0x0000	0x0000	0x0000	0x00000080	PE32	0x00006A00	0x00000C00	0x00000000	0x0000885E (Section: .text)	0x00002000	0x00000000	0x00400000	0x00002000	0x00000200	4.0	0.0	0x0000E000	0x00000200	0x00000000	IMAGE_SUBSYSTEM_WINDOWS_GUI	['IMAGE_DLLCHARACTERISTICS_DYNAMIC_BASE', 'IMAGE_DLLCHARACTERISTICS_NO_SEH', 'IMAGE_DLLCHARACTERISTICS_NX_COMPAT', 'IMAGE_DLLCHARACTERISTICS_TERMINAL_SERVER_AWARE']	0x00100000	0x00001000	0x00001000	0x00100000	0x00000000	0x00006864	0x00002000	0x00006A00	0x00000200	0x00000000	0x00000000	['IMAGE_SCN_CNT_CODE', 'IMAGE_SCN_MEM_EXECUTE', 'IMAGE_SCN_MEM_READ']	0x000399BC
6bba3c8f0d2f93c7ecc4a6dc0472b073	d3ee3104c3b476ab14cdce792a1ac963d66bce53	exe	0x265b4	PE32	Intel 386 or later, and compatibles	MZ	0x0050	0x0002	0x0000	0x0004	0x000F	0xFFFF	0x0000	0x00B8	0x0000	0x0000	0x001A	0x0000	0x00000100	PE32	0x00025800	0x00005800	0x00000000	0x000265B4 (Section: CODE)	0x00001000	0x00027000	0x00400000	0x00001000	0x00000200	4.0	0.0	0x00032000	0x00000400	0x00000000	IMAGE_SUBSYSTEM_WINDOWS_GUI	['IMAGE_DLLCHARACTERISTICS_DYNAMIC_BASE', 'IMAGE_DLLCHARACTERISTICS_NO_SEH', 'IMAGE_DLLCHARACTERISTICS_NX_COMPAT', 'IMAGE_DLLCHARACTERISTICS_TERMINAL_SERVER_AWARE']	0x00100000	0x00004000	0x00001000	0x00100000	0x00000000	0x00006864	0x00002000	0x00006A00	0x00000200	0x00000000	0x00000000	['IMAGE_SCN_CNT_CODE', 'IMAGE_SCN_MEM_EXECUTE', 'IMAGE_SCN_MEM_READ']	0x00000018
ec6a9a7c406bbd8f1769d8a560a7547f	8902d2fc2f8af70e0b59a2e3edc320f5244fb8af	exe	0xc43e	PE32	Intel 386 or later, and compatibles	MZ	0x0090	0x0003	0x0000	0x0004	0x0000	0xFFFF	0x0000	0x00B8	0x0000	0x0000	0x0000	0x0000	0x00000080	PE32	0x0000A600	0x00003000	0x00000000	0x0000C43E (Section: .text)	0x00002000	0x0000E000	0x00400000	0x00002000	0x00000200	4.0	0.0	0x00016000	0x00000400	0x00000000	IMAGE_SUBSYSTEM_WINDOWS_GUI	['IMAGE_DLLCHARACTERISTICS_DYNAMIC_BASE', 'IMAGE_DLLCHARACTERISTICS_NO_SEH', 'IMAGE_DLLCHARACTERISTICS_NX_COMPAT', 'IMAGE_DLLCHARACTERISTICS_TERMINAL_SERVER_AWARE']	0x00100000	0x00001000	0x00001000	0x00100000	0x00000000	0x0000A444	0x00002000	0x0000A600	0x00000400	0x00000000	0x00000000	['IMAGE_SCN_CNT_CODE', 'IMAGE_SCN_MEM_EXECUTE', 'IMAGE_SCN_MEM_READ']	0x00000018
38a8e6a417d92d28d4ca43ee35c5d9f0	e44f616a536e4b2d38512d04fbe2c82ae3a62269	exe	0x47d8	PE32+	AMD AMD64	MZ	0x0090	0x0003	0x0000	0x0004	0x0000	0xFFFF	0x0000	0x00B8	0x0000	0x0000	0x0000	0x0000	0x00000108	PE32+	0x00005200	0x00035800	0x00000000	0x00000000000047D8 (Section: .text)	0x00001000	0x0000E000	0x0000000140000000	0x00001000	0x00000200	6.0	0.0	0x0003F000	0x00000400	0x00000000	IMAGE_SUBSYSTEM_WINDOWS_GUI	['IMAGE_DLLCHARACTERISTICS_DYNAMIC_BASE', 'IMAGE_DLLCHARACTERISTICS_HIGH_ENTROPY_VA', 'IMAGE_DLLCHARACTERISTICS_NX_COMPAT', 'IMAGE_DLLCHARACTERISTICS_TERMINAL_SERVER_AWARE']	0x0000000000100000	0x0000000000001000	0x0000000000001000	0x0000000000100000	0x00000000	0x000051F7	0x00001000	0x00005200	0x00000400	0x00000000	0x00000000	['IMAGE_SCN_CNT_CODE', 'IMAGE_SCN_MEM_EXECUTE', 'IMAGE_SCN_MEM_READ']	0x000084E6
7ae6957cb70a578993dc96aea4050ae1	71553a7bb5eb55f73783c993fcdabb136b004db0	exe	0x1851f6	PE32	Intel 386 or later, and compatibles	MZ	0x0090	0x0003	0x0000	0x0004	0x0000	0xFFFF	0x0000	0x00B8	0x0000	0x0000	0x0000	0x0000	0x00000080	PE32	0x00183200	0x00006E00	0x00000000	0x001851F6 (Section: .text)	0x00002000	0x00186000	0x11000000	0x00002000	0x00000200	4.0	0.0	0x00190000	0x00000200	0x0019651A	IMAGE_SUBSYSTEM_WINDOWS_GUI	['IMAGE_DLLCHARACTERISTICS_DYNAMIC_BASE', 'IMAGE_DLLCHARACTERISTICS_HIGH_ENTROPY_VA', 'IMAGE_DLLCHARACTERISTICS_NO_SEH', 'IMAGE_DLLCHARACTERISTICS_NX_COMPAT', 'IMAGE_DLLCHARACTERISTICS_TERMINAL_SERVER_AWARE']	0x00100000	0x00001000	0x00001000	0x00100000	0x00000000	0x001831FC	0x00002000	0x00183200	0x00000200	0x00000000	0x00000000	['IMAGE_SCN_CNT_CODE', 'IMAGE_SCN_MEM_EXECUTE', 'IMAGE_SCN_MEM_READ']	0x000084E6
bce4110e2fcabddddc0efdf7934abd0c	3e5ea9a8a94c094462ca31bc9ca0a80ab4865ee9	exe	0xb57a0	PE32	Intel 386 or later, and compatibles	MZ	0x0050	0x0002	0x0000	0x0004	0x000F	0xFFFF	0x0000	0x00B8	0x0000	0x0000	0x001A	0x0000	0x00000100	PE32	0x0004A000	0x00011000	0x0006B000	0x000B57A0 (Section: UPX1)	0x0006C000	0x000B6000	0x00400000	0x00001000	0x00000200	4.0	0.0	0x000C7000	0x00001000	0x00000000	IMAGE_SUBSYSTEM_WINDOWS_GUI	['IMAGE_DLLCHARACTERISTICS_DYNAMIC_BASE', 'IMAGE_DLLCHARACTERISTICS_HIGH_ENTROPY_VA', 'IMAGE_DLLCHARACTERISTICS_NO_SEH', 'IMAGE_DLLCHARACTERISTICS_NX_COMPAT', 'IMAGE_DLLCHARACTERISTICS_TERMINAL_SERVER_AWARE']	0x00100000	0x00004000	0x00001000	0x00100000	0x00000000	0x001831FC	0x00002000	0x00183200	0x00000200	0x00000000	0x00000000	['IMAGE_SCN_CNT_CODE', 'IMAGE_SCN_MEM_EXECUTE', 'IMAGE_SCN_MEM_READ']	0x000084E6
7ecc7bf8ede8af2b5efc66735e9363d7	8fe148e474104dc6be569518328034d721d676b5	exe	0x1500	PE32+	AMD AMD64	MZ	0x0090	0x0003	0x0000	0x0004	0x0000	0xFFFF	0x0000	0x00B8	0x0000	0x0000	0x0000	0x0000	0x00000080	PE32+	0x00001E00	0x00047C00	0x00000C00	0x0000000000001500 (Section: .text)	0x00001000	0x000B6000	0x0000000000400000	0x00001000	0x00000200	4.0	0.0	0x00068000	0x00000600	0x0006C545	IMAGE_SUBSYSTEM_WINDOWS_CUI	['IMAGE_DLLCHARACTERISTICS_DYNAMIC_BASE', 'IMAGE_DLLCHARACTERISTICS_HIGH_ENTROPY_VA', 'IMAGE_DLLCHARACTERISTICS_NO_SEH', 'IMAGE_DLLCHARACTERISTICS_NX_COMPAT', 'IMAGE_DLLCHARACTERISTICS_TERMINAL_SERVER_AWARE']	0x0000000000200000	0x0000000000001000	0x0000000000001000	0x0000000000100000	0x00000000	0x00001DA0	0x00001000	0x00001E00	0x00000600	0x00000000	0x00000000	['IMAGE_SCN_ALIGN_1024BYTES', 'IMAGE_SCN_ALIGN_16BYTES', 'IMAGE_SCN_ALIGN_1BYTES', 'IMAGE_SCN_ALIGN_2048BYTES', 'IMAGE_SCN_ALIGN_256BYTES', 'IMAGE_SCN_ALIGN_32BYTES', 'IMAGE_SCN_ALIGN_4096BYTES', 'IMAGE_SCN_ALIGN_4BYTES', 'IMAGE_SCN_ALIGN_64BYTES', 'IMAGE_SCN_ALIGN_8192BYTES', 'IMAGE_SCN_ALIGN_8BYTES', 'IMAGE_SCN_ALIGN_MASK', 'IMAGE_SCN_CNT_CODE', 'IMAGE_SCN_MEM_EXECUTE', 'IMAGE_SCN_MEM_READ']	0x000007F0
549129b470844104bd9830bfa1b8236d	363c059bccec0e28a77fffa8c03cdbb055095240	exe	0x9820	PE32+	AMD AMD64	MZ	0x0090	0x0003	0x0000	0x0004	0x0000	0xFFFF	0x0000	0x00B8	0x0000	0x0000	0x0000	0x0000	0x00000100	PE32+	0x00028000	0x00019200	0x00000000	0x0000000000009820 (Section: .text)	0x00001000	0x000B6000	0x0000000140000000	0x00001000	0x00000200	6.0	0.0	0x00046000	0x00000400	0x00000000	IMAGE_SUBSYSTEM_WINDOWS_CUI	['IMAGE_DLLCHARACTERISTICS_DYNAMIC_BASE', 'IMAGE_DLLCHARACTERISTICS_HIGH_ENTROPY_VA', 'IMAGE_DLLCHARACTERISTICS_NX_COMPAT', 'IMAGE_DLLCHARACTERISTICS_TERMINAL_SERVER_AWARE']	0x0000000000100000	0x0000000000001000	0x0000000000001000	0x0000000000100000	0x00000000	0x00027E64	0x00001000	0x00028000	0x00000400	0x00000000	0x00000000	['IMAGE_SCN_CNT_CODE', 'IMAGE_SCN_MEM_EXECUTE', 'IMAGE_SCN_MEM_READ']	0x00013750
11983f790ef8bd640074145736b78cbe	dd5b230bbf07eec24ac058e1df4eeaa1c78a127d	exe	0x746a	PE32	Intel 386 or later, and compatibles	MZ	0x0090	0x0003	0x0000	0x0004	0x0000	0xFFFF	0x0000	0x00B8	0x0000	0x0000	0x0000	0x0000	0x00000118	PE32	0x00019C00	0x001A7800	0x00000000	0x0000746A (Section: .text)	0x00001000	0x0001B000	0x00400000	0x00001000	0x00000200	5.1	0.0	0x001C5000	0x00000400	0x001C8A2E	IMAGE_SUBSYSTEM_WINDOWS_GUI	['IMAGE_DLLCHARACTERISTICS_DYNAMIC_BASE', 'IMAGE_DLLCHARACTERISTICS_NX_COMPAT', 'IMAGE_DLLCHARACTERISTICS_TERMINAL_SERVER_AWARE']	0x00100000	0x00001000	0x00001000	0x00100000	0x00000000	0x00019A8F	0x00001000	0x00019C00	0x00000400	0x00000000	0x00000000	['IMAGE_SCN_CNT_CODE', 'IMAGE_SCN_MEM_EXECUTE', 'IMAGE_SCN_MEM_READ']	0x000087E2
cc3670f1b3e60e00b43c86d787563a44	4f1f8908f0ca7dc5ad01c3029206cc8c9d735e09	exe	0x3d0cfe	PE32	Intel 386 or later, and compatibles	MZ	0x0090	0x0003	0x0000	0x0004	0x0000	0xFFFF	0x0000	0x00B8	0x0000	0x0000	0x0000	0x0000	0x00000080	PE32	0x003CEE00	0x00024800	0x00000000	0x003D0CFE (Section: .text)	0x00002000	0x003D2000	0x00400000	0x00002000	0x00000200	4.0	0.0	0x003FA000	0x00000200	0x00000000	IMAGE_SUBSYSTEM_WINDOWS_GUI	['IMAGE_DLLCHARACTERISTICS_DYNAMIC_BASE', 'IMAGE_DLLCHARACTERISTICS_HIGH_ENTROPY_VA', 'IMAGE_DLLCHARACTERISTICS_NO_SEH', 'IMAGE_DLLCHARACTERISTICS_NX_COMPAT', 'IMAGE_DLLCHARACTERISTICS_TERMINAL_SERVER_AWARE']	0x00100000	0x00001000	0x00001000	0x00100000	0x00000000	0x003CED04	0x00002000	0x003CEE00	0x00000200	0x00000000	0x00000000	['IMAGE_SCN_CNT_CODE', 'IMAGE_SCN_MEM_EXECUTE', 'IMAGE_SCN_MEM_READ']	0x000087E2
f4d13392669f864c3fbea901edbea4cb	d2ad521e0f48168290854e63564ce82e27315d9d	exe	0x42d2	PE32	Intel 386 or later, and compatibles	MZ	0x0090	0x0003	0x0000	0x0004	0x0000	0xFFFF	0x0000	0x00B8	0x0000	0x0000	0x0000	0x0000	0x00000080	PE32	0x00002400	0x00000A00	0x00000000	0x000042D2 (Section: .text)	0x00002000	0x00006000	0x00400000	0x00002000	0x00000200	4.0	0.0	0x0000A000	0x00000200	0x00000000	IMAGE_SUBSYSTEM_WINDOWS_CUI	['IMAGE_DLLCHARACTERISTICS_DYNAMIC_BASE', 'IMAGE_DLLCHARACTERISTICS_HIGH_ENTROPY_VA', 'IMAGE_DLLCHARACTERISTICS_NO_SEH', 'IMAGE_DLLCHARACTERISTICS_NX_COMPAT', 'IMAGE_DLLCHARACTERISTICS_TERMINAL_SERVER_AWARE']	0x00100000	0x00001000	0x00001000	0x00100000	0x00000000	0x000022D8	0x00002000	0x00002400	0x00000200	0x00000000	0x00000000	['IMAGE_SCN_CNT_CODE', 'IMAGE_SCN_MEM_EXECUTE', 'IMAGE_SCN_MEM_READ']	0x000087E2
515198a8dfa7825f746d5921a4bc4db9	e1da0b7f046886c1c4ff6993f7f98ee9a1bc90ae	exe	0x29135b	PE32	Intel 386 or later, and compatibles	MZ	0x0040	0x0001	0x0000	0x0002	0x0000	0xFFFF	0x0000	0x00B8	0x0000	0x0000	0x0000	0xB400	0x00000040	PE32	0x0020F200	0x00073E00	0x00000000	0x0029135B (Section: .MPRESS2(\x0f)	0x00001000	0x00211000	0x00400000	0x00001000	0x00000200	5.0	0.0	0x002BC000	0x00000200	0x00000000	IMAGE_SUBSYSTEM_WINDOWS_GUI	['IMAGE_DLLCHARACTERISTICS_DYNAMIC_BASE', 'IMAGE_DLLCHARACTERISTICS_HIGH_ENTROPY_VA', 'IMAGE_DLLCHARACTERISTICS_NO_SEH', 'IMAGE_DLLCHARACTERISTICS_NX_COMPAT', 'IMAGE_DLLCHARACTERISTICS_TERMINAL_SERVER_AWARE']	0x00100000	0x0000D000	0x00001000	0x00100000	0x00000000	0x000022D8	0x00002000	0x00002400	0x00000200	0x00000000	0x00000000	['IMAGE_SCN_CNT_CODE', 'IMAGE_SCN_MEM_EXECUTE', 'IMAGE_SCN_MEM_READ']	0x000087E2
dee7dea5860cdb667f169d5f1c913d13	d50c43c4014b311b7ac77ec74fc6d171e4223aab	exe	0x277405	PE32	Intel 386 or later, and compatibles	MZ	0x0090	0x0003	0x0000	0x0004	0x0000	0xFFFF	0x0000	0x00B8	0x0000	0x0000	0x0000	0x0000	0x000000F0	PE32	0x0011BC00	0x002A4A00	0x00000000	0x00277405 (Section: VaZVeqs)	0x00001000	0x0011D000	0x00400000	0x00001000	0x00000200	6.0	389.0	0x003C5000	0x00000400	0x000001E5	IMAGE_SUBSYSTEM_WINDOWS_CUI	['IMAGE_DLLCHARACTERISTICS_DYNAMIC_BASE', 'IMAGE_DLLCHARACTERISTICS_TERMINAL_SERVER_AWARE']	0x00100000	0x00001000	0x00001000	0x00100000	0x00000000	0x000022D8	0x00002000	0x00002400	0x00000200	0x00000000	0x00000000	['IMAGE_SCN_CNT_CODE', 'IMAGE_SCN_MEM_EXECUTE', 'IMAGE_SCN_MEM_READ']	0x0001F3DC
82bd0f295e2c781311f93d797c1ce384	6434df124f8213e37f19dd8a8b20630299c5f034	exe	0x277c6	PE32	Intel 386 or later, and compatibles	MZ	0x0090	0x0003	0x0000	0x0004	0x0000	0xFFFF	0x0000	0x00B8	0x0000	0x0000	0x0000	0x0000	0x00000100	PE32	0x00029400	0x0000D000	0x00000000	0x000277C6 (Section: .text)	0x00001000	0x0002B000	0x00400000	0x00001000	0x00000200	4.0	0.0	0x0003B000	0x00000400	0x00000000	IMAGE_SUBSYSTEM_WINDOWS_GUI	['IMAGE_DLLCHARACTERISTICS_NX_COMPAT']	0x00100000	0x00001000	0x00001000	0x00100000	0x00000000	0x000293F5	0x00001000	0x00029400	0x00000400	0x00000000	0x00000000	['IMAGE_SCN_CNT_CODE', 'IMAGE_SCN_MEM_EXECUTE', 'IMAGE_SCN_MEM_READ']	0x00006500
45a1ac6973b95ecfd20bc18f35a68f18	39ae8ba8c5280a09ba638df4c9d64ac0f3f706b6	exe	0x142fc	PE32+	AMD AMD64	MZ	0x0090	0x0003	0x0000	0x0004	0x0000	0xFFFF	0x0000	0x00B8	0x0000	0x0000	0x0000	0x0000	0x000000F8	PE32+	0x00027200	0x00024600	0x00000000	0x00000000000142FC (Section: .text)	0x00001000	0x0002B000	0x0000000140000000	0x00001000	0x00000200	5.2	0.0	0x00050000	0x00000400	0x00056FD6	IMAGE_SUBSYSTEM_WINDOWS_CUI	['IMAGE_DLLCHARACTERISTICS_DYNAMIC_BASE', 'IMAGE_DLLCHARACTERISTICS_HIGH_ENTROPY_VA', 'IMAGE_DLLCHARACTERISTICS_NX_COMPAT', 'IMAGE_DLLCHARACTERISTICS_TERMINAL_SERVER_AWARE']	0x0000000000100000	0x0000000000001000	0x0000000000001000	0x0000000000100000	0x00000000	0x00027087	0x00001000	0x00027200	0x00000400	0x00000000	0x00000000	['IMAGE_SCN_CNT_CODE', 'IMAGE_SCN_MEM_EXECUTE', 'IMAGE_SCN_MEM_READ']	0x0001B654
4d48f510b728f00e239c28d4e02b4591	65736955b09a0a77861580f056637c43a71b5c69	exe	0x10714ed	PE32+	AMD AMD64	MZ	0x0090	0x0003	0x0000	0x0004	0x0000	0xFFFF	0x0000	0x00B8	0x0000	0x0000	0x0000	0x0000	0x00000080	PE32+	0x00412000	0x007E1400	0x00060A00	0x00000000010714ED (Section: .vmp1)	0x00001000	0x0002B000	0x0000000140000000	0x00001000	0x00000200	6.1	0.0	0x01558000	0x00000400	0x00904F8D	IMAGE_SUBSYSTEM_WINDOWS_CUI	['IMAGE_DLLCHARACTERISTICS_DYNAMIC_BASE', 'IMAGE_DLLCHARACTERISTICS_HIGH_ENTROPY_VA', 'IMAGE_DLLCHARACTERISTICS_NX_COMPAT', 'IMAGE_DLLCHARACTERISTICS_TERMINAL_SERVER_AWARE']	0x0000000000200000	0x0000000000001000	0x0000000000001000	0x0000000000100000	0x00000000	0x00411EC0	0x00001000	0x00000000	0x00000000	0x00000000	0x00000000	['IMAGE_SCN_CNT_CODE', 'IMAGE_SCN_CNT_INITIALIZED_DATA', 'IMAGE_SCN_MEM_EXECUTE', 'IMAGE_SCN_MEM_READ']	0x00343AA0
6488a25d9bd4823421e5aa268f530f9f	607502e560b5f38c0fe8daf649b56b50227a0770	exe	0x1000	PE32+	AMD AMD64	MZ	0x0090	0x0003	0x0000	0x0004	0x0000	0xFFFF	0x0000	0x00B8	0x0000	0x0000	0x0000	0x0000	0x00000080	PE32+	0x00016200	0x00021E00	0x00000000	0x0000000000001000 (Section: .code)	0x00001000	0x0002B000	0x0000000140000000	0x00001000	0x00000200	4.0	0.0	0x0003D000	0x00000400	0x00000000	IMAGE_SUBSYSTEM_WINDOWS_GUI	['IMAGE_DLLCHARACTERISTICS_DYNAMIC_BASE', 'IMAGE_DLLCHARACTERISTICS_HIGH_ENTROPY_VA', 'IMAGE_DLLCHARACTERISTICS_NX_COMPAT', 'IMAGE_DLLCHARACTERISTICS_TERMINAL_SERVER_AWARE']	0x0000000000100000	0x0000000000001000	0x0000000000001000	0x0000000000100000	0x00000000	0x000105B5	0x00007000	0x00010600	0x00006000	0x00000000	0x00000000	['IMAGE_SCN_CNT_CODE', 'IMAGE_SCN_MEM_EXECUTE', 'IMAGE_SCN_MEM_READ']	0x00004B3D
05a065421caa9215958deca72a5b15f3	e7be3fd7f0e5f71ec6e55b014cd79c1e93cb2fd8	exe	0x1110	PE32	Intel 386 or later, and compatibles	MZ	0x0090	0x0003	0x0000	0x0004	0x0000	0xFFFF	0x0000	0x00B8	0x0000	0x0000	0x0000	0x0000	0x00000080	PE32	0x00000A00	0x00001200	0x00000200	0x00001110 (Section: .text)	0x00001000	0x00002000	0x00400000	0x00001000	0x00000200	4.0	1.0	0x00006000	0x00000400	0x00006113	IMAGE_SUBSYSTEM_WINDOWS_GUI	['IMAGE_DLLCHARACTERISTICS_DYNAMIC_BASE', 'IMAGE_DLLCHARACTERISTICS_HIGH_ENTROPY_VA', 'IMAGE_DLLCHARACTERISTICS_NX_COMPAT', 'IMAGE_DLLCHARACTERISTICS_TERMINAL_SERVER_AWARE']	0x00200000	0x00001000	0x00001000	0x00100000	0x00000000	0x000009E4	0x00001000	0x00000A00	0x00000400	0x00000000	0x00000000	['IMAGE_SCN_ALIGN_1024BYTES', 'IMAGE_SCN_ALIGN_16BYTES', 'IMAGE_SCN_ALIGN_1BYTES', 'IMAGE_SCN_ALIGN_2048BYTES', 'IMAGE_SCN_ALIGN_256BYTES', 'IMAGE_SCN_ALIGN_32BYTES', 'IMAGE_SCN_ALIGN_4096BYTES', 'IMAGE_SCN_ALIGN_4BYTES', 'IMAGE_SCN_ALIGN_64BYTES', 'IMAGE_SCN_ALIGN_8192BYTES', 'IMAGE_SCN_ALIGN_8BYTES', 'IMAGE_SCN_ALIGN_MASK', 'IMAGE_SCN_CNT_CODE', 'IMAGE_SCN_CNT_INITIALIZED_DATA', 'IMAGE_SCN_MEM_…	0x00000098
bbe81d756a19706208796b5f74e3a5ad	e2f0156689726cd3b817b65a813f736b27ace3f4	exe	0x5249cc	PE32+	AMD AMD64	MZ	0x0090	0x0003	0x0000	0x0004	0x0000	0xFFFF	0x0000	0x00B8	0x0000	0x0000	0x0000	0x0000	0x00000158	PE32+	0x002BB200	0x00261400	0x00000000	0x00000000005249CC (Section: .tp6d)	0x00001000	0x00002000	0x0000000140000000	0x00001000	0x00000200	5.2	0.0	0x00525000	0x00000400	0x0033A2B9	IMAGE_SUBSYSTEM_WINDOWS_GUI	['IMAGE_DLLCHARACTERISTICS_HIGH_ENTROPY_VA', 'IMAGE_DLLCHARACTERISTICS_NX_COMPAT', 'IMAGE_DLLCHARACTERISTICS_TERMINAL_SERVER_AWARE']	0x0000000000100000	0x0000000000001000	0x0000000000001000	0x0000000000100000	0x00000000	0x000009E4	0x00001000	0x00000A00	0x00000400	0x00000000	0x00000000	['IMAGE_SCN_ALIGN_1024BYTES', 'IMAGE_SCN_ALIGN_16BYTES', 'IMAGE_SCN_ALIGN_1BYTES', 'IMAGE_SCN_ALIGN_2048BYTES', 'IMAGE_SCN_ALIGN_256BYTES', 'IMAGE_SCN_ALIGN_32BYTES', 'IMAGE_SCN_ALIGN_4096BYTES', 'IMAGE_SCN_ALIGN_4BYTES', 'IMAGE_SCN_ALIGN_64BYTES', 'IMAGE_SCN_ALIGN_8192BYTES', 'IMAGE_SCN_ALIGN_8BYTES', 'IMAGE_SCN_ALIGN_MASK', 'IMAGE_SCN_CNT_CODE', 'IMAGE_SCN_CNT_INITIALIZED_DATA', 'IMAGE_SCN_MEM_…	0x00000098
a42682c7c9b43bde38f103d4ac365d5b	57bcaf34e8bb35fe9e8ea77d08baf7955fefe8bd	exe	0x6c7e0	PE32+	AMD AMD64	MZ	0x0090	0x0003	0x0004	0x0000	0x0000	0xFFFF	0x0000	0x008B	0x0000	0x0000	0x0000	0x0000	0x00000080	PE32+	0x000F4200	0x00017A00	0x00000000	0x000000000006C7E0 (Section: .text)	0x00001000	0x00002000	0x0000000000400000	0x00001000	0x00000200	6.1	1.0	0x0024E000	0x00000600	0x00000000	IMAGE_SUBSYSTEM_WINDOWS_CUI	['IMAGE_DLLCHARACTERISTICS_DYNAMIC_BASE', 'IMAGE_DLLCHARACTERISTICS_HIGH_ENTROPY_VA', 'IMAGE_DLLCHARACTERISTICS_NX_COMPAT', 'IMAGE_DLLCHARACTERISTICS_TERMINAL_SERVER_AWARE']	0x0000000000200000	0x0000000000001000	0x0000000000001000	0x0000000000100000	0x00000000	0x000F4158	0x00001000	0x000F4200	0x00000600	0x00000000	0x00000000	['IMAGE_SCN_CNT_CODE', 'IMAGE_SCN_CNT_INITIALIZED_DATA', 'IMAGE_SCN_MEM_EXECUTE', 'IMAGE_SCN_MEM_READ']	0x000E98E0
c15cb35cef7dbd4b1b157a547a24c905	5f2919554103ff77e3afb981d8c229d96a53f463	exe	0x35aa2	PE32	Intel 386 or later, and compatibles	MZ	0x0090	0x0003	0x0000	0x0004	0x0000	0xFFFF	0x0000	0x00B8	0x0000	0x0000	0x0000	0x0000	0x00000080	PE32	0x00033C00	0x00011200	0x00000000	0x00035AA2 (Section: .text)	0x00002000	0x00036000	0x00400000	0x00002000	0x00000200	4.0	0.0	0x0004A000	0x00000200	0x00000000	IMAGE_SUBSYSTEM_WINDOWS_GUI	['IMAGE_DLLCHARACTERISTICS_DYNAMIC_BASE', 'IMAGE_DLLCHARACTERISTICS_HIGH_ENTROPY_VA', 'IMAGE_DLLCHARACTERISTICS_NO_SEH', 'IMAGE_DLLCHARACTERISTICS_NX_COMPAT', 'IMAGE_DLLCHARACTERISTICS_TERMINAL_SERVER_AWARE']	0x00100000	0x00001000	0x00001000	0x00100000	0x00000000	0x00033AA8	0x00002000	0x00033C00	0x00000200	0x00000000	0x00000000	['IMAGE_SCN_CNT_CODE', 'IMAGE_SCN_MEM_EXECUTE', 'IMAGE_SCN_MEM_READ']	0x000E98E0
fd5a0ff6548e7bc7fae75ac11a45fa82	57fb340843007f56042b4005c314974c5a18078b	exe	0x64700	PE32+	AMD AMD64	MZ	0x0090	0x0003	0x0004	0x0000	0x0000	0xFFFF	0x0000	0x008B	0x0000	0x0000	0x0000	0x0000	0x00000080	PE32+	0x001F9600	0x00050200	0x00000000	0x0000000000064700 (Section: .text)	0x00001000	0x00036000	0x0000000000400000	0x00001000	0x00000200	6.1	1.0	0x00668000	0x00000600	0x00000000	IMAGE_SUBSYSTEM_WINDOWS_CUI	['IMAGE_DLLCHARACTERISTICS_DYNAMIC_BASE', 'IMAGE_DLLCHARACTERISTICS_HIGH_ENTROPY_VA', 'IMAGE_DLLCHARACTERISTICS_NX_COMPAT', 'IMAGE_DLLCHARACTERISTICS_TERMINAL_SERVER_AWARE']	0x0000000000200000	0x0000000000001000	0x0000000000001000	0x0000000000100000	0x00000000	0x001F9425	0x00001000	0x001F9600	0x00000600	0x00000000	0x00000000	['IMAGE_SCN_CNT_CODE', 'IMAGE_SCN_MEM_EXECUTE', 'IMAGE_SCN_MEM_READ']	0x001EE7D0
d294e199a762c3f2dd2e7616ea028aa3	c8d86432332c6c8694f9b16283c5fb078fed58cc	exe	0x9734	PE32	Intel 386 or later, and compatibles	MZ	0x0090	0x0003	0x0000	0x0004	0x0000	0xFFFF	0x0000	0x00B8	0x0000	0x0000	0x0000	0x0000	0x000000F0	PE32	0x00008A00	0x00017A00	0x00000000	0x00009734 (Section: .text)	0x00001000	0x0000A000	0x00400000	0x00001000	0x00000200	4.0	0.0	0x00023000	0x00000400	0x00025AC9	IMAGE_SUBSYSTEM_WINDOWS_GUI	['IMAGE_DLLCHARACTERISTICS_DYNAMIC_BASE', 'IMAGE_DLLCHARACTERISTICS_HIGH_ENTROPY_VA', 'IMAGE_DLLCHARACTERISTICS_NX_COMPAT', 'IMAGE_DLLCHARACTERISTICS_TERMINAL_SERVER_AWARE']	0x00100000	0x00001000	0x00001000	0x00100000	0x00000000	0x000088D6	0x00001000	0x00008A00	0x00000400	0x00000000	0x00000000	['IMAGE_SCN_CNT_CODE', 'IMAGE_SCN_MEM_EXECUTE', 'IMAGE_SCN_MEM_READ']	0x000014E0
9e3c13b6556d5636b745d3e466d47467	2ac1c19e268c49bc508f83fe3d20f495deb3e538	exe	0x11f0	PE32	Intel 386 or later, and compatibles	MZ	0x0090	0x0003	0x0000	0x0004	0x0000	0xFFFF	0x0000	0x00B8	0x0000	0x0000	0x0000	0x0000	0x00000080	PE32	0x00008200	0x00001200	0x00000400	0x000011F0 (Section: .text)	0x00001000	0x00009000	0x00400000	0x00001000	0x00000200	4.0	1.0	0x0000D000	0x00000400	0x00000000	IMAGE_SUBSYSTEM_WINDOWS_GUI	['IMAGE_DLLCHARACTERISTICS_DYNAMIC_BASE', 'IMAGE_DLLCHARACTERISTICS_HIGH_ENTROPY_VA', 'IMAGE_DLLCHARACTERISTICS_NX_COMPAT', 'IMAGE_DLLCHARACTERISTICS_TERMINAL_SERVER_AWARE']	0x02000000	0x00001000	0x00001000	0x00100000	0x00000000	0x00007670	0x00001000	0x00007800	0x00000400	0x00000000	0x00000000	['IMAGE_SCN_CNT_CODE', 'IMAGE_SCN_MEM_EXECUTE', 'IMAGE_SCN_MEM_READ']	0x000014E0
128f289aac451a2d4662cdc4fc6169e2	fda55cd11c49cb4f2fde7d2fa22feec86b203547	exe	0x9cae	PE32	Intel 386 or later, and compatibles	MZ	0x0090	0x0003	0x0000	0x0004	0x0000	0xFFFF	0x0000	0x00B8	0x0000	0x0000	0x0000	0x0000	0x00000080	PE32	0x00007E00	0x00000800	0x00000000	0x00009CAE (Section: .text)	0x00002000	0x0000A000	0x00400000	0x00002000	0x00000200	4.0	0.0	0x0000E000	0x00000200	0x00000000	IMAGE_SUBSYSTEM_WINDOWS_GUI	['IMAGE_DLLCHARACTERISTICS_DYNAMIC_BASE', 'IMAGE_DLLCHARACTERISTICS_HIGH_ENTROPY_VA', 'IMAGE_DLLCHARACTERISTICS_NO_SEH', 'IMAGE_DLLCHARACTERISTICS_NX_COMPAT', 'IMAGE_DLLCHARACTERISTICS_TERMINAL_SERVER_AWARE']	0x00100000	0x00001000	0x00001000	0x00100000	0x00000000	0x00007CB4	0x00002000	0x00007E00	0x00000200	0x00000000	0x00000000	['IMAGE_SCN_CNT_CODE', 'IMAGE_SCN_MEM_EXECUTE', 'IMAGE_SCN_MEM_READ']	0x000014E0
a1cd6a64e8f8ad5d4b6c07dc4113c7ec	60e2f48a51c061bba72a08f34be781354f87aa49	exe	0x19ef0	PE32	Intel 386 or later, and compatibles	MZ	0x0090	0x0003	0x0000	0x0004	0x0000	0xFFFF	0x0000	0x00B8	0x0000	0x0000	0x0000	0x0000	0x000000F8	PE32	0x0000B000	0x00001000	0x0000F000	0x00019EF0 (Section: UPX1)	0x00010000	0x0001B000	0x00400000	0x00001000	0x00000200	4.0	0.0	0x0001C000	0x00001000	0x00000000	IMAGE_SUBSYSTEM_WINDOWS_GUI	['IMAGE_DLLCHARACTERISTICS_DYNAMIC_BASE', 'IMAGE_DLLCHARACTERISTICS_HIGH_ENTROPY_VA', 'IMAGE_DLLCHARACTERISTICS_NO_SEH', 'IMAGE_DLLCHARACTERISTICS_NX_COMPAT', 'IMAGE_DLLCHARACTERISTICS_TERMINAL_SERVER_AWARE']	0x00100000	0x00001000	0x00001000	0x00100000	0x00000000	0x00007CB4	0x00002000	0x00007E00	0x00000200	0x00000000	0x00000000	['IMAGE_SCN_CNT_CODE', 'IMAGE_SCN_MEM_EXECUTE', 'IMAGE_SCN_MEM_READ']	0x000014E0
bf1236d1d1560d406ea943948e9c79a7	5e179d5aff2b1e06a8dd337777615f2501795a65	exe	0x518419	PE32	Intel 386 or later, and compatibles	MZ	0x0090	0x0003	0x0000	0x0004	0x0000	0xFFFF	0x0000	0x00B8	0x0000	0x0000	0x0000	0x0000	0x00000108	PE32	0x0059B800	0x0026D400	0x00000000	0x00518419 (Section: .text)	0x00001000	0x0059D000	0x00400000	0x00001000	0x00000200	6.0	0.0	0x0080D000	0x00000400	0x00000000	IMAGE_SUBSYSTEM_WINDOWS_CUI	['IMAGE_DLLCHARACTERISTICS_DYNAMIC_BASE', 'IMAGE_DLLCHARACTERISTICS_NX_COMPAT', 'IMAGE_DLLCHARACTERISTICS_TERMINAL_SERVER_AWARE']	0x00100000	0x00001000	0x00001000	0x00100000	0x00000000	0x0059B65C	0x00001000	0x0059B800	0x00000400	0x00000000	0x00000000	['IMAGE_SCN_CNT_CODE', 'IMAGE_SCN_MEM_EXECUTE', 'IMAGE_SCN_MEM_READ']	0x0013E14E
31f0fe2825d10f1a20adba87e3b1a198	dcb4c5bd49bf3e9578f89afdbebd06a968aad4ad	exe	0x9d30	PE32+	AMD AMD64	MZ	0x0090	0x0003	0x0000	0x0004	0x0000	0xFFFF	0x0000	0x00B8	0x0000	0x0000	0x0000	0x0000	0x00000108	PE32+	0x00023600	0x00023E00	0x00000000	0x0000000000009D30 (Section: .text)	0x00001000	0x0059D000	0x0000000140000000	0x00001000	0x00000200	5.2	0.0	0x0005C000	0x00000400	0x006AECA5	IMAGE_SUBSYSTEM_WINDOWS_CUI	['IMAGE_DLLCHARACTERISTICS_DYNAMIC_BASE', 'IMAGE_DLLCHARACTERISTICS_HIGH_ENTROPY_VA', 'IMAGE_DLLCHARACTERISTICS_NX_COMPAT', 'IMAGE_DLLCHARACTERISTICS_TERMINAL_SERVER_AWARE']	0x00000000001E8480	0x0000000000001000	0x0000000000001000	0x0000000000100000	0x00000000	0x000235E0	0x00001000	0x00023600	0x00000400	0x00000000	0x00000000	['IMAGE_SCN_CNT_CODE', 'IMAGE_SCN_MEM_EXECUTE', 'IMAGE_SCN_MEM_READ']	0x000114FC
e2c01dabc296be449e01877b7e11f74b	6caf2988c3d169f4f3ded073cf37a0bcf70ae553	exe	0xc9edc0	PE32+	AMD AMD64	MZ	0x0078	0x0001	0x0000	0x0004	0x0000	0x0000	0x0000	0x0000	0x0000	0x0000	0x0000	0x0000	0x00000078	PE32+	0x00CCC800	0x001CEA00	0x00000000	0x0000000000C9EDC0 (Section: .text)	0x00001000	0x0059D000	0x0000000140000000	0x00001000	0x00000200	6.0	0.0	0x00E9F000	0x00000400	0x00EA6437	IMAGE_SUBSYSTEM_WINDOWS_GUI	['IMAGE_DLLCHARACTERISTICS_DYNAMIC_BASE', 'IMAGE_DLLCHARACTERISTICS_HIGH_ENTROPY_VA', 'IMAGE_DLLCHARACTERISTICS_NX_COMPAT', 'IMAGE_DLLCHARACTERISTICS_TERMINAL_SERVER_AWARE']	0x0000000000100000	0x0000000000001000	0x0000000000001000	0x0000000000100000	0x00000000	0x00CCC6B6	0x00001000	0x00CCC800	0x00000400	0x00000000	0x00000000	['IMAGE_SCN_CNT_CODE', 'IMAGE_SCN_CNT_INITIALIZED_DATA', 'IMAGE_SCN_MEM_EXECUTE', 'IMAGE_SCN_MEM_READ', 'IMAGE_SCN_MEM_WRITE']	0x000CEFD4
46c3f347e86535a4a00abfe2ae5bdecb	77fe9fca9174fbb17ecfb3155bdb138fff04ea45	exe	0x5a08c	PE32	Intel 386 or later, and compatibles	MZ	0x0090	0x0003	0x0000	0x0004	0x0000	0xFFFF	0x0000	0x00B8	0x0000	0x0000	0x0000	0x0000	0x00000118	PE32	0x00080400	0x0005C000	0x00000000	0x0005A08C (Section: .text)	0x00001000	0x00082000	0x00400000	0x00001000	0x00000200	6.0	0.0	0x000E0000	0x00000400	0x00000000	IMAGE_SUBSYSTEM_WINDOWS_GUI	['IMAGE_DLLCHARACTERISTICS_DYNAMIC_BASE', 'IMAGE_DLLCHARACTERISTICS_NX_COMPAT', 'IMAGE_DLLCHARACTERISTICS_TERMINAL_SERVER_AWARE']	0x00100000	0x00001000	0x00001000	0x00100000	0x00000000	0x00080247	0x00001000	0x00080400	0x00000400	0x00000000	0x00000000	['IMAGE_SCN_CNT_CODE', 'IMAGE_SCN_MEM_EXECUTE', 'IMAGE_SCN_MEM_READ']	0x0002511C
c54f4da8d941dc519eda47b186f78496	58fc0752f94c5da3cb009e0827646ef70bc83c44	exe	0x2074	PE32	Intel 386 or later, and compatibles	MZ	0x0050	0x0002	0x0000	0x0004	0x000F	0xFFFF	0x0000	0x00B8	0x0000	0x0000	0x001A	0x0000	0x00000200	PE32	0x0026F000	0x00019000	0x00000000	0x00002074 (Section: .text)	0x00001000	0x00270000	0x00400000	0x00001000	0x00000200	4.0	0.0	0x002CE000	0x00000600	0x002C9C1D	IMAGE_SUBSYSTEM_WINDOWS_GUI	['IMAGE_DLLCHARACTERISTICS_DYNAMIC_BASE', 'IMAGE_DLLCHARACTERISTICS_NX_COMPAT', 'IMAGE_DLLCHARACTERISTICS_TERMINAL_SERVER_AWARE']	0x00100000	0x00002000	0x00001000	0x00100000	0x00000000	0x0026F000	0x00001000	0x0026EA00	0x00000600	0x00000000	0x00000000	['IMAGE_SCN_CNT_CODE', 'IMAGE_SCN_MEM_EXECUTE', 'IMAGE_SCN_MEM_READ']	0x00001000
b02f32434e0e0b184b8502b51d1599a7	b3c8f4202e49bb14cf59e6563c275f9d17737c84	exe	0x4000	PE32+	AMD AMD64	MZ	0x0090	0x0003	0x0000	0x0004	0x0000	0xFFFF	0x0000	0x00B8	0x0000	0x0000	0x0000	0x0000	0x000000C8	PE32+	0x00033000	0x00001000	0x00000000	0x0000000000004000 (Section: .ucml)	0x00001000	0x00270000	0x0000000140000000	0x00001000	0x00000200	4.0	0.0	0x00034EC0	0x00000248	0x00041E61	IMAGE_SUBSYSTEM_WINDOWS_GUI	['IMAGE_DLLCHARACTERISTICS_TERMINAL_SERVER_AWARE']	0x0000000000100000	0x0000000000001000	0x0000000000001000	0x0000000000100000	0x00000000	0x0000104E	0x00001000	0x00001200	0x00000400	0x00000000	0x00000000	['IMAGE_SCN_CNT_CODE', 'IMAGE_SCN_MEM_EXECUTE', 'IMAGE_SCN_MEM_READ']	0x00000084
724da27c55d4a6dec7705328eacccd4f	43f4171bc5d222434188c27e0360c3ee7d6830fe	exe	0x1500	PE32+	AMD AMD64	MZ	0x0090	0x0003	0x0000	0x0004	0x0000	0xFFFF	0x0000	0x00B8	0x0000	0x0000	0x0000	0x0000	0x000000C8	PE32+	0x00033000	0x00001000	0x00000000	0x0000000000004000 (Section: .ucml)	0x00001000	0x00270000	0x0000000140000000	0x00001000	0x00000200	4.0	0.0	0x00034EC0	0x00000248	0x00041E61	IMAGE_SUBSYSTEM_WINDOWS_GUI	['IMAGE_DLLCHARACTERISTICS_TERMINAL_SERVER_AWARE']	0x0000000000100000	0x0000000000001000	0x0000000000001000	0x0000000000100000	0x00000000	0x0000104E	0x00001000	0x00001200	0x00000400	0x00000000	0x00000000	['IMAGE_SCN_CNT_CODE', 'IMAGE_SCN_MEM_EXECUTE', 'IMAGE_SCN_MEM_READ']	0x00000084
ece4aa5a7a19d6490178d0fd18ba7656	c685b99c3d431796d2efc69ca5b584fc0726e7f4	exe	0x28784	PE32+	AMD AMD64	MZ	0x0090	0x0003	0x0000	0x0004	0x0000	0xFFFF	0x0000	0x00B8	0x0000	0x0000	0x0000	0x0000	0x000000E8	PE32+	0x00036A00	0x00041400	0x00000000	0x0000000000028784 (Section: .text)	0x00001000	0x00270000	0x0000000100000000	0x00001000	0x00000200	6.1	6.1	0x0007A000	0x00000400	0x0004849C	IMAGE_SUBSYSTEM_WINDOWS_CUI	['IMAGE_DLLCHARACTERISTICS_DYNAMIC_BASE', 'IMAGE_DLLCHARACTERISTICS_TERMINAL_SERVER_AWARE']	0x0000000000080000	0x0000000000002000	0x0000000000001000	0x0000000000100000	0x00000000	0x0003687E	0x00001000	0x00036A00	0x00000400	0x00000000	0x00000000	['IMAGE_SCN_CNT_CODE', 'IMAGE_SCN_MEM_EXECUTE', 'IMAGE_SCN_MEM_READ']	0x00000084
8363436878404da0ae3e46991e355b83	5a016facbcb77e2009a01ea5c67b39af209c3fcb	exe	0x5410	PE32	Intel 386 or later, and compatibles	MZ	0x0090	0x0003	0x0000	0x0004	0x0000	0xFFFF	0x0000	0x00B8	0x0000	0x0000	0x0000	0x0000	0x000000E0	PE32	0x00001000	0x00001000	0x00004000	0x00005410 (Section: UPX1)	0x00005000	0x00006000	0x00400000	0x00001000	0x00000200	4.0	0.0	0x00007000	0x00001000	0x00000000	IMAGE_SUBSYSTEM_WINDOWS_CUI	['IMAGE_DLLCHARACTERISTICS_DYNAMIC_BASE', 'IMAGE_DLLCHARACTERISTICS_TERMINAL_SERVER_AWARE']	0x00100000	0x00001000	0x00001000	0x00100000	0x00000000	0x0003687E	0x00001000	0x00036A00	0x00000400	0x00000000	0x00000000	['IMAGE_SCN_CNT_CODE', 'IMAGE_SCN_MEM_EXECUTE', 'IMAGE_SCN_MEM_READ']	0x00000084
5e8cb096a5d5205ad927467dfd001ee3	3664ec08742446a86a907c59badd4aee8386f552	exe	0x18f0e	PE32	Intel 386 or later, and compatibles	MZ	0x0090	0x0003	0x0000	0x0004	0x0000	0xFFFF	0x0000	0x00B8	0x0000	0x0000	0x0000	0x0000	0x00000080	PE32	0x00017000	0x00000200	0x00000000	0x00018F0E (Section: .text)	0x00002000	0x0001A000	0x00400000	0x00002000	0x00000200	4.0	0.0	0x0001C000	0x00000200	0x00000000	IMAGE_SUBSYSTEM_WINDOWS_GUI	['IMAGE_DLLCHARACTERISTICS_DYNAMIC_BASE', 'IMAGE_DLLCHARACTERISTICS_NO_SEH', 'IMAGE_DLLCHARACTERISTICS_NX_COMPAT', 'IMAGE_DLLCHARACTERISTICS_TERMINAL_SERVER_AWARE']	0x00100000	0x00001000	0x00001000	0x00100000	0x00000000	0x00016F14	0x00002000	0x00017000	0x00000200	0x00000000	0x00000000	['IMAGE_SCN_CNT_CODE', 'IMAGE_SCN_MEM_EXECUTE', 'IMAGE_SCN_MEM_READ']	0x00000084
1977d447e3b2aae2f1973279a003ce8a	057165cd38ba3854651377d94cfdd1ce27219975	exe	0x1ee90	PE32	Intel 386 or later, and compatibles	MZ	0x0090	0x0003	0x0000	0x0004	0x0000	0xFFFF	0x0000	0x00B8	0x0000	0x0000	0x0000	0x0000	0x00000118	PE32	0x00031400	0x0003E600	0x00000000	0x0001EE90 (Section: .text)	0x00001000	0x00033000	0x00400000	0x00001000	0x00000200	5.1	0.0	0x00074000	0x00000400	0x00000000	IMAGE_SUBSYSTEM_WINDOWS_GUI	['IMAGE_DLLCHARACTERISTICS_DYNAMIC_BASE', 'IMAGE_DLLCHARACTERISTICS_GUARD_CF', 'IMAGE_DLLCHARACTERISTICS_NX_COMPAT', 'IMAGE_DLLCHARACTERISTICS_TERMINAL_SERVER_AWARE']	0x00100000	0x00001000	0x00001000	0x00100000	0x00000000	0x0003133A	0x00001000	0x00031400	0x00000400	0x00000000	0x00000000	['IMAGE_SCN_CNT_CODE', 'IMAGE_SCN_MEM_EXECUTE', 'IMAGE_SCN_MEM_READ']	0x0000A612
128f289aac451a2d4662cdc4fc6169e2	fda55cd11c49cb4f2fde7d2fa22feec86b203547	exe	0x9cae	PE32	Intel 386 or later, and compatibles	MZ	0x0090	0x0003	0x0000	0x0004	0x0000	0xFFFF	0x0000	0x00B8	0x0000	0x0000	0x0000	0x0000	0x00000080	PE32	0x00007E00	0x00000800	0x00000000	0x00009CAE (Section: .text)	0x00002000	0x0000A000	0x00400000	0x00002000	0x00000200	4.0	0.0	0x0000E000	0x00000200	0x00000000	IMAGE_SUBSYSTEM_WINDOWS_GUI	['IMAGE_DLLCHARACTERISTICS_DYNAMIC_BASE', 'IMAGE_DLLCHARACTERISTICS_HIGH_ENTROPY_VA', 'IMAGE_DLLCHARACTERISTICS_NO_SEH', 'IMAGE_DLLCHARACTERISTICS_NX_COMPAT', 'IMAGE_DLLCHARACTERISTICS_TERMINAL_SERVER_AWARE']	0x00100000	0x00001000	0x00001000	0x00100000	0x00000000	0x00007CB4	0x00002000	0x00007E00	0x00000200	0x00000000	0x00000000	['IMAGE_SCN_CNT_CODE', 'IMAGE_SCN_MEM_EXECUTE', 'IMAGE_SCN_MEM_READ']	0x0000A612
aa37f124cb620bc67a85217d9f5bcf8a	9b5d6ca1d4f5aa21a73d50afa30c542540f7a673	exe	0x4006	PE32	Intel 386 or later, and compatibles	MZ	0x0090	0x0003	0x0000	0x0004	0x0000	0xFFFF	0x0000	0x00B8	0x0000	0x0000	0x0000	0x0000	0x00000118	PE32	0x00015600	0x00062400	0x00000000	0x00004006 (Section: .text)	0x00001000	0x00017000	0x00400000	0x00001000	0x00000200	6.0	0.0	0x0007B000	0x00000400	0x00000000	IMAGE_SUBSYSTEM_WINDOWS_CUI	['IMAGE_DLLCHARACTERISTICS_DYNAMIC_BASE', 'IMAGE_DLLCHARACTERISTICS_NX_COMPAT', 'IMAGE_DLLCHARACTERISTICS_TERMINAL_SERVER_AWARE']	0x00100000	0x00001000	0x00001000	0x00100000	0x00000000	0x0001549F	0x00001000	0x00015600	0x00000400	0x00000000	0x00000000	['IMAGE_SCN_CNT_CODE', 'IMAGE_SCN_MEM_EXECUTE', 'IMAGE_SCN_MEM_READ']	0x00006B66
1118c6e89607c61cbd95f18defcb7fc8	6f812fb7197f0516e4d2868ff4689d9a09cd85b2	exe	0x3ed4ee	PE32	Intel 386 or later, and compatibles	MZ	0x0090	0x0003	0x0000	0x0004	0x0000	0xFFFF	0x0000	0x00B8	0x0000	0x0000	0x0000	0x0000	0x00000080	PE32	0x001FBC00	0x00048400	0x00000000	0x003ED4EE (Section: .vmp1)	0x00001000	0x00004000	0x00400000	0x00001000	0x00000200	5.1	0.0	0x00438000	0x00000400	0x00000000	IMAGE_SUBSYSTEM_WINDOWS_GUI	['IMAGE_DLLCHARACTERISTICS_NX_COMPAT', 'IMAGE_DLLCHARACTERISTICS_TERMINAL_SERVER_AWARE']	0x00100000	0x00001000	0x00001000	0x00100000	0x00000000	0x00002F10	0x00001000	0x00000000	0x00000000	0x00000000	0x00000000	['IMAGE_SCN_CNT_CODE', 'IMAGE_SCN_MEM_EXECUTE', 'IMAGE_SCN_MEM_READ']	0x000002C0
57e74bfb0f1b92028e2c90b64c34ec4b	f8db3f795768fe95ce1f24bbc700ec14f0a65e40	exe	0x3ed4ee	PE32	Intel 386 or later, and compatibles	MZ	0x0000	0x4550	0x0000	0x014C	0x0000	0x7375	0x7265	0x3233	0x0000	0x0000	0x0002	0x3233	0x00000004	PE32	0x001FBC00	0x00048400	0x00000000	0x003ED4EE (Section: .vmp1)	0x00001000	0x00004000	0x00400000	0x00001000	0x00000200	5.1	0.0	0x00438000	0x00000400	0x00000000	IMAGE_SUBSYSTEM_WINDOWS_GUI	['IMAGE_DLLCHARACTERISTICS_NX_COMPAT', 'IMAGE_DLLCHARACTERISTICS_TERMINAL_SERVER_AWARE']	0x00100000	0x00001000	0x00001000	0x00100000	0x00000000	0x00002F10	0x00001000	0x00000000	0x00000000	0x00000000	0x00000000	['IMAGE_SCN_CNT_CODE', 'IMAGE_SCN_MEM_EXECUTE', 'IMAGE_SCN_MEM_READ']	0x000002C0
97f5da35ef873b5e06cb0a4c4ad1dc27	161708ec3b3fbe3a50826bcf161ac08ee61c7216	exe	0x4fe8	PE32	Intel 386 or later, and compatibles	MZ	0x0090	0x0003	0x0000	0x0004	0x0000	0xFFFF	0x0000	0x00B8	0x0000	0x0000	0x0000	0x0000	0x000000C0	PE32	0x00164000	0x0000D000	0x00000000	0x00004FE8 (Section: .text)	0x00001000	0x00165000	0x00400000	0x00001000	0x00001000	4.0	1.1E	0x00172000	0x00001000	0x0016CD8E	IMAGE_SUBSYSTEM_WINDOWS_GUI	['IMAGE_DLLCHARACTERISTICS_NX_COMPAT', 'IMAGE_DLLCHARACTERISTICS_TERMINAL_SERVER_AWARE']	0x00100000	0x00001000	0x00001000	0x00100000	0x00000000	0x001631E8	0x00001000	0x00164000	0x00001000	0x00000000	0x00000000	['IMAGE_SCN_CNT_CODE', 'IMAGE_SCN_MEM_EXECUTE', 'IMAGE_SCN_MEM_READ']	0x000002C0
baf346997e9f17d5727ddb6fc343e8be	4cd58042a91af4ae97770a08a0b2c43b6b14dcab	exe	0xb660	PE32	Intel 386 or later, and compatibles	MZ	0x0078	0x0001	0x0000	0x0004	0x0000	0x0000	0x0000	0x0000	0x0000	0x0000	0x0000	0x0000	0x00000078	PE32	0x00022600	0x0000A400	0x00000000	0x0000B660 (Section: .text)	0x00001000	0x00000000	0x00400000	0x00001000	0x00000200	6.0	0.0	0x00034000	0x00000400	0x00000000	IMAGE_SUBSYSTEM_WINDOWS_GUI	['IMAGE_DLLCHARACTERISTICS_DYNAMIC_BASE', 'IMAGE_DLLCHARACTERISTICS_NX_COMPAT', 'IMAGE_DLLCHARACTERISTICS_TERMINAL_SERVER_AWARE']	0x00100000	0x00001000	0x00001000	0x00100000	0x00000000	0x00022530	0x00001000	0x00022600	0x00000400	0x00000000	0x00000000	['IMAGE_SCN_CNT_CODE', 'IMAGE_SCN_MEM_EXECUTE', 'IMAGE_SCN_MEM_READ']	0x00007C9C
2cc8636acb488e8ea5ec42df603ef489	667df5dc0048f67fb5756918a01c1405fb2b6a15	exe	0x1000	PE32	Intel 386 or later, and compatibles	MZ	0x0090	0x0003	0x0000	0x0004	0x0000	0xFFFF	0x0000	0x00B8	0x0000	0x0000	0x0000	0x0000	0x000000C0	PE32	0x00000800	0x00005200	0x00000000	0x00001000 (Section: .text)	0x00001000	0x00002000	0x00400000	0x00001000	0x00000200	4.0	4.0	0x00009000	0x00000400	0x0000A27B	IMAGE_SUBSYSTEM_WINDOWS_GUI	['IMAGE_DLLCHARACTERISTICS_DYNAMIC_BASE', 'IMAGE_DLLCHARACTERISTICS_NX_COMPAT', 'IMAGE_DLLCHARACTERISTICS_TERMINAL_SERVER_AWARE']	0x00100000	0x00001000	0x00001000	0x00100000	0x00000000	0x00000732	0x00001000	0x00000800	0x00000400	0x00000000	0x00000000	['IMAGE_SCN_CNT_CODE', 'IMAGE_SCN_MEM_EXECUTE', 'IMAGE_SCN_MEM_READ']	0x0000034C
ca67a2ae18e568bdc82788b58db9b68c	161ef78a5bfe1eb4d32b37a5845e3720e742c0db	exe	0x112a4e	PE32	Intel 386 or later, and compatibles	MZ	0x0090	0x0003	0x0000	0x0004	0x0000	0xFFFF	0x0000	0x00B8	0x0000	0x0000	0x0000	0x0000	0x00000080	PE32	0x00110C00	0x0001BA00	0x00000000	0x00112A4E (Section: .text)	0x00002000	0x00114000	0x00400000	0x00002000	0x00000200	4.0	0.0	0x00132000	0x00000200	0x00000000	IMAGE_SUBSYSTEM_WINDOWS_GUI	['IMAGE_DLLCHARACTERISTICS_DYNAMIC_BASE', 'IMAGE_DLLCHARACTERISTICS_HIGH_ENTROPY_VA', 'IMAGE_DLLCHARACTERISTICS_NO_SEH', 'IMAGE_DLLCHARACTERISTICS_NX_COMPAT', 'IMAGE_DLLCHARACTERISTICS_TERMINAL_SERVER_AWARE']	0x00100000	0x00001000	0x00001000	0x00100000	0x00000000	0x00110A54	0x00002000	0x00110C00	0x00000200	0x00000000	0x00000000	['IMAGE_SCN_CNT_CODE', 'IMAGE_SCN_MEM_EXECUTE', 'IMAGE_SCN_MEM_READ']	0x0000034C
54beacece3fc0a453286e5baf33c6d81	0a88cbfdbbf9b41c616b60635d6b809e4c7fca9d	exe	0x5191	PE32	Intel 386 or later, and compatibles	MZ	0x0090	0x0003	0x0000	0x0004	0x0000	0xFFFF	0x0000	0x00B8	0x0000	0x0000	0x0000	0x0000	0x000000F8	PE32	0x00005000	0x00003800	0x00000000	0x00005191 (Section: .text)	0x00001000	0x00006000	0x00400000	0x00001000	0x00000200	5.0	0.0	0x0000B000	0x00000400	0x00016537	IMAGE_SUBSYSTEM_WINDOWS_GUI	['IMAGE_DLLCHARACTERISTICS_DYNAMIC_BASE', 'IMAGE_DLLCHARACTERISTICS_NX_COMPAT', 'IMAGE_DLLCHARACTERISTICS_TERMINAL_SERVER_AWARE']	0x00100000	0x00001000	0x00001000	0x00100000	0x00000000	0x00004F4B	0x00001000	0x00005000	0x00000400	0x00000000	0x00000000	['IMAGE_SCN_CNT_CODE', 'IMAGE_SCN_MEM_EXECUTE', 'IMAGE_SCN_MEM_READ']	0x00001CE6
f0280de3880ef581bf14f9cc72ec1c16	43d348e164c35f9e02370f6f66186fbfb15ae2a3	exe	0xe1e8e	PE32	Intel 386 or later, and compatibles	MZ	0x0090	0x0003	0x0000	0x0004	0x0000	0xFFFF	0x0000	0x00B8	0x0000	0x0000	0x0000	0x0000	0x00000080	PE32	0x000E0000	0x00005400	0x00000000	0x000E1E8E (Section: .text)	0x00002000	0x000E2000	0x00400000	0x00002000	0x00000200	4.0	0.0	0x000EA000	0x00000200	0x000EBD7C	IMAGE_SUBSYSTEM_WINDOWS_GUI	['IMAGE_DLLCHARACTERISTICS_DYNAMIC_BASE', 'IMAGE_DLLCHARACTERISTICS_NO_SEH', 'IMAGE_DLLCHARACTERISTICS_NX_COMPAT', 'IMAGE_DLLCHARACTERISTICS_TERMINAL_SERVER_AWARE']	0x00100000	0x00001000	0x00001000	0x00100000	0x00000000	0x000DFE94	0x00002000	0x000E0000	0x00000200	0x00000000	0x00000000	['IMAGE_SCN_CNT_CODE', 'IMAGE_SCN_MEM_EXECUTE', 'IMAGE_SCN_MEM_READ']	0x00001CE6
6279d9400ba4a2868bfd693f2d5f99d2	f3649fb3398ddd7d662a2c4bb831c70329aeb76f	exe	0x24b7c4	PE32	Intel 386 or later, and compatibles	MZ	0x0090	0x0003	0x0000	0x0004	0x0000	0xFFFF	0x0000	0x00B8	0x0000	0x0000	0x0000	0x0000	0x00000080	PE32	0x002497CA	0x00000968	0x00000000	0x0024B7C4 (Section: .text)	0x00002000	0x0024C000	0x00400000	0x00002000	0x00000200	4.0	0.0	0x00250000	0x00000200	0x00000000	IMAGE_SUBSYSTEM_WINDOWS_GUI	['IMAGE_DLLCHARACTERISTICS_DYNAMIC_BASE', 'IMAGE_DLLCHARACTERISTICS_HIGH_ENTROPY_VA', 'IMAGE_DLLCHARACTERISTICS_NO_SEH', 'IMAGE_DLLCHARACTERISTICS_NX_COMPAT', 'IMAGE_DLLCHARACTERISTICS_TERMINAL_SERVER_AWARE']	0x00100000	0x00001000	0x00001000	0x00100000	0x00000000	0x002497CA	0x00002000	0x00249800	0x00000200	0x00000000	0x00000000	['IMAGE_SCN_CNT_CODE', 'IMAGE_SCN_MEM_EXECUTE', 'IMAGE_SCN_MEM_READ']	0x00001CE6
c5aabc607102e93f489223e2f6d601a1	e16970ef74d1103f393d3128286c9d27f2c9f4f3	exe	0x3a91	PE32	Intel 386 or later, and compatibles	MZ	0x0090	0x0003	0x0000	0x0004	0x0000	0xFFFF	0x0000	0x00B8	0x0000	0x0000	0x0000	0x0000	0x00000110	PE32	0x0001E200	0x0001D600	0x00000000	0x00003A91 (Section: .text)	0x00001000	0x00020000	0x00400000	0x00001000	0x00000200	6.0	0.0	0x0003E000	0x00000400	0x00000000	IMAGE_SUBSYSTEM_WINDOWS_CUI	['IMAGE_DLLCHARACTERISTICS_DYNAMIC_BASE', 'IMAGE_DLLCHARACTERISTICS_NX_COMPAT', 'IMAGE_DLLCHARACTERISTICS_TERMINAL_SERVER_AWARE']	0x00100000	0x00001000	0x00001000	0x00100000	0x00000000	0x0001E1C8	0x00001000	0x0001E200	0x00000400	0x00000000	0x00000000	['IMAGE_SCN_CNT_CODE', 'IMAGE_SCN_MEM_EXECUTE', 'IMAGE_SCN_MEM_READ']	0x0000CF54
8badd547e79b6bd68e4ba7755703f229	49376c091d516d559db0ca9557b1d76c8f5400a3	exe	0x935f0	PE32+	AMD AMD64	MZ	0x0090	0x0003	0x0000	0x0004	0x0000	0xFFFF	0x0000	0x00B8	0x0000	0x0000	0x0000	0x0000	0x00000110	PE32	0x0001E200	0x0001D600	0x00000000	0x00003A91 (Section: .text)	0x00001000	0x00020000	0x00400000	0x00001000	0x00000200	6.0	0.0	0x0003E000	0x00000400	0x00000000	IMAGE_SUBSYSTEM_WINDOWS_CUI	['IMAGE_DLLCHARACTERISTICS_DYNAMIC_BASE', 'IMAGE_DLLCHARACTERISTICS_NX_COMPAT', 'IMAGE_DLLCHARACTERISTICS_TERMINAL_SERVER_AWARE']	0x00100000	0x00001000	0x00001000	0x00100000	0x00000000	0x0001E1C8	0x00001000	0x0001E200	0x00000400	0x00000000	0x00000000	['IMAGE_SCN_CNT_CODE', 'IMAGE_SCN_MEM_EXECUTE', 'IMAGE_SCN_MEM_READ']	0x0000CF54
a9ea4d650c3cd0ea75ee2992506f5515	07f506887f4978a8df44ce9a8b6d3d15db9fdd1f	exe	0x3a8d8c	PE32+	AMD AMD64	MZ	0x0090	0x0003	0x0000	0x0004	0x0000	0xFFFF	0x0000	0x00B8	0x0000	0x0000	0x0000	0x0000	0x00000080	PE32+	0x00005400	0x00004E00	0x00000000	0x00000000003A8D8C (Section: .vmp1)	0x00001000	0x00020000	0x0000000140000000	0x00001000	0x00000200	6.0	0.0	0x008BA000	0x00000400	0x00000000	IMAGE_SUBSYSTEM_WINDOWS_CUI	['IMAGE_DLLCHARACTERISTICS_DYNAMIC_BASE', 'IMAGE_DLLCHARACTERISTICS_HIGH_ENTROPY_VA', 'IMAGE_DLLCHARACTERISTICS_NX_COMPAT', 'IMAGE_DLLCHARACTERISTICS_TERMINAL_SERVER_AWARE']	0x0000000000100000	0x0000000000001000	0x0000000000001000	0x0000000000100000	0x00000000	0x0000536F	0x00001000	0x00000000	0x00000000	0x00000000	0x00000000	['IMAGE_SCN_CNT_CODE', 'IMAGE_SCN_MEM_EXECUTE', 'IMAGE_SCN_MEM_READ']	0x000035AC
d5ce9f833441d3e65944441308622832	e31e33bb7babb4740a31702476214e49bb1e27bd	exe	0x603e6	PE32	Intel 386 or later, and compatibles	MZ	0x0090	0x0003	0x0000	0x0004	0x0000	0xFFFF	0x0000	0x00B8	0x0000	0x0000	0x0000	0x0000	0x00000080	PE32	0x0005E400	0x00014000	0x00000000	0x000603E6 (Section: .text)	0x00002000	0x00062000	0x00400000	0x00002000	0x00000200	4.0	0.0	0x00078000	0x00000200	0x00082E8C	IMAGE_SUBSYSTEM_WINDOWS_GUI	['IMAGE_DLLCHARACTERISTICS_DYNAMIC_BASE', 'IMAGE_DLLCHARACTERISTICS_HIGH_ENTROPY_VA', 'IMAGE_DLLCHARACTERISTICS_NO_SEH', 'IMAGE_DLLCHARACTERISTICS_NX_COMPAT', 'IMAGE_DLLCHARACTERISTICS_TERMINAL_SERVER_AWARE']	0x00100000	0x00001000	0x00001000	0x00100000	0x00000000	0x0005E3EC	0x00002000	0x0005E400	0x00000200	0x00000000	0x00000000	['IMAGE_SCN_CNT_CODE', 'IMAGE_SCN_MEM_EXECUTE', 'IMAGE_SCN_MEM_READ']	0x000035AC
b3bb91ad96f2d4c041861ce59ba6ac73	e18c6fd6a0d0d5c124c9ef6972a76c47c28c80a3	exe	0x84540	PE32+	AMD AMD64	MZ	0x0078	0x0001	0x0000	0x0004	0x0000	0x0000	0x0000	0x0000	0x0000	0x0000	0x0000	0x0000	0x00000078	PE32+	0x000A6A00	0x0008B600	0x00000000	0x0000000000084540 (Section: .text)	0x00001000	0x00062000	0x0000000140000000	0x00001000	0x00000200	6.0	0.0	0x0013B000	0x00000400	0x0014457C	IMAGE_SUBSYSTEM_WINDOWS_GUI	['IMAGE_DLLCHARACTERISTICS_DYNAMIC_BASE', 'IMAGE_DLLCHARACTERISTICS_HIGH_ENTROPY_VA', 'IMAGE_DLLCHARACTERISTICS_NX_COMPAT', 'IMAGE_DLLCHARACTERISTICS_TERMINAL_SERVER_AWARE']	0x0000000000100000	0x0000000000001000	0x0000000000001000	0x0000000000100000	0x00000000	0x000A6866	0x00001000	0x000A6A00	0x00000400	0x00000000	0x00000000	['IMAGE_SCN_CNT_CODE', 'IMAGE_SCN_MEM_EXECUTE', 'IMAGE_SCN_MEM_READ']	0x0002F51C
fb80910c39e8ea02d5fe40b12977a26f	a36b8f2dae07eff6f366eac17c4a81b1f5da62b8	exe	0x152c8	PE32	Intel 386 or later, and compatibles	MZ	0x0050	0x0002	0x0000	0x0004	0x000F	0xFFFF	0x0000	0x00B8	0x0000	0x0000	0x001A	0x0000	0x00000100	PE32	0x00014E00	0x00004C00	0x00000000	0x000152C8 (Section: .itext)	0x00001000	0x00016000	0x00400000	0x00001000	0x00000200	4.0	0.0	0x00024000	0x00000400	0x00000000	IMAGE_SUBSYSTEM_WINDOWS_GUI	['IMAGE_DLLCHARACTERISTICS_DYNAMIC_BASE', 'IMAGE_DLLCHARACTERISTICS_HIGH_ENTROPY_VA', 'IMAGE_DLLCHARACTERISTICS_NX_COMPAT', 'IMAGE_DLLCHARACTERISTICS_TERMINAL_SERVER_AWARE']	0x00100000	0x00004000	0x00001000	0x00100000	0x00000000	0x00013E68	0x00001000	0x00014000	0x00000400	0x00000000	0x00000000	['IMAGE_SCN_CNT_CODE', 'IMAGE_SCN_MEM_EXECUTE', 'IMAGE_SCN_MEM_READ']	0x00000018
36186846579a5e34d7b7b3d5348d4e2f	f4c1177efdb7d57f89c8d78834d079d4d888c397	exe	0xcc66	PE32	Intel 386 or later, and compatibles	MZ	0x0090	0x0003	0x0000	0x0004	0x0000	0xFFFF	0x0000	0x00B8	0x0000	0x0000	0x0000	0x0000	0x00000080	PE32	0x0000AE00	0x00000A00	0x00000000	0x0000CC66 (Section: .text)	0x00002000	0x0000E000	0x00400000	0x00002000	0x00000200	4.0	0.0	0x00012000	0x00000200	0x00000000	IMAGE_SUBSYSTEM_WINDOWS_GUI	['IMAGE_DLLCHARACTERISTICS_DYNAMIC_BASE', 'IMAGE_DLLCHARACTERISTICS_NO_SEH', 'IMAGE_DLLCHARACTERISTICS_NX_COMPAT', 'IMAGE_DLLCHARACTERISTICS_TERMINAL_SERVER_AWARE']	0x00100000	0x00001000	0x00001000	0x00100000	0x00000000	0x0000AC6C	0x00002000	0x0000AE00	0x00000200	0x00000000	0x00000000	['IMAGE_SCN_CNT_CODE', 'IMAGE_SCN_MEM_EXECUTE', 'IMAGE_SCN_MEM_READ']	0x00000018
4e0b4339f449bfdd562540aed1f2fb4e	e6b43eec2f7e6bc06f8a3ef14c8559cf6d791cf4	exe	0x64d00	PE32+	AMD AMD64	MZ	0x0090	0x0003	0x0004	0x0000	0x0000	0xFFFF	0x0000	0x008B	0x0000	0x0000	0x0000	0x0000	0x00000080	PE32+	0x003C8C00	0x00044000	0x00000000	0x0000000000064D00 (Section: .text)	0x00001000	0x0000E000	0x0000000000400000	0x00001000	0x00000200	6.1	1.0	0x00841000	0x00000600	0x00000000	IMAGE_SUBSYSTEM_WINDOWS_GUI	['IMAGE_DLLCHARACTERISTICS_NX_COMPAT', 'IMAGE_DLLCHARACTERISTICS_TERMINAL_SERVER_AWARE']	0x0000000000200000	0x0000000000001000	0x0000000000001000	0x0000000000100000	0x00000000	0x003C8B69	0x00001000	0x003C8C00	0x00000600	0x00000000	0x00000000	['IMAGE_SCN_CNT_CODE', 'IMAGE_SCN_CNT_INITIALIZED_DATA', 'IMAGE_SCN_MEM_EXECUTE', 'IMAGE_SCN_MEM_READ']	0x003FB8AD
be729e5cb3e2cc508b957ba1d713169e	f07bc552208413ea35f750a715c3590d1f0a9089	exe	0x303410	PE32	Intel 386 or later, and compatibles	MZ	0x0050	0x0002	0x0000	0x0004	0x000F	0xFFFF	0x0000	0x00B8	0x0000	0x0000	0x001A	0x0000	0x00000200	PE32	0x00103000	0x00003000	0x00200000	0x00303410 (Section: UPX1)	0x00201000	0x00304000	0x00400000	0x00001000	0x00000200	4.0	0.0	0x00307000	0x00001000	0x001131DA	IMAGE_SUBSYSTEM_WINDOWS_GUI	['IMAGE_DLLCHARACTERISTICS_NX_COMPAT', 'IMAGE_DLLCHARACTERISTICS_TERMINAL_SERVER_AWARE']	0x00100000	0x00002000	0x00001000	0x00100000	0x00000000	0x003C8B69	0x00001000	0x003C8C00	0x00000600	0x00000000	0x00000000	['IMAGE_SCN_CNT_CODE', 'IMAGE_SCN_CNT_INITIALIZED_DATA', 'IMAGE_SCN_MEM_EXECUTE', 'IMAGE_SCN_MEM_READ']	0x003FB8AD
c31945860a3fce02672b32931d5c8a61	6962f78b4a50bc52501f455c5804089ed69f8ac2	exe	0x2fb2c	PE32+	AMD AMD64	MZ	0x0090	0x0003	0x0000	0x0004	0x0000	0xFFFF	0x0000	0x00B8	0x0000	0x0000	0x0000	0x0000	0x00000110	PE32+	0x000A8400	0x00046400	0x00000000	0x000000000002FB2C (Section: .text)	0x00001000	0x00304000	0x0000000140000000	0x00001000	0x00000200	5.2	0.0	0x000F8000	0x00000400	0x000F0A40	IMAGE_SUBSYSTEM_WINDOWS_GUI	['IMAGE_DLLCHARACTERISTICS_DYNAMIC_BASE', 'IMAGE_DLLCHARACTERISTICS_HIGH_ENTROPY_VA', 'IMAGE_DLLCHARACTERISTICS_NX_COMPAT', 'IMAGE_DLLCHARACTERISTICS_TERMINAL_SERVER_AWARE']	0x0000000000400000	0x0000000000001000	0x0000000000001000	0x0000000000400000	0x00000000	0x000A8285	0x00001000	0x000A8400	0x00000400	0x00000000	0x00000000	['IMAGE_SCN_CNT_CODE', 'IMAGE_SCN_MEM_EXECUTE', 'IMAGE_SCN_MEM_READ']	0x00031808
735c137f9de646f08c2c6fca7c188ebf	1d1ad560ccd32d26c7e545e2dd9a27237a1cbd8b	exe	0x90dc	PE32	Intel 386 or later, and compatibles	MZ	0x0050	0x0002	0x0000	0x0004	0x000F	0xFFFF	0x0000	0x00B8	0x0000	0x0000	0x001A	0x0000	0x00000100	PE32	0x00007800	0x00003600	0x00000000	0x000090DC (Section: .itext)	0x00001000	0x0000A000	0x00400000	0x00001000	0x00000200	5.0	0.0	0x00014000	0x00000400	0x00000000	IMAGE_SUBSYSTEM_WINDOWS_GUI	['IMAGE_DLLCHARACTERISTICS_DYNAMIC_BASE', 'IMAGE_DLLCHARACTERISTICS_HIGH_ENTROPY_VA', 'IMAGE_DLLCHARACTERISTICS_NX_COMPAT', 'IMAGE_DLLCHARACTERISTICS_TERMINAL_SERVER_AWARE']	0x00100000	0x00004000	0x00001000	0x00100000	0x00000000	0x0000701C	0x00001000	0x00007200	0x00000400	0x00000000	0x00000000	['IMAGE_SCN_CNT_CODE', 'IMAGE_SCN_MEM_EXECUTE', 'IMAGE_SCN_MEM_READ']	0x00000018
59692d69a77704bc4ccf297bb0a8b8f4	474d082e8657131f1de0af230161d9da4270769b	exe	0x1136b	PE32+	AMD AMD64	MZ	0x0090	0x0003	0x0000	0x0004	0x0000	0xFFFF	0x0000	0x00B8	0x0000	0x0000	0x0000	0x0000	0x000000E8	PE32+	0x00009C00	0x00009400	0x00000000	0x000000000001136B (Section: .text)	0x00001000	0x0000A000	0x0000000140000000	0x00001000	0x00000200	6.0	0.0	0x00029000	0x00000400	0x00000000	IMAGE_SUBSYSTEM_WINDOWS_CUI	['IMAGE_DLLCHARACTERISTICS_DYNAMIC_BASE', 'IMAGE_DLLCHARACTERISTICS_HIGH_ENTROPY_VA', 'IMAGE_DLLCHARACTERISTICS_NX_COMPAT', 'IMAGE_DLLCHARACTERISTICS_TERMINAL_SERVER_AWARE']	0x0000000000100000	0x0000000000001000	0x0000000000001000	0x0000000000100000	0x00000000	0x00009A33	0x00011000	0x00009C00	0x00000400	0x00000000	0x00000000	['IMAGE_SCN_CNT_CODE', 'IMAGE_SCN_MEM_EXECUTE', 'IMAGE_SCN_MEM_READ']	0x000038FA
b5d41cd8e27c26da82b11b277d233b04	6d9d0be989c8383c06b279a71f770edad617af27	exe	0x5770	PE32+	AMD AMD64	MZ	0x0090	0x0003	0x0000	0x0004	0x0000	0xFFFF	0x0000	0x00B8	0x0000	0x0000	0x0000	0x0000	0x000000F0	PE32+	0x0000A400	0x00009400	0x00000000	0x0000000000005770 (Section: .text)	0x00001000	0x0000A000	0x0000000140000000	0x00001000	0x00000200	A.0	A.0	0x00019000	0x00000400	0x0001E174	IMAGE_SUBSYSTEM_WINDOWS_GUI	['IMAGE_DLLCHARACTERISTICS_DYNAMIC_BASE', 'IMAGE_DLLCHARACTERISTICS_GUARD_CF', 'IMAGE_DLLCHARACTERISTICS_HIGH_ENTROPY_VA', 'IMAGE_DLLCHARACTERISTICS_NX_COMPAT', 'IMAGE_DLLCHARACTERISTICS_TERMINAL_SERVER_AWARE']	0x0000000000080000	0x0000000000008000	0x0000000000001000	0x0000000000100000	0x00000000	0x0000A37F	0x00001000	0x0000A400	0x00000400	0x00000000	0x00000000	['IMAGE_SCN_CNT_CODE', 'IMAGE_SCN_MEM_EXECUTE', 'IMAGE_SCN_MEM_READ']	0x00006928
bc4a08b701e50be3588d360841215052	414c8094d6ccec93e3e8426a9532eb792e952aa6	exe	0x1438	PE32	Intel 386 or later, and compatibles	MZ	0x0050	0x0002	0x0000	0x0004	0x000F	0xFFFF	0x0000	0x00B8	0x0000	0x0000	0x001A	0x0000	0x00000200	PE32	0x00091000	0x00011000	0x00000000	0x00001438 (Section: .text)	0x00001000	0x00092000	0x00400000	0x00001000	0x00000200	4.0	0.0	0x000C2000	0x00000600	0x00000000	IMAGE_SUBSYSTEM_WINDOWS_GUI	['IMAGE_DLLCHARACTERISTICS_DYNAMIC_BASE', 'IMAGE_DLLCHARACTERISTICS_GUARD_CF', 'IMAGE_DLLCHARACTERISTICS_HIGH_ENTROPY_VA', 'IMAGE_DLLCHARACTERISTICS_NX_COMPAT', 'IMAGE_DLLCHARACTERISTICS_TERMINAL_SERVER_AWARE']	0x00100000	0x00002000	0x00001000	0x00100000	0x00000000	0x00091000	0x00001000	0x00090600	0x00000600	0x00000000	0x00000000	['IMAGE_SCN_CNT_CODE', 'IMAGE_SCN_MEM_EXECUTE', 'IMAGE_SCN_MEM_READ']	0x00001000
16222e00f4f3ed4072f55a8591540f92	76f3f824cb45debf24ec086de84b158b9fc2694d	exe	0x1bf0de	PE32	Intel 386 or later, and compatibles	MZ	0x0090	0x0003	0x0000	0x0004	0x0000	0xFFFF	0x0000	0x00B8	0x0000	0x0000	0x0000	0x0000	0x00000080	PE32	0x001BD200	0x00021200	0x00000000	0x001BF0DE (Section: .text)	0x00002000	0x00000000	0x00400000	0x00002000	0x00000200	4.0	0.0	0x001E4000	0x00000200	0x001EB50C	IMAGE_SUBSYSTEM_WINDOWS_GUI	['IMAGE_DLLCHARACTERISTICS_DYNAMIC_BASE', 'IMAGE_DLLCHARACTERISTICS_NO_SEH', 'IMAGE_DLLCHARACTERISTICS_NX_COMPAT', 'IMAGE_DLLCHARACTERISTICS_TERMINAL_SERVER_AWARE']	0x00100000	0x00001000	0x00001000	0x00100000	0x00000000	0x001BD0E4	0x00002000	0x001BD200	0x00000200	0x00000000	0x00000000	['IMAGE_SCN_CNT_CODE', 'IMAGE_SCN_MEM_EXECUTE', 'IMAGE_SCN_MEM_READ']	0x00001000
b805db8f6a84475ef76b795b0d1ed6ae	7711cb4873e58b7adcf2a2b047b090e78d10c75b	exe	0x3035e	PE32	Intel 386 or later, and compatibles	MZ	0x0090	0x0003	0x0000	0x0004	0x0000	0xFFFF	0x0000	0x00B8	0x0000	0x0000	0x0000	0x0000	0x00000080	PE32	0x0002E400	0x00006400	0x00000000	0x0003035E (Section: .text)	0x00002000	0x00032000	0x00400000	0x00002000	0x00000200	4.0	0.0	0x0003C000	0x00000400	0x00000000	IMAGE_SUBSYSTEM_WINDOWS_GUI	['IMAGE_DLLCHARACTERISTICS_DYNAMIC_BASE', 'IMAGE_DLLCHARACTERISTICS_HIGH_ENTROPY_VA', 'IMAGE_DLLCHARACTERISTICS_NO_SEH', 'IMAGE_DLLCHARACTERISTICS_NX_COMPAT', 'IMAGE_DLLCHARACTERISTICS_TERMINAL_SERVER_AWARE']	0x00100000	0x00001000	0x00001000	0x00100000	0x00000000	0x0002E364	0x00002000	0x0002E400	0x00000400	0x00000000	0x00000000	['IMAGE_SCN_CNT_CODE', 'IMAGE_SCN_MEM_EXECUTE', 'IMAGE_SCN_MEM_READ']	0x00001000
4d48f510b728f00e239c28d4e02b4591	65736955b09a0a77861580f056637c43a71b5c69	exe	0x10714ed	PE32+	AMD AMD64	MZ	0x0090	0x0003	0x0000	0x0004	0x0000	0xFFFF	0x0000	0x00B8	0x0000	0x0000	0x0000	0x0000	0x00000080	PE32+	0x00412000	0x007E1400	0x00060A00	0x00000000010714ED (Section: .vmp1)	0x00001000	0x00032000	0x0000000140000000	0x00001000	0x00000200	6.1	0.0	0x01558000	0x00000400	0x00904F8D	IMAGE_SUBSYSTEM_WINDOWS_CUI	['IMAGE_DLLCHARACTERISTICS_DYNAMIC_BASE', 'IMAGE_DLLCHARACTERISTICS_HIGH_ENTROPY_VA', 'IMAGE_DLLCHARACTERISTICS_NX_COMPAT', 'IMAGE_DLLCHARACTERISTICS_TERMINAL_SERVER_AWARE']	0x0000000000200000	0x0000000000001000	0x0000000000001000	0x0000000000100000	0x00000000	0x00411EC0	0x00001000	0x00000000	0x00000000	0x00000000	0x00000000	['IMAGE_SCN_CNT_CODE', 'IMAGE_SCN_CNT_INITIALIZED_DATA', 'IMAGE_SCN_MEM_EXECUTE', 'IMAGE_SCN_MEM_READ']	0x00343AA0
d5fa8baaa7e25a3e299860e4f6ca9640	644a55d95bf66d7d35252506a2bf00e47bddc018	exe	0x45a08b	PE32	Intel 386 or later, and compatibles	MZ	0x0090	0x0003	0x0000	0x0004	0x0000	0xFFFF	0x0000	0x00B8	0x0000	0x0000	0x0000	0x0000	0x00000080	PE32+	0x00412000	0x007E1400	0x00060A00	0x00000000010714ED (Section: .vmp1)	0x00001000	0x00032000	0x0000000140000000	0x00001000	0x00000200	6.1	0.0	0x01558000	0x00000400	0x00904F8D	IMAGE_SUBSYSTEM_WINDOWS_CUI	['IMAGE_DLLCHARACTERISTICS_DYNAMIC_BASE', 'IMAGE_DLLCHARACTERISTICS_HIGH_ENTROPY_VA', 'IMAGE_DLLCHARACTERISTICS_NX_COMPAT', 'IMAGE_DLLCHARACTERISTICS_TERMINAL_SERVER_AWARE']	0x0000000000200000	0x0000000000001000	0x0000000000001000	0x0000000000100000	0x00000000	0x00411EC0	0x00001000	0x00000000	0x00000000	0x00000000	0x00000000	['IMAGE_SCN_CNT_CODE', 'IMAGE_SCN_CNT_INITIALIZED_DATA', 'IMAGE_SCN_MEM_EXECUTE', 'IMAGE_SCN_MEM_READ']	0x00343AA0
f7cf5f445bc9510ee18a7f246160ec01	f57ba1a8e044b2d408ae11e867012f6949664a92	exe	0x394e	PE32	Intel 386 or later, and compatibles	MZ	0x0090	0x0003	0x0000	0x0004	0x0000	0xFFFF	0x0000	0x00B8	0x0000	0x0000	0x0000	0x0000	0x00000080	PE32	0x00001A00	0x00002000	0x00000000	0x0000394E (Section: .text)	0x00002000	0x00004000	0x00400000	0x00002000	0x00000200	4.0	0.0	0x00008000	0x00000200	0x00000000	IMAGE_SUBSYSTEM_WINDOWS_CUI	['IMAGE_DLLCHARACTERISTICS_DYNAMIC_BASE', 'IMAGE_DLLCHARACTERISTICS_HIGH_ENTROPY_VA', 'IMAGE_DLLCHARACTERISTICS_NO_SEH', 'IMAGE_DLLCHARACTERISTICS_NX_COMPAT', 'IMAGE_DLLCHARACTERISTICS_TERMINAL_SERVER_AWARE']	0x00100000	0x00001000	0x00001000	0x00100000	0x00000000	0x00001954	0x00002000	0x00001A00	0x00000200	0x00000000	0x00000000	['IMAGE_SCN_CNT_CODE', 'IMAGE_SCN_MEM_EXECUTE', 'IMAGE_SCN_MEM_READ']	0x00343AA0
aa513ab66768f35b612c5db38bd46b8e	9cc06c7a578a70b81e05bea5c9ff6315228c567f	exe	0x394e	PE32	Intel 386 or later, and compatibles	MZ	0x0090	0x0003	0x0000	0x0004	0x0000	0xFFFF	0x0000	0x00B8	0x0000	0x0000	0x0000	0x0000	0x00000080	PE32	0x00001A00	0x00002000	0x00000000	0x0000394E (Section: .text)	0x00002000	0x00004000	0x00400000	0x00002000	0x00000200	4.0	0.0	0x00008000	0x00000200	0x00000000	IMAGE_SUBSYSTEM_WINDOWS_CUI	['IMAGE_DLLCHARACTERISTICS_DYNAMIC_BASE', 'IMAGE_DLLCHARACTERISTICS_HIGH_ENTROPY_VA', 'IMAGE_DLLCHARACTERISTICS_NO_SEH', 'IMAGE_DLLCHARACTERISTICS_NX_COMPAT', 'IMAGE_DLLCHARACTERISTICS_TERMINAL_SERVER_AWARE']	0x00100000	0x00001000	0x00001000	0x00100000	0x00000000	0x00001954	0x00002000	0x00001A00	0x00000200	0x00000000	0x00000000	['IMAGE_SCN_CNT_CODE', 'IMAGE_SCN_MEM_EXECUTE', 'IMAGE_SCN_MEM_READ']	0x00343AA0
9bbe6a48c5e032e216ffba1d62107dac	ff3b9e7d99b9d9a4ab5764d424168777aaa4bebd	exe	0x19ad0	PE32	Intel 386 or later, and compatibles	MZ	0x0090	0x0003	0x0000	0x0004	0x0000	0xFFFF	0x0000	0x00B8	0x0000	0x0000	0x0000	0x0000	0x00000110	PE32	0x0001E000	0x0001EC00	0x00000000	0x00019AD0 (Section: .text)	0x00001000	0x0001F000	0x00400000	0x00001000	0x00000200	6.0	0.0	0x00040000	0x00000400	0x0004CC89	IMAGE_SUBSYSTEM_WINDOWS_GUI	['IMAGE_DLLCHARACTERISTICS_DYNAMIC_BASE', 'IMAGE_DLLCHARACTERISTICS_NX_COMPAT', 'IMAGE_DLLCHARACTERISTICS_TERMINAL_SERVER_AWARE']	0x00100000	0x00001000	0x00001000	0x00100000	0x00000000	0x0001DF40	0x00001000	0x0001E000	0x00000400	0x00000000	0x00000000	['IMAGE_SCN_CNT_CODE', 'IMAGE_SCN_MEM_EXECUTE', 'IMAGE_SCN_MEM_READ']	0x0000ACD8
65d44c1bfe74d92db2fdea395cfd0962	667168f0a1092fb89a9c65f49e7f6825b522c648	exe	0x520f15	PE32+	AMD AMD64	MZ	0x0090	0x0003	0x0000	0x0004	0x0000	0xFFFF	0x0000	0x00B8	0x0000	0x0000	0x0000	0x0000	0x00000080	PE32+	0x000D5E00	0x00034200	0x00000000	0x0000000000520F15 (Section: .glo2)	0x00001000	0x0001F000	0x0000000140000000	0x00001000	0x00000200	6.0	0.0	0x00696000	0x00000400	0x00000000	IMAGE_SUBSYSTEM_WINDOWS_CUI	['IMAGE_DLLCHARACTERISTICS_DYNAMIC_BASE', 'IMAGE_DLLCHARACTERISTICS_HIGH_ENTROPY_VA', 'IMAGE_DLLCHARACTERISTICS_NX_COMPAT', 'IMAGE_DLLCHARACTERISTICS_TERMINAL_SERVER_AWARE']	0x0000000000100000	0x0000000000001000	0x0000000000001000	0x0000000000100000	0x00000000	0x000D5C37	0x00001000	0x00000000	0x00000000	0x00000000	0x00000000	['IMAGE_SCN_CNT_CODE', 'IMAGE_SCN_MEM_EXECUTE', 'IMAGE_SCN_MEM_READ']	0x00029A34
be1f368b175370ecbd06b491b54ce960	c1ef50cd8907e27ff93c635b1f0335a3585b17eb	exe	0x15658	PE32+	AMD AMD64	MZ	0x0090	0x0003	0x0000	0x0004	0x0000	0xFFFF	0x0000	0x00B8	0x0000	0x0000	0x0000	0x0000	0x000000F8	PE32+	0x0003EA00	0x0001CC00	0x00000000	0x0000000000015658 (Section: .text)	0x00001000	0x0001F000	0x0000000140000000	0x00001000	0x00000200	6.0	0.0	0x0005F000	0x00000400	0x00000000	IMAGE_SUBSYSTEM_WINDOWS_CUI	['IMAGE_DLLCHARACTERISTICS_DYNAMIC_BASE', 'IMAGE_DLLCHARACTERISTICS_HIGH_ENTROPY_VA', 'IMAGE_DLLCHARACTERISTICS_NX_COMPAT', 'IMAGE_DLLCHARACTERISTICS_TERMINAL_SERVER_AWARE']	0x0000000000100000	0x0000000000001000	0x0000000000001000	0x0000000000100000	0x00000000	0x0003E960	0x00001000	0x0003EA00	0x00000400	0x00000000	0x00000000	['IMAGE_SCN_CNT_CODE', 'IMAGE_SCN_MEM_EXECUTE', 'IMAGE_SCN_MEM_READ']	0x00015AF4
e2c1d69aef13ee4088b40c41e8cfc54c	0187468927fd55767ebb050944c29a75b53a3bc1	exe	0x1dc441	PE32	Intel 386 or later, and compatibles	MZ	0x0090	0x0003	0x0000	0x0004	0x0000	0xFFFF	0x0000	0x00B8	0x0000	0x0000	0x0000	0x0000	0x00000128	PE32	0x001E2000	0x00398000	0x00000000	0x001DC441 (Section: .text)	0x00001000	0x001E3000	0x00400000	0x00001000	0x00000200	6.0	0.0	0x0057C000	0x00000400	0x00000000	IMAGE_SUBSYSTEM_WINDOWS_GUI	['IMAGE_DLLCHARACTERISTICS_DYNAMIC_BASE', 'IMAGE_DLLCHARACTERISTICS_NX_COMPAT', 'IMAGE_DLLCHARACTERISTICS_TERMINAL_SERVER_AWARE']	0x00100000	0x00001000	0x00001000	0x00100000	0x00000000	0x001E1EAE	0x00001000	0x001E2000	0x00000400	0x00000000	0x00000000	['IMAGE_SCN_CNT_CODE', 'IMAGE_SCN_MEM_EXECUTE', 'IMAGE_SCN_MEM_READ']	0x00098E42
35c1a873872303db12da4421ce2c78df	216900cf42f9795816e56716947eb4b61ff0d3b2	exe	0x150c	PE32	Intel 386 or later, and compatibles	MZ	0x0090	0x0003	0x0000	0x0004	0x0000	0xFFFF	0x0000	0x00B8	0x0000	0x0000	0x0000	0x0000	0x000000C8	PE32	0x00011000	0x00004000	0x00000000	0x0000150C (Section: .text)	0x00001000	0x00012000	0x00400000	0x00001000	0x00001000	4.0	1.0	0x00016000	0x00001000	0x0001DF75	IMAGE_SUBSYSTEM_WINDOWS_GUI	['IMAGE_DLLCHARACTERISTICS_DYNAMIC_BASE', 'IMAGE_DLLCHARACTERISTICS_NX_COMPAT', 'IMAGE_DLLCHARACTERISTICS_TERMINAL_SERVER_AWARE']	0x00100000	0x00001000	0x00001000	0x00100000	0x00000000	0x00010840	0x00001000	0x00011000	0x00001000	0x00000000	0x00000000	['IMAGE_SCN_CNT_CODE', 'IMAGE_SCN_MEM_EXECUTE', 'IMAGE_SCN_MEM_READ']	0x00098E42
166fe2c957510a9aa515d55488b257a2	a69499d5d0c9ed777b5d80a9b7d49eaf08ebbfae	exe	0x16e7	PE32	Intel 386 or later, and compatibles	MZ	0x0090	0x0003	0x0000	0x0004	0x0000	0xFFFF	0x0000	0x00B8	0x0000	0x0000	0x0000	0x0000	0x00000100	PE32	0x0000AC00	0x00008200	0x00000000	0x000016E7 (Section: .text)	0x00001000	0x0000C000	0x00400000	0x00001000	0x00000200	6.0	0.0	0x00017000	0x00000400	0x000236F8	IMAGE_SUBSYSTEM_WINDOWS_GUI	['IMAGE_DLLCHARACTERISTICS_DYNAMIC_BASE', 'IMAGE_DLLCHARACTERISTICS_NX_COMPAT', 'IMAGE_DLLCHARACTERISTICS_TERMINAL_SERVER_AWARE']	0x00100000	0x00001000	0x00001000	0x00100000	0x00000000	0x0000AA97	0x00001000	0x0000AC00	0x00000400	0x00000000	0x00000000	['IMAGE_SCN_CNT_CODE', 'IMAGE_SCN_MEM_EXECUTE', 'IMAGE_SCN_MEM_READ']	0x00005AE8
d4fe06cf20fa8b1755e1eaf6000e8935	897cbb2a2919f689a30fa4b81c68370ca4ed2699	exe	0x11023	PE32	Intel 386 or later, and compatibles	MZ	0x0090	0x0003	0x0000	0x0004	0x0000	0xFFFF	0x0000	0x00B8	0x0000	0x0000	0x0000	0x0000	0x000000E8	PE32	0x00005600	0x00004600	0x00000000	0x00011023 (Section: .text)	0x00001000	0x00001000	0x00400000	0x00001000	0x00000200	6.0	0.0	0x00020000	0x00000400	0x00000000	IMAGE_SUBSYSTEM_WINDOWS_CUI	['IMAGE_DLLCHARACTERISTICS_DYNAMIC_BASE', 'IMAGE_DLLCHARACTERISTICS_NX_COMPAT', 'IMAGE_DLLCHARACTERISTICS_TERMINAL_SERVER_AWARE']	0x00100000	0x00001000	0x00001000	0x00100000	0x00000000	0x0000544F	0x00011000	0x00005600	0x00000400	0x00000000	0x00000000	['IMAGE_SCN_CNT_CODE', 'IMAGE_SCN_MEM_EXECUTE', 'IMAGE_SCN_MEM_READ']	0x00002291
7b13794c810bcf36c24630c14c4a4ec2	271fd778ea9c2911e0c073a63d6bb117a3f3ae17	exe	0x1000	PE32	Intel 386 or later, and compatibles	MZ	0x0090	0x0003	0x0000	0x0004	0x0000	0xFFFF	0x0000	0x00B8	0x0000	0x0000	0x0000	0x0000	0x00000080	PE32	0x00001200	0x00002800	0x00000200	0x00001000 (Section: .text)	0x00001000	0x00003000	0x00400000	0x00001000	0x00000200	4.0	1.0	0x00009000	0x00000400	0x000076FA	IMAGE_SUBSYSTEM_WINDOWS_GUI	['IMAGE_DLLCHARACTERISTICS_DYNAMIC_BASE', 'IMAGE_DLLCHARACTERISTICS_NX_COMPAT', 'IMAGE_DLLCHARACTERISTICS_TERMINAL_SERVER_AWARE']	0x00200000	0x00001000	0x00001000	0x00100000	0x00000000	0x000011D4	0x00001000	0x00001200	0x00000400	0x00000000	0x00000000	['IMAGE_SCN_ALIGN_1024BYTES', 'IMAGE_SCN_ALIGN_16BYTES', 'IMAGE_SCN_ALIGN_1BYTES', 'IMAGE_SCN_ALIGN_256BYTES', 'IMAGE_SCN_ALIGN_2BYTES', 'IMAGE_SCN_ALIGN_32BYTES', 'IMAGE_SCN_ALIGN_4096BYTES', 'IMAGE_SCN_ALIGN_4BYTES', 'IMAGE_SCN_ALIGN_512BYTES', 'IMAGE_SCN_ALIGN_64BYTES', 'IMAGE_SCN_ALIGN_8192BYTES', 'IMAGE_SCN_ALIGN_MASK', 'IMAGE_SCN_CNT_CODE', 'IMAGE_SCN_MEM_EXECUTE', 'IMAGE_SCN_MEM_READ', 'IM…	0x0000001C
d5d2f5fe51f521afc8e7cc64728afde4	47ec6b5f303742d6a3cfca97370b77a418446a9d	exe	0x781f	PE32	Intel 386 or later, and compatibles	MZ	0x0090	0x0003	0x0000	0x0004	0x0000	0xFFFF	0x0000	0x00B8	0x0000	0x0000	0x0000	0x0000	0x000000F0	PE32	0x00015400	0x00008600	0x00000000	0x0000781F (Section: .text)	0x00001000	0x00017000	0x00400000	0x00001000	0x00000200	4.0	0.0	0x000F3000	0x00000400	0x00027ADE	IMAGE_SUBSYSTEM_WINDOWS_GUI	['IMAGE_DLLCHARACTERISTICS_DYNAMIC_BASE', 'IMAGE_DLLCHARACTERISTICS_NX_COMPAT', 'IMAGE_DLLCHARACTERISTICS_TERMINAL_SERVER_AWARE']	0x00100000	0x00001000	0x00001000	0x00100000	0x00000000	0x0001528C	0x00001000	0x00015400	0x00000400	0x00000000	0x00000000	['IMAGE_SCN_CNT_CODE', 'IMAGE_SCN_MEM_EXECUTE', 'IMAGE_SCN_MEM_READ']	0x00005C0C
3cca37228db7c19f74848881f44a5ec8	4fea14d89792da85028cec606689e709af644f4c	exe	0x5392ee	PE32	Intel 386 or later, and compatibles	MZ	0x0090	0x0003	0x0000	0x0004	0x0000	0xFFFF	0x0000	0x00B8	0x0000	0x0000	0x0000	0x0000	0x00000080	PE32	0x00005000	0x0005B000	0x00000000	0x005392EE (Section: .vmp1)	0x00001000	0x00006000	0x00400000	0x00001000	0x00001000	5.0	0.0	0x0082D000	0x00001000	0x00000000	IMAGE_SUBSYSTEM_WINDOWS_GUI	['IMAGE_DLLCHARACTERISTICS_DYNAMIC_BASE', 'IMAGE_DLLCHARACTERISTICS_NX_COMPAT', 'IMAGE_DLLCHARACTERISTICS_TERMINAL_SERVER_AWARE']	0x00100000	0x00001000	0x00001000	0x00100000	0x00000000	0x000045F7	0x00001000	0x00000000	0x00000000	0x00000000	0x00000000	['IMAGE_SCN_CNT_CODE', 'IMAGE_SCN_MEM_EXECUTE', 'IMAGE_SCN_MEM_READ']	0x00000802
b7757e4766071f9d7ff0da7450745bbc	004bf68e325a1fff5c3169254317325a456af3da	exe	0x4e3e	PE32	Intel 386 or later, and compatibles	MZ	0x0090	0x0003	0x0000	0x0004	0x0000	0xFFFF	0x0000	0x00B8	0x0000	0x0000	0x0000	0x0000	0x00000080	PE32	0x00003000	0x00001800	0x00000000	0x00004E3E (Section: .text)	0x00002000	0x00006000	0x00400000	0x00002000	0x00000200	4.0	0.0	0x0000C000	0x00000400	0x00000000	IMAGE_SUBSYSTEM_WINDOWS_GUI	['IMAGE_DLLCHARACTERISTICS_DYNAMIC_BASE', 'IMAGE_DLLCHARACTERISTICS_NO_SEH', 'IMAGE_DLLCHARACTERISTICS_NX_COMPAT', 'IMAGE_DLLCHARACTERISTICS_TERMINAL_SERVER_AWARE']	0x00100000	0x00001000	0x00001000	0x00100000	0x00000000	0x00002E44	0x00002000	0x00003000	0x00000400	0x00000000	0x00000000	['IMAGE_SCN_CNT_CODE', 'IMAGE_SCN_MEM_EXECUTE', 'IMAGE_SCN_MEM_READ']	0x0000B34E
f36a271706edd23c94956afb56981184	d0e81797317bca2676587ff9d01d744b233ad5ec	exe	0x4e3e	PE32	Intel 386 or later, and compatibles	MZ	0x0090	0x0003	0x0000	0x0004	0x0000	0xFFFF	0x0000	0x00B8	0x0000	0x0000	0x0000	0x0000	0x00000080	PE32	0x00003000	0x00001800	0x00000000	0x00004E3E (Section: .text)	0x00002000	0x00006000	0x00400000	0x00002000	0x00000200	4.0	0.0	0x0000C000	0x00000400	0x00000000	IMAGE_SUBSYSTEM_WINDOWS_GUI	['IMAGE_DLLCHARACTERISTICS_DYNAMIC_BASE', 'IMAGE_DLLCHARACTERISTICS_NO_SEH', 'IMAGE_DLLCHARACTERISTICS_NX_COMPAT', 'IMAGE_DLLCHARACTERISTICS_TERMINAL_SERVER_AWARE']	0x00100000	0x00001000	0x00001000	0x00100000	0x00000000	0x00002E44	0x00002000	0x00003000	0x00000400	0x00000000	0x00000000	['IMAGE_SCN_CNT_CODE', 'IMAGE_SCN_MEM_EXECUTE', 'IMAGE_SCN_MEM_READ']	0x0000B34E
901de129ce656e4ca84595f299b3695f	24f2063a3022bd44e91336681e5226a722b933de	exe	0x4e3e	PE32	Intel 386 or later, and compatibles	MZ	0x0090	0x0003	0x0000	0x0004	0x0000	0xFFFF	0x0000	0x00B8	0x0000	0x0000	0x0000	0x0000	0x00000080	PE32	0x00003000	0x00001800	0x00000000	0x00004E3E (Section: .text)	0x00002000	0x00006000	0x00400000	0x00002000	0x00000200	4.0	0.0	0x0000C000	0x00000400	0x00000000	IMAGE_SUBSYSTEM_WINDOWS_GUI	['IMAGE_DLLCHARACTERISTICS_DYNAMIC_BASE', 'IMAGE_DLLCHARACTERISTICS_NO_SEH', 'IMAGE_DLLCHARACTERISTICS_NX_COMPAT', 'IMAGE_DLLCHARACTERISTICS_TERMINAL_SERVER_AWARE']	0x00100000	0x00001000	0x00001000	0x00100000	0x00000000	0x00002E44	0x00002000	0x00003000	0x00000400	0x00000000	0x00000000	['IMAGE_SCN_CNT_CODE', 'IMAGE_SCN_MEM_EXECUTE', 'IMAGE_SCN_MEM_READ']	0x0000B34E
ed9a8f4cf2f3ce8d21ecd046e2cf7c47	595f775937f4adf89c6368539c9997c9fdcf4458	exe	0x23ac	PE32	Intel 386 or later, and compatibles	MZ	0x0090	0x0003	0x0000	0x0004	0x0000	0xFFFF	0x0000	0x00B8	0x0000	0x0000	0x0000	0x0000	0x000000C0	PE32	0x00033000	0x00007000	0x00000000	0x000023AC (Section: .text)	0x00001000	0x00034000	0x00400000	0x00001000	0x00001000	4.0	2.1E	0x0003B000	0x00001000	0x00042022	IMAGE_SUBSYSTEM_WINDOWS_GUI	['IMAGE_DLLCHARACTERISTICS_DYNAMIC_BASE', 'IMAGE_DLLCHARACTERISTICS_NX_COMPAT', 'IMAGE_DLLCHARACTERISTICS_TERMINAL_SERVER_AWARE']	0x00100000	0x00001000	0x00001000	0x00100000	0x00000000	0x00032C78	0x00001000	0x00033000	0x00001000	0x00000000	0x00000000	['IMAGE_SCN_CNT_CODE', 'IMAGE_SCN_MEM_EXECUTE', 'IMAGE_SCN_MEM_READ']	0x0000B34E
2ec7ac4eb9974b5053123c521d4cd683	47461e6c69e0e914b7e1e548c30fb42b79a8ba4b	exe	0x23ac	PE32	Intel 386 or later, and compatibles	MZ	0x0090	0x0003	0x0000	0x0004	0x0000	0xFFFF	0x0000	0x00B8	0x0000	0x0000	0x0000	0x0000	0x000000C0	PE32	0x00033000	0x00007000	0x00000000	0x000023AC (Section: .text)	0x00001000	0x00034000	0x00400000	0x00001000	0x00001000	4.0	2.1E	0x0003B000	0x00001000	0x00042022	IMAGE_SUBSYSTEM_WINDOWS_GUI	['IMAGE_DLLCHARACTERISTICS_DYNAMIC_BASE', 'IMAGE_DLLCHARACTERISTICS_NX_COMPAT', 'IMAGE_DLLCHARACTERISTICS_TERMINAL_SERVER_AWARE']	0x00100000	0x00001000	0x00001000	0x00100000	0x00000000	0x00032C78	0x00001000	0x00033000	0x00001000	0x00000000	0x00000000	['IMAGE_SCN_CNT_CODE', 'IMAGE_SCN_MEM_EXECUTE', 'IMAGE_SCN_MEM_READ']	0x0000B34E
1fe0f295b0341e08b10f660fb0b54c3a	b274ffb2f9201c6ce08e2db31a501e359a79ba50	exe	0x65460	PE32+	AMD AMD64	MZ	0x0090	0x0003	0x0004	0x0000	0x0000	0xFFFF	0x0000	0x008B	0x0000	0x0000	0x0000	0x0000	0x00000080	PE32+	0x004FEE00	0x00049600	0x00000000	0x0000000000065460 (Section: .text)	0x00001000	0x00034000	0x0000000000400000	0x00001000	0x00000200	6.1	1.0	0x00E31000	0x00000600	0x00000000	IMAGE_SUBSYSTEM_WINDOWS_CUI	['IMAGE_DLLCHARACTERISTICS_DYNAMIC_BASE', 'IMAGE_DLLCHARACTERISTICS_HIGH_ENTROPY_VA', 'IMAGE_DLLCHARACTERISTICS_NX_COMPAT', 'IMAGE_DLLCHARACTERISTICS_TERMINAL_SERVER_AWARE']	0x0000000000200000	0x0000000000001000	0x0000000000001000	0x0000000000100000	0x00000000	0x004FEDEA	0x00001000	0x004FEE00	0x00000600	0x00000000	0x00000000	['IMAGE_SCN_CNT_CODE', 'IMAGE_SCN_MEM_EXECUTE', 'IMAGE_SCN_MEM_READ']	0x0046B290
1c1044cf6121b12c4d45a963c49b336c	22bf030e59378b9ca67c84569586797ccca59a67	exe	0x12e0	PE32	Intel 386 or later, and compatibles	MZ	0x0090	0x0003	0x0000	0x0004	0x0000	0xFFFF	0x0000	0x00B8	0x0000	0x0000	0x0000	0x0000	0x00000080	PE32	0x00003200	0x00005400	0x00000200	0x000012E0 (Section: .text)	0x00001000	0x00005000	0x00400000	0x00001000	0x00000200	4.0	1.0	0x00012000	0x00000400	0x00017FA4	IMAGE_SUBSYSTEM_WINDOWS_CUI	['IMAGE_DLLCHARACTERISTICS_DYNAMIC_BASE', 'IMAGE_DLLCHARACTERISTICS_HIGH_ENTROPY_VA', 'IMAGE_DLLCHARACTERISTICS_NX_COMPAT', 'IMAGE_DLLCHARACTERISTICS_TERMINAL_SERVER_AWARE']	0x00200000	0x00001000	0x00001000	0x00100000	0x00000000	0x0000316C	0x00001000	0x00003200	0x00000400	0x00000000	0x00000000	['IMAGE_SCN_ALIGN_1024BYTES', 'IMAGE_SCN_ALIGN_16BYTES', 'IMAGE_SCN_ALIGN_1BYTES', 'IMAGE_SCN_ALIGN_2048BYTES', 'IMAGE_SCN_ALIGN_256BYTES', 'IMAGE_SCN_ALIGN_32BYTES', 'IMAGE_SCN_ALIGN_4096BYTES', 'IMAGE_SCN_ALIGN_4BYTES', 'IMAGE_SCN_ALIGN_64BYTES', 'IMAGE_SCN_ALIGN_8192BYTES', 'IMAGE_SCN_ALIGN_8BYTES', 'IMAGE_SCN_ALIGN_MASK', 'IMAGE_SCN_CNT_CODE', 'IMAGE_SCN_CNT_INITIALIZED_DATA', 'IMAGE_SCN_MEM_…	0x0000032C
71b55f731898e7a4071b4e1825d1c312	9b9fc065c26873005b041216a0508f8eead0c36e	exe	0x68e5	PE32	Intel 386 or later, and compatibles	MZ	0x0090	0x0003	0x0000	0x0004	0x0000	0xFFFF	0x0000	0x00B8	0x0000	0x0000	0x0000	0x0000	0x000000D8	PE32	0x00013800	0x00008A00	0x00000000	0x000068E5 (Section: .text)	0x00001000	0x00015000	0x00400000	0x00001000	0x00000200	5.1	0.0	0x00022000	0x00000400	0x00026A7D	IMAGE_SUBSYSTEM_WINDOWS_CUI	['IMAGE_DLLCHARACTERISTICS_DYNAMIC_BASE', 'IMAGE_DLLCHARACTERISTICS_NX_COMPAT', 'IMAGE_DLLCHARACTERISTICS_TERMINAL_SERVER_AWARE']	0x00100000	0x00001000	0x00001000	0x00100000	0x00000000	0x00013732	0x00001000	0x00013800	0x00000400	0x00000000	0x00000000	['IMAGE_SCN_CNT_CODE', 'IMAGE_SCN_MEM_EXECUTE', 'IMAGE_SCN_MEM_READ']	0x000050FC
1d3f87fcdc08abef1cf354b26e4a94ab	3336561460d8486207333f44779bc2f5012d79bf	exe	0x1e47e	PE32	Intel 386 or later, and compatibles	MZ	0x0090	0x0003	0x0000	0x0004	0x0000	0xFFFF	0x0000	0x00B8	0x0000	0x0000	0x0000	0x0000	0x00000080	PE32	0x0001D000	0x00002000	0x00000000	0x0001E47E (Section: .text)	0x00002000	0x00020000	0x00400000	0x00002000	0x00001000	4.0	0.0	0x00024000	0x00001000	0x00000000	IMAGE_SUBSYSTEM_WINDOWS_CUI	['IMAGE_DLLCHARACTERISTICS_DYNAMIC_BASE', 'IMAGE_DLLCHARACTERISTICS_NO_SEH', 'IMAGE_DLLCHARACTERISTICS_NX_COMPAT', 'IMAGE_DLLCHARACTERISTICS_TERMINAL_SERVER_AWARE']	0x00100000	0x00001000	0x00001000	0x00100000	0x00000000	0x0001C484	0x00002000	0x0001D000	0x00001000	0x00000000	0x00000000	['IMAGE_SCN_CNT_CODE', 'IMAGE_SCN_MEM_EXECUTE', 'IMAGE_SCN_MEM_READ']	0x000050FC
d294e199a762c3f2dd2e7616ea028aa3	c8d86432332c6c8694f9b16283c5fb078fed58cc	exe	0x9734	PE32	Intel 386 or later, and compatibles	MZ	0x0090	0x0003	0x0000	0x0004	0x0000	0xFFFF	0x0000	0x00B8	0x0000	0x0000	0x0000	0x0000	0x000000F0	PE32	0x00008A00	0x00017A00	0x00000000	0x00009734 (Section: .text)	0x00001000	0x0000A000	0x00400000	0x00001000	0x00000200	4.0	0.0	0x00023000	0x00000400	0x00025AC9	IMAGE_SUBSYSTEM_WINDOWS_GUI	['IMAGE_DLLCHARACTERISTICS_DYNAMIC_BASE', 'IMAGE_DLLCHARACTERISTICS_NO_SEH', 'IMAGE_DLLCHARACTERISTICS_NX_COMPAT', 'IMAGE_DLLCHARACTERISTICS_TERMINAL_SERVER_AWARE']	0x00100000	0x00001000	0x00001000	0x00100000	0x00000000	0x000088D6	0x00001000	0x00008A00	0x00000400	0x00000000	0x00000000	['IMAGE_SCN_CNT_CODE', 'IMAGE_SCN_MEM_EXECUTE', 'IMAGE_SCN_MEM_READ']	0x000014E0
89ef1eae1339029cfd7844dc9e8c32fa	0e8670fb0b898028fa0f0de0334e4b5d8acd79b2	exe	0x1010	PE32	Intel 386 or later, and compatibles	MZ	0x0090	0x0003	0x0000	0x0004	0x0000	0xFFFF	0x0000	0x00B8	0x0000	0x0000	0x0000	0x0000	0x000000C0	PE32	0x00000400	0x00000A00	0x00000000	0x00001010 (Section: .text)	0x00001000	0x00002000	0x00400000	0x00001000	0x00000200	6.0	0.0	0x00004000	0x00000400	0x00004E45	IMAGE_SUBSYSTEM_WINDOWS_GUI	['IMAGE_DLLCHARACTERISTICS_NX_COMPAT', 'IMAGE_DLLCHARACTERISTICS_TERMINAL_SERVER_AWARE']	0x00100000	0x00001000	0x00001000	0x00100000	0x00000000	0x00000273	0x00001000	0x00000400	0x00000400	0x00000000	0x00000000	['IMAGE_SCN_CNT_CODE', 'IMAGE_SCN_MEM_EXECUTE', 'IMAGE_SCN_MEM_READ']	0x00000764
82428042c210676e257b1aa9e010a393	e25787216adff7a56a2ddf24f8cfc2e4e4e8f2f7	exe	0x7f70	PE32	Intel 386 or later, and compatibles	MZ	0x0050	0x0002	0x0000	0x0004	0x000F	0xFFFF	0x0000	0x00B8	0x0000	0x0000	0x001A	0x0000	0x00000100	PE32	0x00007200	0x00003E00	0x00000000	0x00007F70 (Section: CODE)	0x00001000	0x00009000	0x00400000	0x00001000	0x00000200	4.0	0.0	0x00012000	0x00000400	0x00000000	IMAGE_SUBSYSTEM_WINDOWS_GUI	['IMAGE_DLLCHARACTERISTICS_NX_COMPAT', 'IMAGE_DLLCHARACTERISTICS_TERMINAL_SERVER_AWARE']	0x00100000	0x00004000	0x00001000	0x00100000	0x00000000	0x00000273	0x00001000	0x00000400	0x00000400	0x00000000	0x00000000	['IMAGE_SCN_CNT_CODE', 'IMAGE_SCN_MEM_EXECUTE', 'IMAGE_SCN_MEM_READ']	0x00000018
35ae9354dce031579eaa5989addc77e2	82bba974e469338afe141191378872d3cd0595f5	exe	0x361f	PE32	Intel 386 or later, and compatibles	MZ	0x0090	0x0003	0x0000	0x0004	0x0000	0xFFFF	0x0000	0x00B8	0x0000	0x0000	0x0000	0x0000	0x000000D0	PE32	0x00010000	0x00007000	0x00000000	0x0000361F (Section: .text)	0x00001000	0x00011000	0x00400000	0x00001000	0x00001000	4.0	0.0	0x0001A000	0x00001000	0x000238C6	IMAGE_SUBSYSTEM_WINDOWS_CUI	['IMAGE_DLLCHARACTERISTICS_NX_COMPAT', 'IMAGE_DLLCHARACTERISTICS_TERMINAL_SERVER_AWARE']	0x00100000	0x00001000	0x00001000	0x00100000	0x00000000	0x0000F205	0x00001000	0x00010000	0x00001000	0x00000000	0x00000000	['IMAGE_SCN_CNT_CODE', 'IMAGE_SCN_MEM_EXECUTE', 'IMAGE_SCN_MEM_READ']	0x00003878
d3d926bbe3daa0c95909369d9807ab45	05b1acec6527a43cc73c45942007b9213c432a96	exe	0x3f9e2f	PE32	Intel 386 or later, and compatibles	MZ	0x0090	0x0003	0x0000	0x0004	0x0000	0xFFFF	0x0000	0x00B8	0x0000	0x0000	0x0000	0x0000	0x000000E8	PE32	0x0006C400	0x00012600	0x00000000	0x003F9E2F (Section: .data1)	0x00001000	0x0006F000	0x00400000	0x00001000	0x00000200	5.0	0.0	0x00402000	0x00000400	0x001C08B3	IMAGE_SUBSYSTEM_WINDOWS_GUI	['IMAGE_DLLCHARACTERISTICS_TERMINAL_SERVER_AWARE']	0x00100000	0x00001000	0x00001000	0x00100000	0x00000000	0x0006C196	0x00001000	0x00000000	0x00000000	0x00000000	0x00000000	['IMAGE_SCN_CNT_CODE', 'IMAGE_SCN_MEM_EXECUTE', 'IMAGE_SCN_MEM_READ']	0x000042F6
c89ca7910e6db2b62ab2f185d9d97907	36814b5e72181fbd50c9ceab7459a7214152cd63	exe	0x30f0	PE32	Intel 386 or later, and compatibles	MZ	0x0090	0x0003	0x0000	0x0004	0x0000	0xFFFF	0x0000	0x00B8	0x0000	0x0000	0x0000	0x0000	0x000000F8	PE32	0x00002C00	0x00003600	0x00000000	0x000030F0 (Section: .text)	0x00001000	0x00004000	0x00400000	0x00001000	0x00000200	6.0	0.0	0x0000B000	0x00000400	0x00000000	IMAGE_SUBSYSTEM_WINDOWS_CUI	['IMAGE_DLLCHARACTERISTICS_DYNAMIC_BASE', 'IMAGE_DLLCHARACTERISTICS_NX_COMPAT', 'IMAGE_DLLCHARACTERISTICS_TERMINAL_SERVER_AWARE']	0x00100000	0x00001000	0x00001000	0x00100000	0x00000000	0x00002B5B	0x00001000	0x00002C00	0x00000400	0x00000000	0x00000000	['IMAGE_SCN_CNT_CODE', 'IMAGE_SCN_MEM_EXECUTE', 'IMAGE_SCN_MEM_READ']	0x00001286
43d05afe83c4b38a2335a841ba9ff964	6683bd9df70e17cc0f793d80e3437a9e3eea26a4	exe	0x4056	PE32	Intel 386 or later, and compatibles	MZ	0x0090	0x0003	0x0000	0x0004	0x0000	0xFFFF	0x0000	0x00B8	0x0000	0x0000	0x0000	0x0000	0x000000F0	PE32	0x00003C00	0x00002C00	0x00000000	0x00004056 (Section: .text)	0x00001000	0x00005000	0x00400000	0x00001000	0x00000200	5.1	0.0	0x0000C000	0x00000400	0x0000D60A	IMAGE_SUBSYSTEM_WINDOWS_CUI	['IMAGE_DLLCHARACTERISTICS_DYNAMIC_BASE', 'IMAGE_DLLCHARACTERISTICS_NX_COMPAT', 'IMAGE_DLLCHARACTERISTICS_TERMINAL_SERVER_AWARE']	0x00100000	0x00001000	0x00001000	0x00100000	0x00000000	0x00003BC9	0x00001000	0x00003C00	0x00000400	0x00000000	0x00000000	['IMAGE_SCN_CNT_CODE', 'IMAGE_SCN_MEM_EXECUTE', 'IMAGE_SCN_MEM_READ']	0x00001B40
b7f0e305dcfe01783872da1898144016	155910eac69e6a36e420da102dc910365d519d1b	exe	0xeb9ead	PE32+	AMD AMD64	MZ	0x0090	0x0003	0x0000	0x0004	0x0000	0xFFFF	0x0000	0x00B8	0x0000	0x0000	0x0000	0x0000	0x00000168	PE32+	0x00601E00	0x0021B400	0x00000000	0x0000000000EB9EAD (Section: .vmp1)	0x00001000	0x00005000	0x0000000140000000	0x00001000	0x00000200	6.0	0.0	0x016F0000	0x00000400	0x00E65ACC	IMAGE_SUBSYSTEM_WINDOWS_CUI	['IMAGE_DLLCHARACTERISTICS_DYNAMIC_BASE', 'IMAGE_DLLCHARACTERISTICS_HIGH_ENTROPY_VA', 'IMAGE_DLLCHARACTERISTICS_NX_COMPAT', 'IMAGE_DLLCHARACTERISTICS_TERMINAL_SERVER_AWARE']	0x0000000000100000	0x0000000000001000	0x0000000000001000	0x0000000000100000	0x00000000	0x00601C0C	0x00001000	0x00000000	0x00000000	0x00000000	0x00000000	['IMAGE_SCN_CNT_CODE', 'IMAGE_SCN_MEM_EXECUTE', 'IMAGE_SCN_MEM_READ']	0x00173CE6
6279ba4d577896752648f981ae4bb2dc	305dd6b1d36e0278d97bacf8bc0363fcc0ef7f6f	exe	0x565e	PE32	Intel 386 or later, and compatibles	MZ	0x0090	0x0003	0x0000	0x0004	0x0000	0xFFFF	0x0000	0x00B8	0x0000	0x0000	0x0000	0x0000	0x00000080	PE32	0x00003800	0x00000800	0x00000000	0x0000565E (Section: .text)	0x00002000	0x00006000	0x00400000	0x00002000	0x00000200	4.0	0.0	0x0000A000	0x00000200	0x00000000	IMAGE_SUBSYSTEM_WINDOWS_GUI	['IMAGE_DLLCHARACTERISTICS_DYNAMIC_BASE', 'IMAGE_DLLCHARACTERISTICS_HIGH_ENTROPY_VA', 'IMAGE_DLLCHARACTERISTICS_NO_SEH', 'IMAGE_DLLCHARACTERISTICS_NX_COMPAT', 'IMAGE_DLLCHARACTERISTICS_TERMINAL_SERVER_AWARE']	0x00100000	0x00001000	0x00001000	0x00100000	0x00000000	0x00003664	0x00002000	0x00003800	0x00000200	0x00000000	0x00000000	['IMAGE_SCN_CNT_CODE', 'IMAGE_SCN_MEM_EXECUTE', 'IMAGE_SCN_MEM_READ']	0x00173CE6
05859c4616d5d3de2927122b4d5303b9	7ebef99aedeb8a54fe3c70424282e462df954ef6	exe	0x12f0	PE32	Intel 386 or later, and compatibles	MZ	0x0090	0x0003	0x0000	0x0004	0x0000	0xFFFF	0x0000	0x00B8	0x0000	0x0000	0x0000	0x0000	0x00000080	PE32	0x00003800	0x00005A00	0x00000200	0x000012F0 (Section: .text)	0x00001000	0x00005000	0x00400000	0x00001000	0x00000200	4.0	1.0	0x00013000	0x00000400	0x0000FB71	IMAGE_SUBSYSTEM_WINDOWS_GUI	['IMAGE_DLLCHARACTERISTICS_DYNAMIC_BASE', 'IMAGE_DLLCHARACTERISTICS_HIGH_ENTROPY_VA', 'IMAGE_DLLCHARACTERISTICS_NO_SEH', 'IMAGE_DLLCHARACTERISTICS_NX_COMPAT', 'IMAGE_DLLCHARACTERISTICS_TERMINAL_SERVER_AWARE']	0x00200000	0x00001000	0x00001000	0x00100000	0x00000000	0x00003634	0x00001000	0x00003800	0x00000400	0x00000000	0x00000000	['IMAGE_SCN_ALIGN_1024BYTES', 'IMAGE_SCN_ALIGN_16BYTES', 'IMAGE_SCN_ALIGN_1BYTES', 'IMAGE_SCN_ALIGN_2048BYTES', 'IMAGE_SCN_ALIGN_256BYTES', 'IMAGE_SCN_ALIGN_32BYTES', 'IMAGE_SCN_ALIGN_4096BYTES', 'IMAGE_SCN_ALIGN_4BYTES', 'IMAGE_SCN_ALIGN_64BYTES', 'IMAGE_SCN_ALIGN_8192BYTES', 'IMAGE_SCN_ALIGN_8BYTES', 'IMAGE_SCN_ALIGN_MASK', 'IMAGE_SCN_CNT_CODE', 'IMAGE_SCN_CNT_INITIALIZED_DATA', 'IMAGE_SCN_MEM_…	0x00000720
b4f34b7b311039393a7aac5911982ef2	18f4f7ca411d718c8e9a3022fd561e68ad293b6e	exe	0x11023	PE32	Intel 386 or later, and compatibles	MZ	0x0090	0x0003	0x0000	0x0004	0x0000	0xFFFF	0x0000	0x00B8	0x0000	0x0000	0x0000	0x0000	0x000000E0	PE32	0x00008C00	0x00004A00	0x00000000	0x00011023 (Section: .text)	0x00001000	0x00001000	0x00400000	0x00001000	0x00000200	6.0	0.0	0x00023000	0x00000400	0x00000000	IMAGE_SUBSYSTEM_WINDOWS_CUI	['IMAGE_DLLCHARACTERISTICS_DYNAMIC_BASE', 'IMAGE_DLLCHARACTERISTICS_NX_COMPAT', 'IMAGE_DLLCHARACTERISTICS_TERMINAL_SERVER_AWARE']	0x00100000	0x00001000	0x00001000	0x00100000	0x00000000	0x00008A03	0x00011000	0x00008C00	0x00000400	0x00000000	0x00000000	['IMAGE_SCN_CNT_CODE', 'IMAGE_SCN_MEM_EXECUTE', 'IMAGE_SCN_MEM_READ']	0x00002509
68be202d2ec437528f6ae7020310793a	41df67464a25aabf7ac51f0aff769531da7e8ce1	exe	0x1a1a	PE32	Intel 386 or later, and compatibles	MZ	0x0090	0x0003	0x0000	0x0004	0x0000	0xFFFF	0x0000	0x00B8	0x0000	0x0000	0x0000	0x0000	0x00000100	PE32	0x00012200	0x00011200	0x00000000	0x00001A1A (Section: .text)	0x00001000	0x00014000	0x00400000	0x00001000	0x00000200	6.0	0.0	0x00027000	0x00000400	0x00000000	IMAGE_SUBSYSTEM_WINDOWS_GUI	['IMAGE_DLLCHARACTERISTICS_DYNAMIC_BASE', 'IMAGE_DLLCHARACTERISTICS_NX_COMPAT', 'IMAGE_DLLCHARACTERISTICS_TERMINAL_SERVER_AWARE']	0x00100000	0x00001000	0x00001000	0x00100000	0x00000000	0x000121BA	0x00001000	0x00012200	0x00000400	0x00000000	0x00000000	['IMAGE_SCN_CNT_CODE', 'IMAGE_SCN_MEM_EXECUTE', 'IMAGE_SCN_MEM_READ']	0x00006B8C
24b602e342921adbf19a27b79b804492	8ee94d0f47dd95478ba530ed3a95a851585590f6	exe	0x143a0	PE32	Intel 386 or later, and compatibles	MZ	0x0090	0x0003	0x0000	0x0004	0x0000	0xFFFF	0x0000	0x00B8	0x0000	0x0000	0x0000	0x0000	0x000000E8	PE32	0x00008000	0x00005000	0x0000C000	0x000143A0 (Section: UPX1)	0x0000D000	0x00015000	0x00400000	0x00001000	0x00000200	5.1	0.0	0x0001A000	0x00001000	0x00000000	IMAGE_SUBSYSTEM_WINDOWS_GUI	['IMAGE_DLLCHARACTERISTICS_DYNAMIC_BASE', 'IMAGE_DLLCHARACTERISTICS_NX_COMPAT', 'IMAGE_DLLCHARACTERISTICS_TERMINAL_SERVER_AWARE']	0x00100000	0x00001000	0x00001000	0x00100000	0x00000000	0x000121BA	0x00001000	0x00012200	0x00000400	0x00000000	0x00000000	['IMAGE_SCN_CNT_CODE', 'IMAGE_SCN_MEM_EXECUTE', 'IMAGE_SCN_MEM_READ']	0x00006B8C
c4e758898b1f4b5ed3eda3b8c0969ffd	a5e89a64971080dff2549ddebea360d4f2bccb16	exe	0x20e0	PE32	Intel 386 or later, and compatibles	MZ	0x0090	0x0003	0x0000	0x0004	0x0000	0xFFFF	0x0000	0x00B8	0x0000	0x0000	0x0000	0x0000	0x000000E8	PE32	0x00002000	0x00048000	0x00000000	0x000020E0 (Section: .text)	0x00001000	0x00003000	0x00400000	0x00001000	0x00001000	4.0	0.0	0x0004B000	0x00001000	0x00055EA7	IMAGE_SUBSYSTEM_WINDOWS_GUI	['IMAGE_DLLCHARACTERISTICS_DYNAMIC_BASE', 'IMAGE_DLLCHARACTERISTICS_NX_COMPAT', 'IMAGE_DLLCHARACTERISTICS_TERMINAL_SERVER_AWARE']	0x00100000	0x00001000	0x00001000	0x00100000	0x00000000	0x0000130A	0x00001000	0x00002000	0x00001000	0x00000000	0x00000000	['IMAGE_SCN_CNT_CODE', 'IMAGE_SCN_MEM_EXECUTE', 'IMAGE_SCN_MEM_READ']	0x0000082C
0b4340ed812dc82ce636c00fa5c9bef2	51c97ebe601ef079b16bcd87af827b0be5283d96	exe	0x1500	PE32+	AMD AMD64	MZ	0x0090	0x0003	0x0000	0x0004	0x0000	0xFFFF	0x0000	0x00B8	0x0000	0x0000	0x0000	0x0000	0x000000E8	PE32+	0x00000E00	0x00002E00	0x00000000	0x0000000000001500 (Section: .text)	0x00001000	0x00017000	0x0000000140000000	0x00001000	0x00000200	A.0	A.0	0x00008000	0x00000400	0x00012772	IMAGE_SUBSYSTEM_WINDOWS_GUI	['IMAGE_DLLCHARACTERISTICS_DYNAMIC_BASE', 'IMAGE_DLLCHARACTERISTICS_GUARD_CF', 'IMAGE_DLLCHARACTERISTICS_HIGH_ENTROPY_VA', 'IMAGE_DLLCHARACTERISTICS_NX_COMPAT', 'IMAGE_DLLCHARACTERISTICS_TERMINAL_SERVER_AWARE']	0x0000000000100000	0x0000000000001000	0x0000000000001000	0x0000000000100000	0x00000000	0x00000D10	0x00001000	0x00000E00	0x00000400	0x00000000	0x00000000	['IMAGE_SCN_CNT_CODE', 'IMAGE_SCN_MEM_EXECUTE', 'IMAGE_SCN_MEM_READ']	0x00000C34
bc81e9eccdc7ab1f127ccaef46f33d3e	df1fb2e640ecdc193d0388985f93c7e4995ec210	exe	0x255e	PE32	Intel 386 or later, and compatibles	MZ	0x0090	0x0003	0x0000	0x0004	0x0000	0xFFFF	0x0000	0x00B8	0x0000	0x0000	0x0000	0x0000	0x00000080	PE32	0x00000600	0x00000600	0x00000000	0x0000255E (Section: .text)	0x00002000	0x00004000	0x00400000	0x00002000	0x00000200	4.0	0.0	0x00008000	0x00000200	0x00000000	IMAGE_SUBSYSTEM_WINDOWS_GUI	['IMAGE_DLLCHARACTERISTICS_DYNAMIC_BASE', 'IMAGE_DLLCHARACTERISTICS_NO_SEH', 'IMAGE_DLLCHARACTERISTICS_NX_COMPAT', 'IMAGE_DLLCHARACTERISTICS_TERMINAL_SERVER_AWARE']	0x00100000	0x00001000	0x00001000	0x00100000	0x00000000	0x00000564	0x00002000	0x00000600	0x00000200	0x00000000	0x00000000	['IMAGE_SCN_CNT_CODE', 'IMAGE_SCN_MEM_EXECUTE', 'IMAGE_SCN_MEM_READ']	0x00000C34
967b846c02c444dd01aa9b21aa8783d2	32f425064f69930fb9b0c1116890278cb97bb315	exe	0x1498	PE32	Intel 386 or later, and compatibles	MZ	0x0090	0x0003	0x0000	0x0004	0x0000	0xFFFF	0x0000	0x00B8	0x0000	0x0000	0x0000	0x0000	0x000000B8	PE32	0x00502000	0x00017000	0x00000000	0x00001498 (Section: .text)	0x00001000	0x00503000	0x00400000	0x00001000	0x00001000	4.0	3.1	0x0051A000	0x00001000	0x0050D11F	IMAGE_SUBSYSTEM_WINDOWS_GUI	['IMAGE_DLLCHARACTERISTICS_DYNAMIC_BASE', 'IMAGE_DLLCHARACTERISTICS_NO_SEH', 'IMAGE_DLLCHARACTERISTICS_NX_COMPAT', 'IMAGE_DLLCHARACTERISTICS_TERMINAL_SERVER_AWARE']	0x00100000	0x00001000	0x00001000	0x00100000	0x00000000	0x00501210	0x00001000	0x00502000	0x00001000	0x00000000	0x00000000	['IMAGE_SCN_CNT_CODE', 'IMAGE_SCN_MEM_EXECUTE', 'IMAGE_SCN_MEM_READ']	0x00000C34
1c1044cf6121b12c4d45a963c49b336c	22bf030e59378b9ca67c84569586797ccca59a67	exe	0x12e0	PE32	Intel 386 or later, and compatibles	MZ	0x0090	0x0003	0x0000	0x0004	0x0000	0xFFFF	0x0000	0x00B8	0x0000	0x0000	0x0000	0x0000	0x00000080	PE32	0x00003200	0x00005400	0x00000200	0x000012E0 (Section: .text)	0x00001000	0x00005000	0x00400000	0x00001000	0x00000200	4.0	1.0	0x00012000	0x00000400	0x00017FA4	IMAGE_SUBSYSTEM_WINDOWS_CUI	['IMAGE_DLLCHARACTERISTICS_DYNAMIC_BASE', 'IMAGE_DLLCHARACTERISTICS_NO_SEH', 'IMAGE_DLLCHARACTERISTICS_NX_COMPAT', 'IMAGE_DLLCHARACTERISTICS_TERMINAL_SERVER_AWARE']	0x00200000	0x00001000	0x00001000	0x00100000	0x00000000	0x0000316C	0x00001000	0x00003200	0x00000400	0x00000000	0x00000000	['IMAGE_SCN_ALIGN_1024BYTES', 'IMAGE_SCN_ALIGN_16BYTES', 'IMAGE_SCN_ALIGN_1BYTES', 'IMAGE_SCN_ALIGN_2048BYTES', 'IMAGE_SCN_ALIGN_256BYTES', 'IMAGE_SCN_ALIGN_32BYTES', 'IMAGE_SCN_ALIGN_4096BYTES', 'IMAGE_SCN_ALIGN_4BYTES', 'IMAGE_SCN_ALIGN_64BYTES', 'IMAGE_SCN_ALIGN_8192BYTES', 'IMAGE_SCN_ALIGN_8BYTES', 'IMAGE_SCN_ALIGN_MASK', 'IMAGE_SCN_CNT_CODE', 'IMAGE_SCN_CNT_INITIALIZED_DATA', 'IMAGE_SCN_MEM_…	0x0000032C
e470d58f86a232e49ee5eab9e436ab0a	83e4758ad720e5fc211cf12719af11b85b0ff8e9	exe	0xeae0b0	PE32	Intel 386 or later, and compatibles	MZ	0x0090	0x0003	0x0000	0x0004	0x0000	0xFFFF	0x0000	0x00B8	0x0000	0x0000	0x0000	0x0000	0x00000158	PE32	0x0050BE00	0x00480C00	0x00000000	0x00EAE0B0 (Section: .boot)	0x00001000	0x0050D000	0x00400000	0x00001000	0x00000200	6.0	0.0	0x011B9000	0x00000600	0x008740DB	IMAGE_SUBSYSTEM_WINDOWS_GUI	['IMAGE_DLLCHARACTERISTICS_DYNAMIC_BASE', 'IMAGE_DLLCHARACTERISTICS_NX_COMPAT', 'IMAGE_DLLCHARACTERISTICS_TERMINAL_SERVER_AWARE']	0x00100000	0x00001000	0x00001000	0x00100000	0x00000000	0x0000316C	0x00001000	0x00003200	0x00000400	0x00000000	0x00000000	['IMAGE_SCN_ALIGN_1024BYTES', 'IMAGE_SCN_ALIGN_16BYTES', 'IMAGE_SCN_ALIGN_1BYTES', 'IMAGE_SCN_ALIGN_2048BYTES', 'IMAGE_SCN_ALIGN_256BYTES', 'IMAGE_SCN_ALIGN_32BYTES', 'IMAGE_SCN_ALIGN_4096BYTES', 'IMAGE_SCN_ALIGN_4BYTES', 'IMAGE_SCN_ALIGN_64BYTES', 'IMAGE_SCN_ALIGN_8192BYTES', 'IMAGE_SCN_ALIGN_8BYTES', 'IMAGE_SCN_ALIGN_MASK', 'IMAGE_SCN_CNT_CODE', 'IMAGE_SCN_CNT_INITIALIZED_DATA', 'IMAGE_SCN_MEM_…	0x0000032C
b6b53b2e056c1848c7ff2074c307ca98	0e3dc71d01c8d3360ff1ff4531923dc56eadcee9	exe	0x1000	PE32	Intel 386 or later, and compatibles	MZ	0x0090	0x0003	0x0000	0x0004	0x0000	0xFFFF	0x0000	0x00B8	0x0000	0x0000	0x0000	0x0000	0x00000080	PE32	0x00011400	0x00005800	0x00000000	0x00001000 (Section: .code)	0x00001000	0x00013000	0x00400000	0x00001000	0x00000200	4.0	0.0	0x0001B000	0x00000400	0x00000000	IMAGE_SUBSYSTEM_WINDOWS_CUI	['IMAGE_DLLCHARACTERISTICS_DYNAMIC_BASE', 'IMAGE_DLLCHARACTERISTICS_NX_COMPAT', 'IMAGE_DLLCHARACTERISTICS_TERMINAL_SERVER_AWARE']	0x00100000	0x00001000	0x00001000	0x00100000	0x00000000	0x0000D962	0x00005000	0x0000DA00	0x00003E00	0x00000000	0x00000000	['IMAGE_SCN_CNT_CODE', 'IMAGE_SCN_MEM_EXECUTE', 'IMAGE_SCN_MEM_READ']	0x000033A5
74cece15ab7500a40d78259742744104	c012cc88f1a3040d66dc59b1d3d91caa44dc53cf	exe	0x80e4	PE32	Intel 386 or later, and compatibles	MZ	0x0050	0x0002	0x0000	0x0004	0x000F	0xFFFF	0x0000	0x00B8	0x0000	0x0000	0x001A	0x0000	0x00000100	PE32	0x00007400	0x00002A00	0x00000000	0x000080E4 (Section: CODE)	0x00001000	0x00009000	0x00400000	0x00001000	0x00000200	4.0	0.0	0x0001B000	0x00000400	0x00000000	IMAGE_SUBSYSTEM_WINDOWS_GUI	['IMAGE_DLLCHARACTERISTICS_DYNAMIC_BASE', 'IMAGE_DLLCHARACTERISTICS_NX_COMPAT', 'IMAGE_DLLCHARACTERISTICS_TERMINAL_SERVER_AWARE']	0x00100000	0x00004000	0x00001000	0x00100000	0x00000000	0x0000D962	0x00005000	0x0000DA00	0x00003E00	0x00000000	0x00000000	['IMAGE_SCN_CNT_CODE', 'IMAGE_SCN_MEM_EXECUTE', 'IMAGE_SCN_MEM_READ']	0x00000018
a996cc586a0f80651b546e2e461db20f	d9c9decb7f62dffce8d8c4e132ed30dde3a2c5bb	exe	0x1ea8	PE32	Intel 386 or later, and compatibles	MZ	0x0000	0x0001	0x0000	0x0002	0x0000	0xFFFF	0x0000	0x0000	0x0000	0x0000	0x0000	0xB400	0x00000040	PE32	0x00001600	0x00000800	0x00000000	0x00001EA8 (Section: CODE)	0x00001000	0x00003000	0x00400000	0x00001000	0x00000200	4.0	0.0	0x00008000	0x00000400	0x000086D1	IMAGE_SUBSYSTEM_WINDOWS_CUI	['IMAGE_DLLCHARACTERISTICS_DYNAMIC_BASE', 'IMAGE_DLLCHARACTERISTICS_NX_COMPAT', 'IMAGE_DLLCHARACTERISTICS_TERMINAL_SERVER_AWARE']	0x00100000	0x00004000	0x00001000	0x00100000	0x00000000	0x0000D962	0x00005000	0x0000DA00	0x00003E00	0x00000000	0x00000000	['IMAGE_SCN_CNT_CODE', 'IMAGE_SCN_MEM_EXECUTE', 'IMAGE_SCN_MEM_READ']	0x00000018
4effb9c6fc03b91c16aefc4d2f3af1f4	8af33312c00c58559bb274eb9aab8850c978d8b2	exe	0x1ea8	PE32	Intel 386 or later, and compatibles	MZ	0x0000	0x0001	0x0000	0x0002	0x0000	0xFFFF	0x0000	0x0000	0x0000	0x0000	0x0000	0xB400	0x00000040	PE32	0x00001600	0x00000800	0x00000000	0x00001EA8 (Section: CODE)	0x00001000	0x00003000	0x00400000	0x00001000	0x00000200	4.0	0.0	0x00008000	0x00000400	0x000086D1	IMAGE_SUBSYSTEM_WINDOWS_CUI	['IMAGE_DLLCHARACTERISTICS_DYNAMIC_BASE', 'IMAGE_DLLCHARACTERISTICS_NX_COMPAT', 'IMAGE_DLLCHARACTERISTICS_TERMINAL_SERVER_AWARE']	0x00100000	0x00004000	0x00001000	0x00100000	0x00000000	0x0000D962	0x00005000	0x0000DA00	0x00003E00	0x00000000	0x00000000	['IMAGE_SCN_CNT_CODE', 'IMAGE_SCN_MEM_EXECUTE', 'IMAGE_SCN_MEM_READ']	0x00000018
a9cf2c4d1c1ee7ff7146f0f2d7dfdae7	978bba2dea8e536b1ce02aa5fb318089f25287cf	exe	0x9b95	PE32	Intel 386 or later, and compatibles	MZ	0x0090	0x0003	0x0000	0x0004	0x0000	0xFFFF	0x0000	0x00B8	0x0000	0x0000	0x0000	0x0000	0x000000F0	PE32	0x00011200	0x00008000	0x00000000	0x00009B95 (Section: .text)	0x00001000	0x00013000	0x00400000	0x00001000	0x00000200	5.0	0.0	0x0001D000	0x00000400	0x00000000	IMAGE_SUBSYSTEM_WINDOWS_GUI	['IMAGE_DLLCHARACTERISTICS_NX_COMPAT', 'IMAGE_DLLCHARACTERISTICS_TERMINAL_SERVER_AWARE']	0x00100000	0x00001000	0x00001000	0x00100000	0x00000000	0x00011964	0x00001000	0x00011A00	0x00000400	0x00000000	0x00000000	['IMAGE_SCN_CNT_CODE', 'IMAGE_SCN_MEM_EXECUTE', 'IMAGE_SCN_MEM_READ']	0x00000018
e63a532d42b44ff73c1e1d4bda018657	bc302677c602e8c3cb81c3f4de2cd7f971e0f95f	exe	0x3fea	PE32	Intel 386 or later, and compatibles	MZ	0x0090	0x0003	0x0000	0x0004	0x0000	0xFFFF	0x0000	0x00B8	0x0000	0x0000	0x0000	0x0000	0x000000F8	PE32	0x0000A800	0x00006600	0x00000000	0x00003FEA (Section: .text)	0x00001000	0x0000C000	0x00400000	0x00001000	0x00000200	5.1	0.0	0x00018000	0x00000400	0x00019DA5	IMAGE_SUBSYSTEM_WINDOWS_GUI	['IMAGE_DLLCHARACTERISTICS_DYNAMIC_BASE', 'IMAGE_DLLCHARACTERISTICS_NX_COMPAT', 'IMAGE_DLLCHARACTERISTICS_TERMINAL_SERVER_AWARE']	0x00100000	0x00001000	0x00001000	0x00100000	0x00000000	0x0000A7C6	0x00001000	0x0000A800	0x00000400	0x00000000	0x00000000	['IMAGE_SCN_CNT_CODE', 'IMAGE_SCN_MEM_EXECUTE', 'IMAGE_SCN_MEM_READ']	0x00003AA9
94e06117bafa280f43b1f628ebbd9477	5c081b7d9b0e43fb912f2d62abcc6c7e0551c5ed	exe	0x21511	PE32	Intel 386 or later, and compatibles	MZ	0x0090	0x0003	0x0000	0x0004	0x0000	0xFFFF	0x0000	0x00B8	0x0000	0x0000	0x0000	0x0000	0x00000108	PE32	0x00023600	0x0000B000	0x00000000	0x00021511 (Section: .text)	0x00001000	0x00025000	0x00400000	0x00001000	0x00000200	6.0	0.0	0x00032000	0x00000400	0x0003107D	IMAGE_SUBSYSTEM_WINDOWS_GUI	['IMAGE_DLLCHARACTERISTICS_DYNAMIC_BASE', 'IMAGE_DLLCHARACTERISTICS_NX_COMPAT', 'IMAGE_DLLCHARACTERISTICS_TERMINAL_SERVER_AWARE']	0x00100000	0x00001000	0x00001000	0x00100000	0x00000000	0x00023574	0x00001000	0x00023600	0x00000400	0x00000000	0x00000000	['IMAGE_SCN_CNT_CODE', 'IMAGE_SCN_MEM_EXECUTE', 'IMAGE_SCN_MEM_READ']	0x00005F06
da920d3fc39a3152414afd5e1cbb1d85	48c8cf9d8191b0ab7a69b38f8be9de367d5d56c2	exe	0x11559	PE32	Intel 386 or later, and compatibles	MZ	0x0090	0x0003	0x0000	0x0004	0x0000	0xFFFF	0x0000	0x00B8	0x0000	0x0000	0x0000	0x0000	0x00000100	PE32	0x00032E00	0x00018400	0x00000000	0x00011559 (Section: .text)	0x00001000	0x00034000	0x00400000	0x00001000	0x00000200	6.0	0.0	0x0004E000	0x00000400	0x00000000	IMAGE_SUBSYSTEM_WINDOWS_CUI	['IMAGE_DLLCHARACTERISTICS_DYNAMIC_BASE', 'IMAGE_DLLCHARACTERISTICS_NX_COMPAT', 'IMAGE_DLLCHARACTERISTICS_TERMINAL_SERVER_AWARE']	0x00100000	0x00001000	0x00001000	0x00100000	0x00000000	0x00032C9B	0x00001000	0x00032E00	0x00000400	0x00000000	0x00000000	['IMAGE_SCN_CNT_CODE', 'IMAGE_SCN_MEM_EXECUTE', 'IMAGE_SCN_MEM_READ']	0x000128C4
908fe1e7366c7e7d44d385c0e47fad50	66e713c037a6b129dc4dafc2741c1e4a3401f75d	exe	0x125d	PE32	Intel 386 or later, and compatibles	MZ	0x0090	0x0003	0x0000	0x0004	0x0000	0xFFFF	0x0000	0x00B8	0x0000	0x0000	0x0000	0x0000	0x00000118	PE32	0x0000B000	0x00092000	0x00000000	0x0000125D (Section: .text)	0x00001000	0x0000C000	0x00400000	0x00001000	0x00000200	6.0	0.0	0x000A0000	0x00000400	0x00000000	IMAGE_SUBSYSTEM_WINDOWS_GUI	['IMAGE_DLLCHARACTERISTICS_DYNAMIC_BASE', 'IMAGE_DLLCHARACTERISTICS_NX_COMPAT', 'IMAGE_DLLCHARACTERISTICS_TERMINAL_SERVER_AWARE']	0x00100000	0x00001000	0x00001000	0x00100000	0x00000000	0x0000AEDF	0x00001000	0x0000B000	0x00000400	0x00000000	0x00000000	['IMAGE_SCN_CNT_CODE', 'IMAGE_SCN_MEM_EXECUTE', 'IMAGE_SCN_MEM_READ']	0x00005A6E
0bd5aa6b6ee48c9461ab2b210e353713	c1cd15f9b0b681af11226b00a6837b1ea9138983	exe	0x1b5ae	PE32	Intel 386 or later, and compatibles	MZ	0x0090	0x0003	0x0000	0x0004	0x0000	0xFFFF	0x0000	0x00B8	0x0000	0x0000	0x0000	0x0000	0x00000080	PE32	0x00019600	0x00009C00	0x00000000	0x0001B5AE (Section: .text)	0x00002000	0x0001C000	0x00400000	0x00002000	0x00000200	4.0	0.0	0x00028000	0x00000200	0x00000000	IMAGE_SUBSYSTEM_WINDOWS_GUI	['IMAGE_DLLCHARACTERISTICS_DYNAMIC_BASE', 'IMAGE_DLLCHARACTERISTICS_NO_SEH', 'IMAGE_DLLCHARACTERISTICS_NX_COMPAT', 'IMAGE_DLLCHARACTERISTICS_TERMINAL_SERVER_AWARE']	0x00100000	0x00001000	0x00001000	0x00100000	0x00000000	0x000195B4	0x00002000	0x00019600	0x00000200	0x00000000	0x00000000	['IMAGE_SCN_CNT_CODE', 'IMAGE_SCN_MEM_EXECUTE', 'IMAGE_SCN_MEM_READ']	0x00005A6E
192b3b34001c19ba4bd48f39a32f32c3	a667316f9a0f3016930022e0cccf9a6eb679c730	exe	0x1b5ae	PE32	Intel 386 or later, and compatibles	MZ	0x0090	0x0003	0x0000	0x0004	0x0000	0xFFFF	0x0000	0x00B8	0x0000	0x0000	0x0000	0x0000	0x00000080	PE32	0x00019600	0x00009C00	0x00000000	0x0001B5AE (Section: .text)	0x00002000	0x0001C000	0x00400000	0x00002000	0x00000200	4.0	0.0	0x00028000	0x00000200	0x00000000	IMAGE_SUBSYSTEM_WINDOWS_GUI	['IMAGE_DLLCHARACTERISTICS_DYNAMIC_BASE', 'IMAGE_DLLCHARACTERISTICS_NO_SEH', 'IMAGE_DLLCHARACTERISTICS_NX_COMPAT', 'IMAGE_DLLCHARACTERISTICS_TERMINAL_SERVER_AWARE']	0x00100000	0x00001000	0x00001000	0x00100000	0x00000000	0x000195B4	0x00002000	0x00019600	0x00000200	0x00000000	0x00000000	['IMAGE_SCN_CNT_CODE', 'IMAGE_SCN_MEM_EXECUTE', 'IMAGE_SCN_MEM_READ']	0x00005A6E
24129526ebfd152d700e509b9b7be865	fbefa9549477ec0d3fbc203a8b4d1ec16bf875a1	exe	0x0000	PE32+	AMD AMD64	MZ	0x0090	0x0003	0x0000	0x0004	0x0000	0xFFFF	0x0000	0x00B8	0x0000	0x0000	0x0000	0x0000	0x00000080	PE32+	0x00008200	0x00006400	0x00000000	0x0000000000000000 (Section: ?)	0x00002000	0x0001C000	0x0000000140000000	0x00002000	0x00000200	4.0	0.0	0x00014000	0x00000200	0x0001571D	IMAGE_SUBSYSTEM_WINDOWS_GUI	['IMAGE_DLLCHARACTERISTICS_DYNAMIC_BASE', 'IMAGE_DLLCHARACTERISTICS_HIGH_ENTROPY_VA', 'IMAGE_DLLCHARACTERISTICS_NO_SEH', 'IMAGE_DLLCHARACTERISTICS_NX_COMPAT', 'IMAGE_DLLCHARACTERISTICS_TERMINAL_SERVER_AWARE']	0x0000000000400000	0x0000000000004000	0x0000000000002000	0x0000000000100000	0x00000000	0x00008098	0x00002000	0x00008200	0x00000200	0x00000000	0x00000000	['IMAGE_SCN_CNT_CODE', 'IMAGE_SCN_MEM_EXECUTE', 'IMAGE_SCN_MEM_READ']	0x00005A6E
7efca2582bf057de51d5995b32c62bb9	d6f9550901affd79ff5e9b3871f8c9ccc6885513	exe	0x33a0a0	PE32	Intel 386 or later, and compatibles	MZ	0x0050	0x0002	0x0000	0x0004	0x000F	0xFFFF	0x0000	0x00B8	0x0000	0x0000	0x001A	0x0000	0x00000100	PE32	0x000EF000	0x00007000	0x0024B000	0x0033A0A0 (Section: )	0x0024C000	0x0033B000	0x00400000	0x00001000	0x00000200	5.0	0.0	0x00342000	0x00001000	0x00000000	IMAGE_SUBSYSTEM_WINDOWS_GUI	['IMAGE_DLLCHARACTERISTICS_DYNAMIC_BASE', 'IMAGE_DLLCHARACTERISTICS_HIGH_ENTROPY_VA', 'IMAGE_DLLCHARACTERISTICS_NO_SEH', 'IMAGE_DLLCHARACTERISTICS_NX_COMPAT', 'IMAGE_DLLCHARACTERISTICS_TERMINAL_SERVER_AWARE']	0x00100000	0x00004000	0x00001000	0x00100000	0x00000000	0x00008098	0x00002000	0x00008200	0x00000200	0x00000000	0x00000000	['IMAGE_SCN_CNT_CODE', 'IMAGE_SCN_MEM_EXECUTE', 'IMAGE_SCN_MEM_READ']	0x00005A6E
d9b0281337b9f367a748ac365abfb6e5	662eae112be6478fb01722d51d64d89236e05c3b	exe	0x12366d2	PE32	Intel 386 or later, and compatibles	MZ	0x0090	0x0003	0x0000	0x0004	0x0000	0xFFFF	0x0000	0x00B8	0x0000	0x0000	0x0000	0x0000	0x00000118	PE32	0x00E40000	0x003E3000	0x00000000	0x012366D2 (Section: .tp6d)	0x00001000	0x00E41000	0x00400000	0x00001000	0x00000200	5.1	0.0	0x01238000	0x00000400	0x008612CA	IMAGE_SUBSYSTEM_WINDOWS_GUI	['IMAGE_DLLCHARACTERISTICS_NX_COMPAT', 'IMAGE_DLLCHARACTERISTICS_TERMINAL_SERVER_AWARE']	0x00100000	0x00001000	0x00001000	0x00100000	0x00000000	0x0000BF8F	0x00001000	0x0000C000	0x00000400	0x00000000	0x00000000	['IMAGE_SCN_CNT_CODE', 'IMAGE_SCN_MEM_EXECUTE', 'IMAGE_SCN_MEM_READ']	0x00002BDE
4b239712148561757586873ff4e65f90	af162adf00f50b9a2236a6b1d2608ea0d60064f1	exe	0x2350	PE32	Intel 386 or later, and compatibles	MZ	0x0090	0x0003	0x0000	0x0004	0x0000	0xFFFF	0x0000	0x00B8	0x0000	0x0000	0x0000	0x0000	0x000000E8	PE32	0x00001800	0x00002200	0x00000000	0x00002350 (Section: .text)	0x00001000	0x00003000	0x00400000	0x00001000	0x00000200	4.0	0.0	0x00006000	0x00000400	0x00000000	IMAGE_SUBSYSTEM_WINDOWS_GUI	['IMAGE_DLLCHARACTERISTICS_NX_COMPAT', 'IMAGE_DLLCHARACTERISTICS_TERMINAL_SERVER_AWARE']	0x00100000	0x00001000	0x00001000	0x00100000	0x00000000	0x000017C2	0x00001000	0x00001800	0x00000400	0x00000000	0x00000000	['IMAGE_SCN_CNT_CODE', 'IMAGE_SCN_MEM_EXECUTE', 'IMAGE_SCN_MEM_READ']	0x00000EAA
3b6d52b941176d578dc653eca2fe0b2a	0656d24242d8653ef0a19511e0a6601dbd475de0	exe	0xd7571	PE32+	AMD AMD64	MZ	0x0090	0x0003	0x0000	0x0004	0x0000	0xFFFF	0x0000	0x00B8	0x0000	0x0000	0x0000	0x0000	0x00000110	PE32+	0x001B6000	0x00044C00	0x00000000	0x00000000000D7571 (Section: .text)	0x00001000	0x00003000	0x0000000140000000	0x00001000	0x00000200	6.0	0.0	0x002D4000	0x00000400	0x00000000	IMAGE_SUBSYSTEM_WINDOWS_CUI	['IMAGE_DLLCHARACTERISTICS_DYNAMIC_BASE', 'IMAGE_DLLCHARACTERISTICS_HIGH_ENTROPY_VA', 'IMAGE_DLLCHARACTERISTICS_NX_COMPAT', 'IMAGE_DLLCHARACTERISTICS_TERMINAL_SERVER_AWARE']	0x0000000000100000	0x0000000000001000	0x0000000000001000	0x0000000000100000	0x00000000	0x001B5F27	0x000D5000	0x001B6000	0x00000400	0x00000000	0x00000000	['IMAGE_SCN_CNT_CODE', 'IMAGE_SCN_MEM_EXECUTE', 'IMAGE_SCN_MEM_READ']	0x00030E86
f942073d56b58e962e7b31153c321db7	100ea54d9a520f3709505c2e1ecc47aa3d8da9f6	exe	0x4be0b0	PE32	Intel 386 or later, and compatibles	MZ	0x0090	0x0003	0x0000	0x0004	0x0000	0xFFFF	0x0000	0x00B8	0x0000	0x0000	0x0000	0x0000	0x000000E0	PE32	0x00019800	0x000CEC00	0x00000000	0x004BE0B0 (Section: .boot)	0x00001000	0x0001B000	0x00400000	0x00001000	0x00000200	5.0	0.0	0x006FC000	0x00000400	0x0033A36D	IMAGE_SUBSYSTEM_WINDOWS_GUI	['IMAGE_DLLCHARACTERISTICS_TERMINAL_SERVER_AWARE']	0x00100000	0x00001000	0x00001000	0x00100000	0x00000000	0x001B5F27	0x000D5000	0x001B6000	0x00000400	0x00000000	0x00000000	['IMAGE_SCN_CNT_CODE', 'IMAGE_SCN_MEM_EXECUTE', 'IMAGE_SCN_MEM_READ']	0x00030E86
50c55b0a2c48f5010b81153879bf58c5	d1df6ee86302ce5fa4270acdb376493d5c60d67e	exe	0x1567	PE32	Intel 386 or later, and compatibles	MZ	0x0090	0x0003	0x0000	0x0004	0x0000	0xFFFF	0x0000	0x00B8	0x0000	0x0000	0x0000	0x0000	0x000000F0	PE32	0x00001000	0x00001800	0x00000000	0x00001567 (Section: .text)	0x00001000	0x00002000	0x00400000	0x00001000	0x00000200	6.0	0.0	0x00006000	0x00000400	0x00000000	IMAGE_SUBSYSTEM_WINDOWS_CUI	['IMAGE_DLLCHARACTERISTICS_DYNAMIC_BASE', 'IMAGE_DLLCHARACTERISTICS_NX_COMPAT', 'IMAGE_DLLCHARACTERISTICS_TERMINAL_SERVER_AWARE']	0x00100000	0x00001000	0x00001000	0x00100000	0x00000000	0x00000FA1	0x00001000	0x00001000	0x00000400	0x00000000	0x00000000	['IMAGE_SCN_CNT_CODE', 'IMAGE_SCN_MEM_EXECUTE', 'IMAGE_SCN_MEM_READ']	0x00000EA2
bbc3a34227383778fd36797016607b72	df177ebb583e8cc3215cff0ba08ad459761f1bfd	exe	0x0000	PE32+	AMD AMD64	MZ	0x0090	0x0003	0x0000	0x0004	0x0000	0xFFFF	0x0000	0x00B8	0x0000	0x0000	0x0000	0x0000	0x00000080	PE32+	0x008CC000	0x0001C200	0x00000000	0x0000000000000000 (Section: ?)	0x00002000	0x00002000	0x0000000000CA0000	0x00002000	0x00000200	4.0	0.0	0x008EC000	0x00000200	0x00000000	IMAGE_SUBSYSTEM_WINDOWS_GUI	['IMAGE_DLLCHARACTERISTICS_DYNAMIC_BASE', 'IMAGE_DLLCHARACTERISTICS_HIGH_ENTROPY_VA', 'IMAGE_DLLCHARACTERISTICS_TERMINAL_SERVER_AWARE']	0x0000000000400000	0x0000000000004000	0x0000000000002000	0x0000000000100000	0x00000000	0x008CBE78	0x00002000	0x008CC000	0x00000200	0x00000000	0x00000000	['IMAGE_SCN_CNT_CODE', 'IMAGE_SCN_MEM_EXECUTE', 'IMAGE_SCN_MEM_READ']	0x00000EA2
d555d740a1d7b4a35eb3a50bf04909e2	83ce394f8ac42e51603321fb19091cc31a64140c	exe	0x4105	PE32	Intel 386 or later, and compatibles	MZ	0x0090	0x0003	0x0000	0x0004	0x0000	0xFFFF	0x0000	0x00B8	0x0000	0x0000	0x0000	0x0000	0x000000F8	PE32	0x00004000	0x00003000	0x00000000	0x00004105 (Section: .text)	0x00001000	0x00005000	0x00400000	0x00001000	0x00000200	6.0	0.0	0x0000A000	0x00000400	0x00000000	IMAGE_SUBSYSTEM_WINDOWS_CUI	['IMAGE_DLLCHARACTERISTICS_DYNAMIC_BASE', 'IMAGE_DLLCHARACTERISTICS_NX_COMPAT', 'IMAGE_DLLCHARACTERISTICS_TERMINAL_SERVER_AWARE']	0x00100000	0x00001000	0x00001000	0x00100000	0x00000000	0x00003EB7	0x00001000	0x00004000	0x00000400	0x00000000	0x00000000	['IMAGE_SCN_CNT_CODE', 'IMAGE_SCN_MEM_EXECUTE', 'IMAGE_SCN_MEM_READ']	0x00001FB0
e430adf84775504d8505c148940e560c	10648dca6cca33f0e56f4931d39947889d203da0	exe	0x4105	PE32	Intel 386 or later, and compatibles	MZ	0x0090	0x0003	0x0000	0x0004	0x0000	0xFFFF	0x0000	0x00B8	0x0000	0x0000	0x0000	0x0000	0x000000F8	PE32	0x00004000	0x00003000	0x00000000	0x00004105 (Section: .text)	0x00001000	0x00005000	0x00400000	0x00001000	0x00000200	6.0	0.0	0x0000A000	0x00000400	0x00000000	IMAGE_SUBSYSTEM_WINDOWS_CUI	['IMAGE_DLLCHARACTERISTICS_DYNAMIC_BASE', 'IMAGE_DLLCHARACTERISTICS_NX_COMPAT', 'IMAGE_DLLCHARACTERISTICS_TERMINAL_SERVER_AWARE']	0x00100000	0x00001000	0x00001000	0x00100000	0x00000000	0x00003EB7	0x00001000	0x00004000	0x00000400	0x00000000	0x00000000	['IMAGE_SCN_CNT_CODE', 'IMAGE_SCN_MEM_EXECUTE', 'IMAGE_SCN_MEM_READ']	0x00001FB0
f46ee2d3a9f959b63ec6138e7000cff8	14a7cf83526d983a1a26e33af7198d7d175a8516	exe	0x64aae	PE32	Intel 386 or later, and compatibles	MZ	0x0090	0x0003	0x0000	0x0004	0x0000	0xFFFF	0x0000	0x00B8	0x0000	0x0000	0x0000	0x0000	0x00000080	PE32	0x00062C00	0x0002A200	0x00000000	0x00064AAE (Section: .text)	0x00002000	0x00000000	0x00400000	0x00002000	0x00000200	4.0	0.0	0x00092000	0x00000200	0x00000000	IMAGE_SUBSYSTEM_WINDOWS_GUI	['IMAGE_DLLCHARACTERISTICS_DYNAMIC_BASE', 'IMAGE_DLLCHARACTERISTICS_HIGH_ENTROPY_VA', 'IMAGE_DLLCHARACTERISTICS_NO_SEH', 'IMAGE_DLLCHARACTERISTICS_NX_COMPAT', 'IMAGE_DLLCHARACTERISTICS_TERMINAL_SERVER_AWARE']	0x00100000	0x00001000	0x00001000	0x00100000	0x00000000	0x00062AB4	0x00002000	0x00062C00	0x00000200	0x00000000	0x00000000	['IMAGE_SCN_CNT_CODE', 'IMAGE_SCN_MEM_EXECUTE', 'IMAGE_SCN_MEM_READ']	0x00001FB0
4d4c98eca32b14aeb074db34cd0881e4	92f213d609bba05d41d6941652a88c44936663a4	exe	0xf07e	PE32	Intel 386 or later, and compatibles	MZ	0x0090	0x0003	0x0000	0x0004	0x0000	0xFFFF	0x0000	0x00B8	0x0000	0x0000	0x0000	0x0000	0x000000F0	PE32	0x0000E600	0x00009200	0x00000000	0x0000F07E (Section: .text)	0x00001000	0x00010000	0x00400000	0x00001000	0x00000200	4.0	0.0	0x0001C000	0x00000400	0x00023132	IMAGE_SUBSYSTEM_WINDOWS_GUI	['IMAGE_DLLCHARACTERISTICS_DYNAMIC_BASE', 'IMAGE_DLLCHARACTERISTICS_HIGH_ENTROPY_VA', 'IMAGE_DLLCHARACTERISTICS_NO_SEH', 'IMAGE_DLLCHARACTERISTICS_NX_COMPAT', 'IMAGE_DLLCHARACTERISTICS_TERMINAL_SERVER_AWARE']	0x00100000	0x00001000	0x00001000	0x00100000	0x00000000	0x0000E4BD	0x00001000	0x0000E600	0x00000400	0x00000000	0x00000000	['IMAGE_SCN_CNT_CODE', 'IMAGE_SCN_MEM_EXECUTE', 'IMAGE_SCN_MEM_READ']	0x0000314A
23d54b18b2f6043930b0549a4b0fb195	445c26a4d91f05bd24edcd9b915cb409f3632f88	exe	0x60e80	PE32+	AMD AMD64	MZ	0x0090	0x0003	0x0004	0x0000	0x0000	0xFFFF	0x0000	0x008B	0x0000	0x0000	0x0000	0x0000	0x00000080	PE32+	0x000A2600	0x00017E00	0x00000000	0x0000000000060E80 (Section: .text)	0x00001000	0x00010000	0x0000000000400000	0x00001000	0x00000200	6.1	1.0	0x0027C000	0x00000600	0x00000000	IMAGE_SUBSYSTEM_WINDOWS_CUI	['IMAGE_DLLCHARACTERISTICS_DYNAMIC_BASE', 'IMAGE_DLLCHARACTERISTICS_HIGH_ENTROPY_VA', 'IMAGE_DLLCHARACTERISTICS_NX_COMPAT', 'IMAGE_DLLCHARACTERISTICS_TERMINAL_SERVER_AWARE']	0x0000000000200000	0x0000000000001000	0x0000000000001000	0x0000000000100000	0x00000000	0x000A2498	0x00001000	0x000A2600	0x00000600	0x00000000	0x00000000	['IMAGE_SCN_CNT_CODE', 'IMAGE_SCN_MEM_EXECUTE', 'IMAGE_SCN_MEM_READ']	0x000B2858
727b85f3261c859156f946850e1509d3	8b20c9a0e489ea239598265e78bce185cae10c92	exe	0x2fae	PE32	Intel 386 or later, and compatibles	MZ	0x0090	0x0003	0x0000	0x0004	0x0000	0xFFFF	0x0000	0x00B8	0x0000	0x0000	0x0000	0x0000	0x00000080	PE32	0x00001000	0x00001800	0x00000000	0x00002FAE (Section: .text)	0x00002000	0x00004000	0x00400000	0x00002000	0x00000200	4.0	0.0	0x00008000	0x00000200	0x00000000	IMAGE_SUBSYSTEM_WINDOWS_CUI	['IMAGE_DLLCHARACTERISTICS_DYNAMIC_BASE', 'IMAGE_DLLCHARACTERISTICS_NO_SEH', 'IMAGE_DLLCHARACTERISTICS_NX_COMPAT', 'IMAGE_DLLCHARACTERISTICS_TERMINAL_SERVER_AWARE']	0x00100000	0x00001000	0x00001000	0x00100000	0x00000000	0x00000FB4	0x00002000	0x00001000	0x00000200	0x00000000	0x00000000	['IMAGE_SCN_CNT_CODE', 'IMAGE_SCN_MEM_EXECUTE', 'IMAGE_SCN_MEM_READ']	0x000B2858
4de7a813cc9a2935d570b474c4868653	7c6a147875f483ee6016859499c9a3c1466847e8	exe	0x2d4e	PE32	Intel 386 or later, and compatibles	MZ	0x0090	0x0003	0x0000	0x0004	0x0000	0xFFFF	0x0000	0x00B8	0x0000	0x0000	0x0000	0x0000	0x000000F8	PE32	0x00002C00	0x00006E00	0x00000000	0x00002D4E (Section: .text)	0x00001000	0x00004000	0x00400000	0x00001000	0x00000200	6.0	0.0	0x0000D000	0x00000400	0x00000000	IMAGE_SUBSYSTEM_WINDOWS_CUI	['IMAGE_DLLCHARACTERISTICS_DYNAMIC_BASE', 'IMAGE_DLLCHARACTERISTICS_NX_COMPAT', 'IMAGE_DLLCHARACTERISTICS_TERMINAL_SERVER_AWARE']	0x00100000	0x00001000	0x00001000	0x00100000	0x00000000	0x00002A15	0x00001000	0x00002C00	0x00000400	0x00000000	0x00000000	['IMAGE_SCN_CNT_CODE', 'IMAGE_SCN_MEM_EXECUTE', 'IMAGE_SCN_MEM_READ']	0x00001BF8
7d20fa01a703afa8907e50417d27b0a4	320116162d78afb8e00fd972591479a899d3dfee	exe	0x40382	PE32	Intel 386 or later, and compatibles	MZ	0x0090	0x0003	0x0000	0x0004	0x0000	0xFFFF	0x0000	0x00B8	0x0000	0x0000	0x0000	0x0000	0x00000080	PE32	0x00068A00	0x00000200	0x00000000	0x00040382 (Section: .text)	0x00002000	0x0006C000	0x00400000	0x00002000	0x00000200	4.0	0.0	0x0006E000	0x00000200	0x00000000	IMAGE_SUBSYSTEM_WINDOWS_CUI	['IMAGE_DLLCHARACTERISTICS_DYNAMIC_BASE', 'IMAGE_DLLCHARACTERISTICS_NO_SEH', 'IMAGE_DLLCHARACTERISTICS_NX_COMPAT', 'IMAGE_DLLCHARACTERISTICS_TERMINAL_SERVER_AWARE']	0x00100000	0x00001000	0x00001000	0x00100000	0x00000000	0x00068858	0x00002000	0x00068A00	0x00000200	0x00000000	0x00000000	['IMAGE_SCN_CNT_CODE', 'IMAGE_SCN_MEM_EXECUTE', 'IMAGE_SCN_MEM_READ']	0x00001BF8
c61a8d0ac429f85ac8a0ae870567b6a0	11407c3fb39500f897d5038fd82775b12ada0b02	exe	0x24280	PE32+	AMD AMD64	MZ	0x0090	0x0003	0x0000	0x0004	0x0000	0xFFFF	0x0000	0x00B8	0x0000	0x0000	0x0000	0x0000	0x00000080	PE32+	0x0000D000	0x00001000	0x00017000	0x0000000000024280 (Section: UPX1)	0x00018000	0x0006C000	0x0000000140000000	0x00001000	0x00000200	4.0	0.0	0x00026000	0x00001000	0x00000000	IMAGE_SUBSYSTEM_WINDOWS_GUI	['IMAGE_DLLCHARACTERISTICS_DYNAMIC_BASE', 'IMAGE_DLLCHARACTERISTICS_NO_SEH', 'IMAGE_DLLCHARACTERISTICS_NX_COMPAT', 'IMAGE_DLLCHARACTERISTICS_TERMINAL_SERVER_AWARE']	0x0000000000100000	0x0000000000001000	0x0000000000001000	0x0000000000100000	0x00000000	0x00068858	0x00002000	0x00068A00	0x00000200	0x00000000	0x00000000	['IMAGE_SCN_CNT_CODE', 'IMAGE_SCN_MEM_EXECUTE', 'IMAGE_SCN_MEM_READ']	0x00001BF8
5d5c99a08a7d927346ca2dafa7973fc1	189166d382c73c242ba45889d57980548d4ba37e	exe	0x1300	PE32	Intel 386 or later, and compatibles	MZ	0x0090	0x0003	0x0000	0x0004	0x0000	0xFFFF	0x0000	0x00B8	0x0000	0x0000	0x0000	0x0000	0x00000080	PE32	0x00002E00	0x00006800	0x00000200	0x00001300 (Section: .text)	0x00001000	0x00004000	0x00400000	0x00001000	0x00000200	4.0	1.0	0x0000D000	0x00000400	0x0000EFA6	IMAGE_SUBSYSTEM_WINDOWS_GUI	['IMAGE_DLLCHARACTERISTICS_DYNAMIC_BASE', 'IMAGE_DLLCHARACTERISTICS_NO_SEH', 'IMAGE_DLLCHARACTERISTICS_NX_COMPAT', 'IMAGE_DLLCHARACTERISTICS_TERMINAL_SERVER_AWARE']	0x00200000	0x00001000	0x00001000	0x00100000	0x00000000	0x00002C44	0x00001000	0x00002E00	0x00000400	0x00000000	0x00000000	['IMAGE_SCN_ALIGN_1024BYTES', 'IMAGE_SCN_ALIGN_16BYTES', 'IMAGE_SCN_ALIGN_1BYTES', 'IMAGE_SCN_ALIGN_2048BYTES', 'IMAGE_SCN_ALIGN_256BYTES', 'IMAGE_SCN_ALIGN_32BYTES', 'IMAGE_SCN_ALIGN_4096BYTES', 'IMAGE_SCN_ALIGN_4BYTES', 'IMAGE_SCN_ALIGN_64BYTES', 'IMAGE_SCN_ALIGN_8192BYTES', 'IMAGE_SCN_ALIGN_8BYTES', 'IMAGE_SCN_ALIGN_MASK', 'IMAGE_SCN_CNT_CODE', 'IMAGE_SCN_CNT_INITIALIZED_DATA', 'IMAGE_SCN_MEM_…	0x000002F8
8dba19b61428df9c378839ca41502fbe	96da239d84e5a15ec93cf4803f5c8030867d6b26	exe	0x1300	PE32	Intel 386 or later, and compatibles	MZ	0x0090	0x0003	0x0000	0x0004	0x0000	0xFFFF	0x0000	0x00B8	0x0000	0x0000	0x0000	0x0000	0x00000080	PE32	0x00002E00	0x00006800	0x00000200	0x00001300 (Section: .text)	0x00001000	0x00004000	0x00400000	0x00001000	0x00000200	4.0	1.0	0x0000D000	0x00000400	0x0000EFA6	IMAGE_SUBSYSTEM_WINDOWS_GUI	['IMAGE_DLLCHARACTERISTICS_DYNAMIC_BASE', 'IMAGE_DLLCHARACTERISTICS_NO_SEH', 'IMAGE_DLLCHARACTERISTICS_NX_COMPAT', 'IMAGE_DLLCHARACTERISTICS_TERMINAL_SERVER_AWARE']	0x00200000	0x00001000	0x00001000	0x00100000	0x00000000	0x00002C44	0x00001000	0x00002E00	0x00000400	0x00000000	0x00000000	['IMAGE_SCN_ALIGN_1024BYTES', 'IMAGE_SCN_ALIGN_16BYTES', 'IMAGE_SCN_ALIGN_1BYTES', 'IMAGE_SCN_ALIGN_2048BYTES', 'IMAGE_SCN_ALIGN_256BYTES', 'IMAGE_SCN_ALIGN_32BYTES', 'IMAGE_SCN_ALIGN_4096BYTES', 'IMAGE_SCN_ALIGN_4BYTES', 'IMAGE_SCN_ALIGN_64BYTES', 'IMAGE_SCN_ALIGN_8192BYTES', 'IMAGE_SCN_ALIGN_8BYTES', 'IMAGE_SCN_ALIGN_MASK', 'IMAGE_SCN_CNT_CODE', 'IMAGE_SCN_CNT_INITIALIZED_DATA', 'IMAGE_SCN_MEM_…	0x000002F8
bb7425b82141a1c0f7d60e5106676bb1	9dce39ac1bd36d877fdb0025ee88fdaff0627cdb	exe	0x1820	PE32	Intel 386 or later, and compatibles	MZ	0x0090	0x0003	0x0000	0x0004	0x0000	0xFFFF	0x0000	0x00B8	0x0000	0x0000	0x0000	0x0000	0x000000E8	PE32	0x00001000	0x00002000	0x00000000	0x00001820 (Section: .text)	0x00001000	0x00002000	0x00400000	0x00001000	0x00001000	4.0	0.0	0x00004000	0x00001000	0x00000000	IMAGE_SUBSYSTEM_WINDOWS_CUI	['IMAGE_DLLCHARACTERISTICS_DYNAMIC_BASE', 'IMAGE_DLLCHARACTERISTICS_NO_SEH', 'IMAGE_DLLCHARACTERISTICS_NX_COMPAT', 'IMAGE_DLLCHARACTERISTICS_TERMINAL_SERVER_AWARE']	0x00100000	0x00001000	0x00001000	0x00100000	0x00000000	0x00000970	0x00001000	0x00001000	0x00001000	0x00000000	0x00000000	['IMAGE_SCN_CNT_CODE', 'IMAGE_SCN_MEM_EXECUTE', 'IMAGE_SCN_MEM_READ']	0x000002B2
37b0f4623949d70274608be76e7a8976	33c874a8b12b3c7af8b43bc7550596136f783d8b	exe	0x13a0	PE32	Intel 386 or later, and compatibles	MZ	0x0090	0x0003	0x0000	0x0004	0x0000	0xFFFF	0x0000	0x00B8	0x0000	0x0000	0x0000	0x0000	0x000000D0	PE32	0x0002B000	0x0000D000	0x00000000	0x000013A0 (Section: .text)	0x00001000	0x00001000	0x00400000	0x00001000	0x00001000	4.0	0.0	0x00039000	0x00001000	0x00000000	IMAGE_SUBSYSTEM_WINDOWS_CUI	['IMAGE_DLLCHARACTERISTICS_DYNAMIC_BASE', 'IMAGE_DLLCHARACTERISTICS_NO_SEH', 'IMAGE_DLLCHARACTERISTICS_NX_COMPAT', 'IMAGE_DLLCHARACTERISTICS_TERMINAL_SERVER_AWARE']	0x00100000	0x00001000	0x00001000	0x00100000	0x00000000	0x0002A1F0	0x00001000	0x0002B000	0x00001000	0x00000000	0x00000000	['IMAGE_SCN_CNT_CODE', 'IMAGE_SCN_MEM_EXECUTE', 'IMAGE_SCN_MEM_READ']	0x00002050
eee6d21a362096de2357f284b8f02e56	a414ca1ef84b5729b7fab7c8fcc95cbab0c768a8	exe	0x9e16	PE32	Intel 386 or later, and compatibles	MZ	0x0090	0x0003	0x0000	0x0004	0x0000	0xFFFF	0x0000	0x00B8	0x0000	0x0000	0x0000	0x0000	0x00000080	PE32	0x00008000	0x00000A00	0x00000000	0x00009E16 (Section: .text)	0x00002000	0x0000A000	0x00400000	0x00002000	0x00000200	4.0	0.0	0x0000E000	0x00000200	0x00000000	IMAGE_SUBSYSTEM_WINDOWS_CUI	['IMAGE_DLLCHARACTERISTICS_DYNAMIC_BASE', 'IMAGE_DLLCHARACTERISTICS_NO_SEH', 'IMAGE_DLLCHARACTERISTICS_NX_COMPAT', 'IMAGE_DLLCHARACTERISTICS_TERMINAL_SERVER_AWARE']	0x00100000	0x00001000	0x00001000	0x00100000	0x00000000	0x00007E1C	0x00002000	0x00008000	0x00000200	0x00000000	0x00000000	['IMAGE_SCN_CNT_CODE', 'IMAGE_SCN_MEM_EXECUTE', 'IMAGE_SCN_MEM_READ']	0x00002050
e8f15f6e677b19bbbfebb42123855fd4	c4378bb2a62ca89f5a355204d88ca06c6241b077	exe	0x3d1a	PE32	Intel 386 or later, and compatibles	MZ	0x0090	0x0003	0x0000	0x0004	0x0000	0xFFFF	0x0000	0x00B8	0x0000	0x0000	0x0000	0x0000	0x00000080	PE32	0x00001E00	0x00000E00	0x00000000	0x00003D1A (Section: .text)	0x00002000	0x00004000	0x00400000	0x00002000	0x00000200	4.0	0.0	0x00008000	0x00000200	0x00010369	IMAGE_SUBSYSTEM_WINDOWS_GUI	['IMAGE_DLLCHARACTERISTICS_DYNAMIC_BASE', 'IMAGE_DLLCHARACTERISTICS_HIGH_ENTROPY_VA', 'IMAGE_DLLCHARACTERISTICS_NO_SEH', 'IMAGE_DLLCHARACTERISTICS_NX_COMPAT', 'IMAGE_DLLCHARACTERISTICS_TERMINAL_SERVER_AWARE']	0x00100000	0x00001000	0x00001000	0x00100000	0x00000000	0x00001D20	0x00002000	0x00001E00	0x00000200	0x00000000	0x00000000	['IMAGE_SCN_CNT_CODE', 'IMAGE_SCN_MEM_EXECUTE', 'IMAGE_SCN_MEM_READ']	0x00002050
b80c92c4b4a26dc58e966ed9e841054d	86452ae0d360e4d99d76bfd61b96b93ed6bac7e2	exe	0x18a60	PE32	Intel 386 or later, and compatibles	MZ	0x0090	0x0003	0x0000	0x0004	0x0000	0xFFFF	0x0000	0x00B8	0x0000	0x0000	0x0000	0x0000	0x00000080	PE32	0x00001E00	0x00000E00	0x00000000	0x00003D1A (Section: .text)	0x00002000	0x00004000	0x00400000	0x00002000	0x00000200	4.0	0.0	0x00008000	0x00000200	0x00010369	IMAGE_SUBSYSTEM_WINDOWS_GUI	['IMAGE_DLLCHARACTERISTICS_DYNAMIC_BASE', 'IMAGE_DLLCHARACTERISTICS_HIGH_ENTROPY_VA', 'IMAGE_DLLCHARACTERISTICS_NO_SEH', 'IMAGE_DLLCHARACTERISTICS_NX_COMPAT', 'IMAGE_DLLCHARACTERISTICS_TERMINAL_SERVER_AWARE']	0x00100000	0x00001000	0x00001000	0x00100000	0x00000000	0x00001D20	0x00002000	0x00001E00	0x00000200	0x00000000	0x00000000	['IMAGE_SCN_CNT_CODE', 'IMAGE_SCN_MEM_EXECUTE', 'IMAGE_SCN_MEM_READ']	0x00002050
f42d29367786af1b8919a9d0cbedfd3f	28f4efd9fbb9bb8e14d2946da97eff28fed682c9	exe	0x77ba	PE32	Intel 386 or later, and compatibles	MZ	0x0090	0x0003	0x0000	0x0004	0x0000	0xFFFF	0x0000	0x00B8	0x0000	0x0000	0x0000	0x0000	0x000000F8	PE32	0x00007000	0x00352000	0x00000000	0x000077BA (Section: .text)	0x00001000	0x00008000	0x00400000	0x00001000	0x00001000	4.0	0.0	0x0035A000	0x00001000	0x00000000	IMAGE_SUBSYSTEM_WINDOWS_GUI	['IMAGE_DLLCHARACTERISTICS_DYNAMIC_BASE', 'IMAGE_DLLCHARACTERISTICS_HIGH_ENTROPY_VA', 'IMAGE_DLLCHARACTERISTICS_NO_SEH', 'IMAGE_DLLCHARACTERISTICS_NX_COMPAT', 'IMAGE_DLLCHARACTERISTICS_TERMINAL_SERVER_AWARE']	0x00100000	0x00001000	0x00001000	0x00100000	0x00000000	0x000069B0	0x00001000	0x00007000	0x00001000	0x00000000	0x00000000	['IMAGE_SCN_CNT_CODE', 'IMAGE_SCN_MEM_EXECUTE', 'IMAGE_SCN_MEM_READ']	0x00005F70
6f9d76e43b28f024e2366167fd85b2c2	afcc55009dfb9d0ec65d8843a66d71a86a17a772	exe	0x77ba	PE32	Intel 386 or later, and compatibles	MZ	0x0090	0x0003	0x0000	0x0004	0x0000	0xFFFF	0x0000	0x00B8	0x0000	0x0000	0x0000	0x0000	0x000000F8	PE32	0x00007000	0x00352000	0x00000000	0x000077BA (Section: .text)	0x00001000	0x00008000	0x00400000	0x00001000	0x00001000	4.0	0.0	0x0035A000	0x00001000	0x00000000	IMAGE_SUBSYSTEM_WINDOWS_GUI	['IMAGE_DLLCHARACTERISTICS_DYNAMIC_BASE', 'IMAGE_DLLCHARACTERISTICS_HIGH_ENTROPY_VA', 'IMAGE_DLLCHARACTERISTICS_NO_SEH', 'IMAGE_DLLCHARACTERISTICS_NX_COMPAT', 'IMAGE_DLLCHARACTERISTICS_TERMINAL_SERVER_AWARE']	0x00100000	0x00001000	0x00001000	0x00100000	0x00000000	0x000069B0	0x00001000	0x00007000	0x00001000	0x00000000	0x00000000	['IMAGE_SCN_CNT_CODE', 'IMAGE_SCN_MEM_EXECUTE', 'IMAGE_SCN_MEM_READ']	0x00005F70
bedd8ad62848e83cb73516229c5aeee0	0abc4761bebd08fe9a6ff3edefd9b7fe16e933a3	exe	0x2a7e	PE32	Intel 386 or later, and compatibles	MZ	0x0090	0x0003	0x0000	0x0004	0x0000	0xFFFF	0x0000	0x00B8	0x0000	0x0000	0x0000	0x0000	0x00000080	PE32	0x00000C00	0x00000800	0x00000000	0x00002A7E (Section: .text)	0x00002000	0x00004000	0x00400000	0x00002000	0x00000200	4.0	0.0	0x00008000	0x00000200	0x00000000	IMAGE_SUBSYSTEM_WINDOWS_GUI	['IMAGE_DLLCHARACTERISTICS_DYNAMIC_BASE', 'IMAGE_DLLCHARACTERISTICS_HIGH_ENTROPY_VA', 'IMAGE_DLLCHARACTERISTICS_NO_SEH', 'IMAGE_DLLCHARACTERISTICS_NX_COMPAT', 'IMAGE_DLLCHARACTERISTICS_TERMINAL_SERVER_AWARE']	0x00100000	0x00001000	0x00001000	0x00100000	0x00000000	0x00000A84	0x00002000	0x00000C00	0x00000200	0x00000000	0x00000000	['IMAGE_SCN_CNT_CODE', 'IMAGE_SCN_MEM_EXECUTE', 'IMAGE_SCN_MEM_READ']	0x00005F70
3833a1bb71a1d6787068a8fc302cedde	146781ba5a593cba75386c4168d3dc682e28ebba	exe	0xf32b6	PE32	Intel 386 or later, and compatibles	MZ	0x0090	0x0003	0x0000	0x0004	0x0000	0xFFFF	0x0000	0x00B8	0x0000	0x0000	0x0000	0x0000	0x00000080	PE32	0x000F1400	0x0004AA00	0x00000000	0x000F32B6 (Section: .text)	0x00002000	0x000F4000	0x00400000	0x00002000	0x00000200	4.0	0.0	0x00142000	0x00000200	0x0013F51B	IMAGE_SUBSYSTEM_WINDOWS_GUI	['IMAGE_DLLCHARACTERISTICS_DYNAMIC_BASE', 'IMAGE_DLLCHARACTERISTICS_NO_SEH', 'IMAGE_DLLCHARACTERISTICS_NX_COMPAT', 'IMAGE_DLLCHARACTERISTICS_TERMINAL_SERVER_AWARE']	0x00100000	0x00001000	0x00001000	0x00100000	0x00000000	0x000F12CC	0x00002000	0x000F1400	0x00000200	0x00000000	0x00000000	['IMAGE_SCN_CNT_CODE', 'IMAGE_SCN_MEM_EXECUTE', 'IMAGE_SCN_MEM_READ']	0x00005F70
556b85f83ca0c82974902f6598885804	ce346f49450072b4a98562ae26e2bb0b87653b1f	exe	0x2130	PE32	Intel 386 or later, and compatibles	MZ	0x0090	0x0003	0x0000	0x0004	0x0000	0xFFFF	0x0000	0x00B8	0x0000	0x0000	0x0000	0x0000	0x000000F8	PE32	0x00002000	0x00003000	0x00000000	0x00002130 (Section: .text)	0x00001000	0x00003000	0x00400000	0x00001000	0x00001000	4.0	0.0	0x00006000	0x00001000	0x00000000	IMAGE_SUBSYSTEM_WINDOWS_GUI	['IMAGE_DLLCHARACTERISTICS_DYNAMIC_BASE', 'IMAGE_DLLCHARACTERISTICS_NO_SEH', 'IMAGE_DLLCHARACTERISTICS_NX_COMPAT', 'IMAGE_DLLCHARACTERISTICS_TERMINAL_SERVER_AWARE']	0x00100000	0x00001000	0x00001000	0x00100000	0x00000000	0x00001422	0x00001000	0x00002000	0x00001000	0x00000000	0x00000000	['IMAGE_SCN_CNT_CODE', 'IMAGE_SCN_MEM_EXECUTE', 'IMAGE_SCN_MEM_READ']	0x000007AA
e194528715e507a1cb0f9c8d4ae63ab2	dff293c38a70a567f4f8be9be4f0282d514402f5	exe	0x14b0	PE32	Intel 386 or later, and compatibles	MZ	0x0090	0x0003	0x0000	0x0004	0x0000	0xFFFF	0x0000	0x00B8	0x0000	0x0000	0x0000	0x0000	0x00000080	PE32	0x00001E00	0x00003400	0x00000600	0x000014B0 (Section: .text)	0x00001000	0x00003000	0x00400000	0x00001000	0x00000200	4.0	1.0	0x00009000	0x00000400	0x000088FE	IMAGE_SUBSYSTEM_WINDOWS_GUI	['IMAGE_DLLCHARACTERISTICS_DYNAMIC_BASE', 'IMAGE_DLLCHARACTERISTICS_NO_SEH', 'IMAGE_DLLCHARACTERISTICS_NX_COMPAT', 'IMAGE_DLLCHARACTERISTICS_TERMINAL_SERVER_AWARE']	0x00200000	0x00001000	0x00001000	0x00100000	0x00000000	0x00001D44	0x00001000	0x00001E00	0x00000400	0x00000000	0x00000000	['IMAGE_SCN_ALIGN_1024BYTES', 'IMAGE_SCN_ALIGN_16BYTES', 'IMAGE_SCN_ALIGN_1BYTES', 'IMAGE_SCN_ALIGN_2048BYTES', 'IMAGE_SCN_ALIGN_256BYTES', 'IMAGE_SCN_ALIGN_32BYTES', 'IMAGE_SCN_ALIGN_4096BYTES', 'IMAGE_SCN_ALIGN_4BYTES', 'IMAGE_SCN_ALIGN_64BYTES', 'IMAGE_SCN_ALIGN_8192BYTES', 'IMAGE_SCN_ALIGN_8BYTES', 'IMAGE_SCN_ALIGN_MASK', 'IMAGE_SCN_CNT_CODE', 'IMAGE_SCN_CNT_INITIALIZED_DATA', 'IMAGE_SCN_MEM_…	0x000002F4
c3780f1cd4d845e9b60f04877dc3762e	638176accf8be8c5020cb55366a81a3afdea6221	exe	0x2c61	PE32	Intel 386 or later, and compatibles	MZ	0x0090	0x0003	0x0000	0x0004	0x0000	0xFFFF	0x0000	0x00B8	0x0000	0x0000	0x0000	0x0000	0x000000F0	PE32	0x00002200	0x002DFA00	0x00000000	0x00002C61 (Section: .text)	0x00001000	0x00004000	0x00400000	0x00001000	0x00000200	5.0	0.0	0x002E6000	0x00000400	0x00000000	IMAGE_SUBSYSTEM_WINDOWS_GUI	['IMAGE_DLLCHARACTERISTICS_TERMINAL_SERVER_AWARE']	0x00100000	0x00001000	0x00001000	0x00100000	0x00000000	0x000021B4	0x00001000	0x00002200	0x00000400	0x00000000	0x00000000	['IMAGE_SCN_CNT_CODE', 'IMAGE_SCN_MEM_EXECUTE', 'IMAGE_SCN_MEM_READ']	0x000009D2
e8659a9bff8b321ff82a5c9fd853235b	c96a16274a3ec76b332c2dfb6d8028ab999eb863	exe	0x23ac	PE32	Intel 386 or later, and compatibles	MZ	0x0090	0x0003	0x0000	0x0004	0x0000	0xFFFF	0x0000	0x00B8	0x0000	0x0000	0x0000	0x0000	0x000000C0	PE32	0x00033000	0x00048000	0x00000000	0x000023AC (Section: .text)	0x00001000	0x00034000	0x00400000	0x00001000	0x00001000	4.0	2.1E	0x0007C000	0x00001000	0x0008BBFB	IMAGE_SUBSYSTEM_WINDOWS_GUI	['IMAGE_DLLCHARACTERISTICS_TERMINAL_SERVER_AWARE']	0x00100000	0x00001000	0x00001000	0x00100000	0x00000000	0x00032C78	0x00001000	0x00033000	0x00001000	0x00000000	0x00000000	['IMAGE_SCN_CNT_CODE', 'IMAGE_SCN_MEM_EXECUTE', 'IMAGE_SCN_MEM_READ']	0x000009D2
72a02361ea6a72ed57247047b780df19	3bdc295eae546ba86fbd5a98ee78026fab0340b8	exe	0x23ac	PE32	Intel 386 or later, and compatibles	MZ	0x0090	0x0003	0x0000	0x0004	0x0000	0xFFFF	0x0000	0x00B8	0x0000	0x0000	0x0000	0x0000	0x000000C0	PE32	0x00033000	0x00048000	0x00000000	0x000023AC (Section: .text)	0x00001000	0x00034000	0x00400000	0x00001000	0x00001000	4.0	2.1E	0x0007C000	0x00001000	0x0008BBFB	IMAGE_SUBSYSTEM_WINDOWS_GUI	['IMAGE_DLLCHARACTERISTICS_TERMINAL_SERVER_AWARE']	0x00100000	0x00001000	0x00001000	0x00100000	0x00000000	0x00032C78	0x00001000	0x00033000	0x00001000	0x00000000	0x00000000	['IMAGE_SCN_CNT_CODE', 'IMAGE_SCN_MEM_EXECUTE', 'IMAGE_SCN_MEM_READ']	0x000009D2
d7d647893a6b6ef1c9505076f7485fe2	08e21c902b6af111e74a465f9c4e9ead5015ab32	exe	0xbc0e	PE32	Intel 386 or later, and compatibles	MZ	0x0090	0x0003	0x0000	0x0004	0x0000	0xFFFF	0x0000	0x00B8	0x0000	0x0000	0x0000	0x0000	0x00000080	PE32	0x00009E00	0x00000800	0x00000000	0x0000BC0E (Section: .text)	0x00002000	0x0000C000	0x00400000	0x00002000	0x00000200	4.0	0.0	0x00010000	0x00000200	0x00000000	IMAGE_SUBSYSTEM_WINDOWS_CUI	['IMAGE_DLLCHARACTERISTICS_DYNAMIC_BASE', 'IMAGE_DLLCHARACTERISTICS_NO_SEH', 'IMAGE_DLLCHARACTERISTICS_NX_COMPAT', 'IMAGE_DLLCHARACTERISTICS_TERMINAL_SERVER_AWARE']	0x00100000	0x00001000	0x00001000	0x00100000	0x00000000	0x00009C14	0x00002000	0x00009E00	0x00000200	0x00000000	0x00000000	['IMAGE_SCN_CNT_CODE', 'IMAGE_SCN_MEM_EXECUTE', 'IMAGE_SCN_MEM_READ']	0x000009D2
2ac1f1db6d3d5ad4d76254b810b870d1	c63a901a83bb170463ce603dd87443d64d5225b6	exe	0x64fe0	PE32+	AMD AMD64	MZ	0x0090	0x0003	0x0000	0x0004	0x0000	0xFFFF	0x0000	0x00B8	0x0000	0x0000	0x0000	0x0000	0x000000F8	PE32+	0x000D0000	0x00042A00	0x00000000	0x0000000000064FE0 (Section: .text)	0x00001000	0x0000C000	0x0000000140000000	0x00001000	0x00000200	6.0	0.0	0x0017B000	0x00000400	0x00000000	IMAGE_SUBSYSTEM_WINDOWS_CUI	['IMAGE_DLLCHARACTERISTICS_DYNAMIC_BASE', 'IMAGE_DLLCHARACTERISTICS_HIGH_ENTROPY_VA', 'IMAGE_DLLCHARACTERISTICS_NX_COMPAT', 'IMAGE_DLLCHARACTERISTICS_TERMINAL_SERVER_AWARE']	0x0000000000100000	0x0000000000001000	0x0000000000001000	0x0000000000100000	0x00000000	0x000CFF47	0x00063000	0x000D0000	0x00000400	0x00000000	0x00000000	['IMAGE_SCN_CNT_CODE', 'IMAGE_SCN_MEM_EXECUTE', 'IMAGE_SCN_MEM_READ']	0x00030F06
be953c7a74f953da966722f476297535	9ec7bdcb0643c8d9b3a847471d5b4dcd11d11142	exe	0x29de	PE32	Intel 386 or later, and compatibles	MZ	0x0090	0x0003	0x0000	0x0004	0x0000	0xFFFF	0x0000	0x00B8	0x0000	0x0000	0x0000	0x0000	0x00000080	PE32	0x00000A00	0x00000600	0x00000000	0x000029DE (Section: .text)	0x00002000	0x00004000	0x00400000	0x00002000	0x00000200	4.0	0.0	0x00008000	0x00000200	0x00000000	IMAGE_SUBSYSTEM_WINDOWS_CUI	['IMAGE_DLLCHARACTERISTICS_DYNAMIC_BASE', 'IMAGE_DLLCHARACTERISTICS_NO_SEH', 'IMAGE_DLLCHARACTERISTICS_NX_COMPAT', 'IMAGE_DLLCHARACTERISTICS_TERMINAL_SERVER_AWARE']	0x00100000	0x00001000	0x00001000	0x00100000	0x00000000	0x000009E4	0x00002000	0x00000A00	0x00000200	0x00000000	0x00000000	['IMAGE_SCN_CNT_CODE', 'IMAGE_SCN_MEM_EXECUTE', 'IMAGE_SCN_MEM_READ']	0x00030F06
f3787f53d013cc3f9f7b4ebed1a9d4e6	8263483dfcc12e41d787da1c304abe8a5ba2fade	exe	0x14f0	PE32+	AMD AMD64	MZ	0x0090	0x0003	0x0000	0x0004	0x0000	0xFFFF	0x0000	0x00B8	0x0000	0x0000	0x0000	0x0000	0x00000080	PE32+	0x00001E00	0x00003C00	0x00000A00	0x00000000000014F0 (Section: .text)	0x00001000	0x00004000	0x0000000000400000	0x00001000	0x00000200	4.0	0.0	0x0004F000	0x00000600	0x00052912	IMAGE_SUBSYSTEM_WINDOWS_CUI	['IMAGE_DLLCHARACTERISTICS_DYNAMIC_BASE', 'IMAGE_DLLCHARACTERISTICS_NO_SEH', 'IMAGE_DLLCHARACTERISTICS_NX_COMPAT', 'IMAGE_DLLCHARACTERISTICS_TERMINAL_SERVER_AWARE']	0x0000000000200000	0x0000000000001000	0x0000000000001000	0x0000000000100000	0x00000000	0x00001D18	0x00001000	0x00001E00	0x00000600	0x00000000	0x00000000	['IMAGE_SCN_ALIGN_1024BYTES', 'IMAGE_SCN_ALIGN_16BYTES', 'IMAGE_SCN_ALIGN_1BYTES', 'IMAGE_SCN_ALIGN_2048BYTES', 'IMAGE_SCN_ALIGN_256BYTES', 'IMAGE_SCN_ALIGN_32BYTES', 'IMAGE_SCN_ALIGN_4096BYTES', 'IMAGE_SCN_ALIGN_4BYTES', 'IMAGE_SCN_ALIGN_64BYTES', 'IMAGE_SCN_ALIGN_8192BYTES', 'IMAGE_SCN_ALIGN_8BYTES', 'IMAGE_SCN_ALIGN_MASK', 'IMAGE_SCN_CNT_CODE', 'IMAGE_SCN_CNT_INITIALIZED_DATA', 'IMAGE_SCN_MEM_…	0x000008C0
aa32a25fa1fa895f7ab709b88349c933	262c93b6178067b75e51df304c612b9034a9eef4	exe	0x381d5	PE32	Intel 386 or later, and compatibles	MZ	0x0090	0x0003	0x0000	0x0004	0x0000	0xFFFF	0x0000	0x00B8	0x0000	0x0000	0x0000	0x0000	0x000000E0	PE32	0x00072000	0x00020800	0x00000000	0x000381D5 (Section: .text)	0x00001000	0x00001000	0x00400000	0x00001000	0x00000200	5.1	0.0	0x000CB000	0x00000400	0x00000000	IMAGE_SUBSYSTEM_WINDOWS_CUI	['IMAGE_DLLCHARACTERISTICS_DYNAMIC_BASE', 'IMAGE_DLLCHARACTERISTICS_NX_COMPAT', 'IMAGE_DLLCHARACTERISTICS_TERMINAL_SERVER_AWARE']	0x00100000	0x00001000	0x00001000	0x00100000	0x00000000	0x00071F42	0x00037000	0x00072000	0x00000400	0x00000000	0x00000000	['IMAGE_SCN_CNT_CODE', 'IMAGE_SCN_MEM_EXECUTE', 'IMAGE_SCN_MEM_READ']	0x00015819
d7eb030fefd3de2f62ee6d1aad803377	5d4fd7b3f3259dac3941305c325ef9448bfbfff1	exe	0x7769	PE32	Intel 386 or later, and compatibles	MZ	0x0078	0x0001	0x0000	0x0004	0x0000	0x0000	0x0000	0x0000	0x0000	0x0000	0x0000	0x0000	0x00000078	PE32	0x0001EE00	0x0000FC00	0x00000000	0x00007769 (Section: .text)	0x00001000	0x00000000	0x00400000	0x00001000	0x00000200	6.0	0.0	0x00034000	0x00000400	0x00000000	IMAGE_SUBSYSTEM_WINDOWS_GUI	['IMAGE_DLLCHARACTERISTICS_DYNAMIC_BASE', 'IMAGE_DLLCHARACTERISTICS_NX_COMPAT', 'IMAGE_DLLCHARACTERISTICS_TERMINAL_SERVER_AWARE']	0x00100000	0x00001000	0x00001000	0x00100000	0x00000000	0x0001EC5D	0x00001000	0x0001EE00	0x00000400	0x00000000	0x00000000	['IMAGE_SCN_CNT_CODE', 'IMAGE_SCN_MEM_EXECUTE', 'IMAGE_SCN_MEM_READ']	0x0000C99C
2b13b58ccbb7f3ce02c9bf957f7f529e	ee82d4425ce1f6d5193822139a5f0abc8883cf38	exe	0x26bf00	PE32	Intel 386 or later, and compatibles	MZ	0x0050	0x0002	0x0000	0x0004	0x000F	0xFFFF	0x0000	0x00B8	0x0000	0x0000	0x001A	0x0000	0x00000100	PE32	0x000CA000	0x00013000	0x001A2000	0x0026BF00 (Section: OEM1)	0x001A3000	0x0026D000	0x00400000	0x00001000	0x00000200	5.0	0.0	0x00280000	0x00001000	0x00000000	IMAGE_SUBSYSTEM_WINDOWS_GUI	['IMAGE_DLLCHARACTERISTICS_DYNAMIC_BASE', 'IMAGE_DLLCHARACTERISTICS_NX_COMPAT', 'IMAGE_DLLCHARACTERISTICS_TERMINAL_SERVER_AWARE']	0x00100000	0x00004000	0x00001000	0x00100000	0x00000000	0x0001EC5D	0x00001000	0x0001EE00	0x00000400	0x00000000	0x00000000	['IMAGE_SCN_CNT_CODE', 'IMAGE_SCN_MEM_EXECUTE', 'IMAGE_SCN_MEM_READ']	0x0000C99C
1c1044cf6121b12c4d45a963c49b336c	22bf030e59378b9ca67c84569586797ccca59a67	exe	0x12e0	PE32	Intel 386 or later, and compatibles	MZ	0x0090	0x0003	0x0000	0x0004	0x0000	0xFFFF	0x0000	0x00B8	0x0000	0x0000	0x0000	0x0000	0x00000080	PE32	0x00003200	0x00005400	0x00000200	0x000012E0 (Section: .text)	0x00001000	0x00005000	0x00400000	0x00001000	0x00000200	4.0	1.0	0x00012000	0x00000400	0x00017FA4	IMAGE_SUBSYSTEM_WINDOWS_CUI	['IMAGE_DLLCHARACTERISTICS_DYNAMIC_BASE', 'IMAGE_DLLCHARACTERISTICS_NX_COMPAT', 'IMAGE_DLLCHARACTERISTICS_TERMINAL_SERVER_AWARE']	0x00200000	0x00001000	0x00001000	0x00100000	0x00000000	0x0000316C	0x00001000	0x00003200	0x00000400	0x00000000	0x00000000	['IMAGE_SCN_ALIGN_1024BYTES', 'IMAGE_SCN_ALIGN_16BYTES', 'IMAGE_SCN_ALIGN_1BYTES', 'IMAGE_SCN_ALIGN_2048BYTES', 'IMAGE_SCN_ALIGN_256BYTES', 'IMAGE_SCN_ALIGN_32BYTES', 'IMAGE_SCN_ALIGN_4096BYTES', 'IMAGE_SCN_ALIGN_4BYTES', 'IMAGE_SCN_ALIGN_64BYTES', 'IMAGE_SCN_ALIGN_8192BYTES', 'IMAGE_SCN_ALIGN_8BYTES', 'IMAGE_SCN_ALIGN_MASK', 'IMAGE_SCN_CNT_CODE', 'IMAGE_SCN_CNT_INITIALIZED_DATA', 'IMAGE_SCN_MEM_…	0x0000032C
f65d17ce65db4c8fa22d4a1668c5048b	7e362febba53e197e5455dbec59164a5676cded4	exe	0x4d6e	PE32	Intel 386 or later, and compatibles	MZ	0x0090	0x0003	0x0000	0x0004	0x0000	0xFFFF	0x0000	0x00B8	0x0000	0x0000	0x0000	0x0000	0x000000F0	PE32	0x00004E00	0x00003200	0x00000000	0x00004D6E (Section: .text)	0x00001000	0x00006000	0x00400000	0x00001000	0x00000200	6.0	0.0	0x0000C000	0x00000400	0x00013D20	IMAGE_SUBSYSTEM_WINDOWS_GUI	['IMAGE_DLLCHARACTERISTICS_DYNAMIC_BASE', 'IMAGE_DLLCHARACTERISTICS_NX_COMPAT', 'IMAGE_DLLCHARACTERISTICS_TERMINAL_SERVER_AWARE']	0x00100000	0x00001000	0x00001000	0x00100000	0x00000000	0x00004D9B	0x00001000	0x00004E00	0x00000400	0x00000000	0x00000000	['IMAGE_SCN_CNT_CODE', 'IMAGE_SCN_MEM_EXECUTE', 'IMAGE_SCN_MEM_READ']	0x0000233C
467f775f26b2ae4d07bdf6e3a50e736a	21faa2087ba648be91d96241a765c58dddbb7d28	exe	0x119f82	PE32	Intel 386 or later, and compatibles	MZ	0x0090	0x0003	0x0000	0x0004	0x0000	0xFFFF	0x0000	0x00B8	0x0000	0x0000	0x0000	0x0000	0x00000080	PE32	0x00118000	0x0004D200	0x00000000	0x00119F82 (Section: .text)	0x00002000	0x0011A000	0x00400000	0x00002000	0x00000200	4.0	0.0	0x0016A000	0x00000200	0x00000000	IMAGE_SUBSYSTEM_WINDOWS_GUI	['IMAGE_DLLCHARACTERISTICS_DYNAMIC_BASE', 'IMAGE_DLLCHARACTERISTICS_NO_SEH', 'IMAGE_DLLCHARACTERISTICS_NX_COMPAT', 'IMAGE_DLLCHARACTERISTICS_TERMINAL_SERVER_AWARE']	0x00100000	0x00001000	0x00001000	0x00100000	0x00000000	0x00117F88	0x00002000	0x00118000	0x00000200	0x00000000	0x00000000	['IMAGE_SCN_CNT_CODE', 'IMAGE_SCN_MEM_EXECUTE', 'IMAGE_SCN_MEM_READ']	0x0000233C
5e8cb096a5d5205ad927467dfd001ee3	3664ec08742446a86a907c59badd4aee8386f552	exe	0x18f0e	PE32	Intel 386 or later, and compatibles	MZ	0x0090	0x0003	0x0000	0x0004	0x0000	0xFFFF	0x0000	0x00B8	0x0000	0x0000	0x0000	0x0000	0x00000080	PE32	0x00017000	0x00000200	0x00000000	0x00018F0E (Section: .text)	0x00002000	0x0001A000	0x00400000	0x00002000	0x00000200	4.0	0.0	0x0001C000	0x00000200	0x00000000	IMAGE_SUBSYSTEM_WINDOWS_GUI	['IMAGE_DLLCHARACTERISTICS_DYNAMIC_BASE', 'IMAGE_DLLCHARACTERISTICS_NO_SEH', 'IMAGE_DLLCHARACTERISTICS_NX_COMPAT', 'IMAGE_DLLCHARACTERISTICS_TERMINAL_SERVER_AWARE']	0x00100000	0x00001000	0x00001000	0x00100000	0x00000000	0x00016F14	0x00002000	0x00017000	0x00000200	0x00000000	0x00000000	['IMAGE_SCN_CNT_CODE', 'IMAGE_SCN_MEM_EXECUTE', 'IMAGE_SCN_MEM_READ']	0x0000233C
22d1d7c8318251bbd7b8b7db0728086d	21840c0fd10e8f4127b288d65ba39c4c6e3d70f7	exe	0x120453	PE32	Intel 386 or later, and compatibles	MZ	0x0090	0x0003	0x0000	0x0004	0x0000	0xFFFF	0x0000	0x00B8	0x0000	0x0000	0x0000	0x0000	0x00000080	PE32	0x00045600	0x00005E00	0x00000000	0x00120453 (Section: .vmp1)	0x00002000	0x00048000	0x00400000	0x00002000	0x00000200	4.0	0.0	0x00164000	0x00000400	0x00000000	IMAGE_SUBSYSTEM_WINDOWS_GUI	['IMAGE_DLLCHARACTERISTICS_DYNAMIC_BASE', 'IMAGE_DLLCHARACTERISTICS_HIGH_ENTROPY_VA', 'IMAGE_DLLCHARACTERISTICS_NO_SEH', 'IMAGE_DLLCHARACTERISTICS_NX_COMPAT', 'IMAGE_DLLCHARACTERISTICS_TERMINAL_SERVER_AWARE']	0x00100000	0x00001000	0x00001000	0x00100000	0x00000000	0x00045464	0x00002000	0x00000000	0x00000000	0x00000000	0x00000000	['IMAGE_SCN_CNT_CODE', 'IMAGE_SCN_MEM_EXECUTE', 'IMAGE_SCN_MEM_READ']	0x0000233C
0b3b0158299abceaf250485dacc038c2	ac8998a436e1328298c0058a0dc2ba8944fe9caa	exe	0x99f32	PE32	Intel 386 or later, and compatibles	MZ	0x0090	0x0003	0x0000	0x0004	0x0000	0xFFFF	0x0000	0x00B8	0x0000	0x0000	0x0000	0x0000	0x00000080	PE32	0x00098000	0x0001DA00	0x00000000	0x00099F32 (Section: .text)	0x00002000	0x0009A000	0x00400000	0x00002000	0x00000200	4.0	0.0	0x000BA000	0x00000200	0x00000000	IMAGE_SUBSYSTEM_WINDOWS_GUI	['IMAGE_DLLCHARACTERISTICS_DYNAMIC_BASE', 'IMAGE_DLLCHARACTERISTICS_HIGH_ENTROPY_VA', 'IMAGE_DLLCHARACTERISTICS_NO_SEH', 'IMAGE_DLLCHARACTERISTICS_NX_COMPAT', 'IMAGE_DLLCHARACTERISTICS_TERMINAL_SERVER_AWARE']	0x00100000	0x00001000	0x00001000	0x00100000	0x00000000	0x00097F38	0x00002000	0x00098000	0x00000200	0x00000000	0x00000000	['IMAGE_SCN_CNT_CODE', 'IMAGE_SCN_MEM_EXECUTE', 'IMAGE_SCN_MEM_READ']	0x0000233C
d1fba499f7ea4259a905153458e4bdca	56268d48db331596b13028ea591e98606e0dea0f	exe	0xe587000	PE32	Intel 386 or later, and compatibles	MZ	0x0050	0x0002	0x0000	0x0004	0x000F	0xFFFF	0x0000	0x00B8	0x0000	0x0000	0x001A	0x0000	0x00000100	PE32	0x00001000	0x004CD600	0x00000000	0x0E587000 (Section: jqrbtaqt)	0x00001000	0x0035F000	0x00400000	0x00001000	0x00000200	5.0	0.0	0x0E588000	0x00000600	0x005D65BA	IMAGE_SUBSYSTEM_WINDOWS_GUI	['IMAGE_DLLCHARACTERISTICS_DYNAMIC_BASE', 'IMAGE_DLLCHARACTERISTICS_HIGH_ENTROPY_VA', 'IMAGE_DLLCHARACTERISTICS_NO_SEH', 'IMAGE_DLLCHARACTERISTICS_NX_COMPAT', 'IMAGE_DLLCHARACTERISTICS_TERMINAL_SERVER_AWARE']	0x00100000	0x00004000	0x00001000	0x00100000	0x00000000	0x00097F38	0x00002000	0x00098000	0x00000200	0x00000000	0x00000000	['IMAGE_SCN_CNT_CODE', 'IMAGE_SCN_MEM_EXECUTE', 'IMAGE_SCN_MEM_READ']	0x0000233C
b0e2c33a6257e447b7b2a61fbf207a8c	0eb4cad8684a185ab50dceabf2e4a6bf928191e4	exe	0xbc5e	PE32	Intel 386 or later, and compatibles	MZ	0x0090	0x0003	0x0000	0x0004	0x0000	0xFFFF	0x0000	0x00B8	0x0000	0x0000	0x0000	0x0000	0x00000080	PE32	0x00009E00	0x00023600	0x00000000	0x0000BC5E (Section: .text)	0x00002000	0x0000C000	0x00400000	0x00002000	0x00000200	4.0	0.0	0x00032000	0x00000200	0x00000000	IMAGE_SUBSYSTEM_WINDOWS_CUI	['IMAGE_DLLCHARACTERISTICS_DYNAMIC_BASE', 'IMAGE_DLLCHARACTERISTICS_NO_SEH', 'IMAGE_DLLCHARACTERISTICS_NX_COMPAT', 'IMAGE_DLLCHARACTERISTICS_TERMINAL_SERVER_AWARE']	0x00100000	0x00001000	0x00001000	0x00100000	0x00000000	0x00009C64	0x00002000	0x00009E00	0x00000200	0x00000000	0x00000000	['IMAGE_SCN_CNT_CODE', 'IMAGE_SCN_MEM_EXECUTE', 'IMAGE_SCN_MEM_READ']	0x0000233C
518661dbadc8c44777ec9a64bc8307cd	bf7be7b632c89dd7d8e6323f415fc0192a80603a	exe	0x2130	PE32	Intel 386 or later, and compatibles	MZ	0x0090	0x0003	0x0000	0x0004	0x0000	0xFFFF	0x0000	0x00B8	0x0000	0x0000	0x0000	0x0000	0x000000F8	PE32	0x00002000	0x00003000	0x00000000	0x00002130 (Section: .text)	0x00001000	0x00003000	0x00400000	0x00001000	0x00001000	4.0	0.0	0x00006000	0x00001000	0x00000000	IMAGE_SUBSYSTEM_WINDOWS_GUI	['IMAGE_DLLCHARACTERISTICS_DYNAMIC_BASE', 'IMAGE_DLLCHARACTERISTICS_NO_SEH', 'IMAGE_DLLCHARACTERISTICS_NX_COMPAT', 'IMAGE_DLLCHARACTERISTICS_TERMINAL_SERVER_AWARE']	0x00100000	0x00001000	0x00001000	0x00100000	0x00000000	0x00001422	0x00001000	0x00002000	0x00001000	0x00000000	0x00000000	['IMAGE_SCN_CNT_CODE', 'IMAGE_SCN_MEM_EXECUTE', 'IMAGE_SCN_MEM_READ']	0x000007AA
76fd8a8179668d348ac82cbc8a4529d1	87cdab87fb5bad4b854e9d498d7cf4fd2329ea77	exe	0x1bc000	PE32	Intel 386 or later, and compatibles	MZ	0x0090	0x0003	0x0000	0x0004	0x0000	0xFFFF	0x0000	0x00B8	0x0000	0x0000	0x0000	0x0000	0x00000080	PE32	0x00022400	0x0002BC00	0x00000000	0x001BC000 (Section: )	0x00001000	0x00024000	0x00400000	0x00001000	0x00000200	6.0	0.0	0x00565000	0x00000400	0x00362F72	IMAGE_SUBSYSTEM_WINDOWS_GUI	['IMAGE_DLLCHARACTERISTICS_NX_COMPAT', 'IMAGE_DLLCHARACTERISTICS_TERMINAL_SERVER_AWARE']	0x00100000	0x00001000	0x00001000	0x00100000	0x00000000	0x00001422	0x00001000	0x00002000	0x00001000	0x00000000	0x00000000	['IMAGE_SCN_CNT_CODE', 'IMAGE_SCN_MEM_EXECUTE', 'IMAGE_SCN_MEM_READ']	0x000007AA
c398b504f74500d6a1a47f72bb45bc83	05a33dbc4b239580748570b6d87a680c61102a11	exe	0x3d80	PE32+	AMD AMD64	MZ	0x0090	0x0003	0x0000	0x0004	0x0000	0xFFFF	0x0000	0x00B8	0x0000	0x0000	0x0000	0x0000	0x000000E8	PE32+	0x0000EC00	0x0001BA00	0x00000000	0x0000000000003D80 (Section: .text)	0x00001000	0x00024000	0x0000000000400000	0x00001000	0x00000200	4.0	0.0	0x00030000	0x00000400	0x0003720B	IMAGE_SUBSYSTEM_WINDOWS_CUI	['IMAGE_DLLCHARACTERISTICS_TERMINAL_SERVER_AWARE']	0x0000000000100000	0x0000000000001000	0x0000000000001000	0x0000000000100000	0x00000000	0x0000EBDA	0x00001000	0x0000EC00	0x00000400	0x00000000	0x00000000	['IMAGE_SCN_CNT_CODE', 'IMAGE_SCN_MEM_EXECUTE', 'IMAGE_SCN_MEM_READ']	0x00004A6A
0975494b9eab3d99731e52bcc8d0921a	adf6e1bea1bfb86dcdb77a6f8d2fd6d8cab42cd6	exe	0x3494	PE32+	AMD AMD64	MZ	0x0090	0x0003	0x0000	0x0004	0x0000	0xFFFF	0x0000	0x00B8	0x0000	0x0000	0x0000	0x0000	0x00000100	PE32+	0x0001A400	0x0000FC00	0x00000000	0x0000000000003494 (Section: .text)	0x00001000	0x00024000	0x0000000140000000	0x00001000	0x00000200	6.0	0.0	0x0002F000	0x00000400	0x00000000	IMAGE_SUBSYSTEM_WINDOWS_CUI	['IMAGE_DLLCHARACTERISTICS_DYNAMIC_BASE', 'IMAGE_DLLCHARACTERISTICS_HIGH_ENTROPY_VA', 'IMAGE_DLLCHARACTERISTICS_NX_COMPAT', 'IMAGE_DLLCHARACTERISTICS_TERMINAL_SERVER_AWARE']	0x0000000000100000	0x0000000000001000	0x0000000000001000	0x0000000000100000	0x00000000	0x0001A290	0x00001000	0x0001A400	0x00000400	0x00000000	0x00000000	['IMAGE_SCN_CNT_CODE', 'IMAGE_SCN_MEM_EXECUTE', 'IMAGE_SCN_MEM_READ']	0x0000B8D0
73726c7ad018c36e7482dea7a8c8a500	a0411b79c7352f1a68ab22aec4fbb2f56b77e85d	exe	0x112ff	PE32	Intel 386 or later, and compatibles	MZ	0x0090	0x0003	0x0000	0x0004	0x0000	0xFFFF	0x0000	0x00B8	0x0000	0x0000	0x0000	0x0000	0x00000110	PE32	0x00029E00	0x00013600	0x00000000	0x000112FF (Section: .text)	0x00001000	0x0002B000	0x00400000	0x00001000	0x00000200	6.0	0.0	0x00041000	0x00000400	0x00000000	IMAGE_SUBSYSTEM_WINDOWS_CUI	['IMAGE_DLLCHARACTERISTICS_DYNAMIC_BASE', 'IMAGE_DLLCHARACTERISTICS_NX_COMPAT', 'IMAGE_DLLCHARACTERISTICS_TERMINAL_SERVER_AWARE']	0x00100000	0x00001000	0x00001000	0x00100000	0x00000000	0x00029DF8	0x00001000	0x00029E00	0x00000400	0x00000000	0x00000000	['IMAGE_SCN_CNT_CODE', 'IMAGE_SCN_MEM_EXECUTE', 'IMAGE_SCN_MEM_READ']	0x0000F1E4
74be992e5f111c471abf72adfd911aff	a170de1050a6028a35623116ad654ccea875684f	exe	0x7d60	PE32	Intel 386 or later, and compatibles	MZ	0x0090	0x0003	0x0000	0x0004	0x0000	0xFFFF	0x0000	0x00B8	0x0000	0x0000	0x0000	0x0000	0x000000B8	PE32	0x00001000	0x00001000	0x00006000	0x00007D60 (Section: UPX1)	0x00007000	0x00008000	0x00400000	0x00001000	0x00000200	4.0	1.0	0x00009000	0x00001000	0x00000000	IMAGE_SUBSYSTEM_WINDOWS_GUI	['IMAGE_DLLCHARACTERISTICS_DYNAMIC_BASE', 'IMAGE_DLLCHARACTERISTICS_NX_COMPAT', 'IMAGE_DLLCHARACTERISTICS_TERMINAL_SERVER_AWARE']	0x00100000	0x00001000	0x00001000	0x00100000	0x00000000	0x00029DF8	0x00001000	0x00029E00	0x00000400	0x00000000	0x00000000	['IMAGE_SCN_CNT_CODE', 'IMAGE_SCN_MEM_EXECUTE', 'IMAGE_SCN_MEM_READ']	0x0000F1E4
10e4a1d2132ccb5c6759f038cdb6f3c9	42d36eeb2140441b48287b7cd30b38105986d68f	exe	0x1b9b8	PE32+	AMD AMD64	MZ	0x0090	0x0003	0x0000	0x0004	0x0000	0xFFFF	0x0000	0x00B8	0x0000	0x0000	0x0000	0x0000	0x000000F0	PE32+	0x00060E00	0x0007F200	0x00000000	0x000000000001B9B8 (Section: .text)	0x00001000	0x00008000	0x0000000100000000	0x00001000	0x00000200	6.1	6.1	0x000E3000	0x00000600	0x000EB7CB	IMAGE_SUBSYSTEM_WINDOWS_GUI	['IMAGE_DLLCHARACTERISTICS_DYNAMIC_BASE', 'IMAGE_DLLCHARACTERISTICS_NX_COMPAT', 'IMAGE_DLLCHARACTERISTICS_TERMINAL_SERVER_AWARE']	0x0000000000080000	0x0000000000002000	0x0000000000001000	0x0000000000100000	0x00000000	0x00060CC9	0x00001000	0x00060E00	0x00000600	0x00000000	0x00000000	['IMAGE_SCN_CNT_CODE', 'IMAGE_SCN_MEM_EXECUTE', 'IMAGE_SCN_MEM_READ']	0x00010EC4
ec93cfd90257e91a5590e1812aae9113	540a4962d904e7a43400eafba882a3f4cc751a62	exe	0x1b34	PE32	Intel 386 or later, and compatibles	MZ	0x0090	0x0003	0x0000	0x0004	0x0000	0xFFFF	0x0000	0x00B8	0x0000	0x0000	0x0000	0x0000	0x000000F8	PE32	0x0000B400	0x00008400	0x00000000	0x00001B34 (Section: .text)	0x00001000	0x0000D000	0x00400000	0x00001000	0x00000200	6.0	0.0	0x00017000	0x00000400	0x00000000	IMAGE_SUBSYSTEM_WINDOWS_GUI	['IMAGE_DLLCHARACTERISTICS_DYNAMIC_BASE', 'IMAGE_DLLCHARACTERISTICS_NX_COMPAT', 'IMAGE_DLLCHARACTERISTICS_TERMINAL_SERVER_AWARE']	0x00100000	0x00001000	0x00001000	0x00100000	0x00000000	0x0000B2D4	0x00001000	0x0000B400	0x00000400	0x00000000	0x00000000	['IMAGE_SCN_CNT_CODE', 'IMAGE_SCN_MEM_EXECUTE', 'IMAGE_SCN_MEM_READ']	0x00005C0E
9459ddf4200ada34b5aaa890bac2913d	98b5130abf7fb9682276ab05647577a7eb9edcb8	exe	0x1b34	PE32	Intel 386 or later, and compatibles	MZ	0x0090	0x0003	0x0000	0x0004	0x0000	0xFFFF	0x0000	0x00B8	0x0000	0x0000	0x0000	0x0000	0x000000F8	PE32	0x0000B400	0x00008400	0x00000000	0x00001B34 (Section: .text)	0x00001000	0x0000D000	0x00400000	0x00001000	0x00000200	6.0	0.0	0x00017000	0x00000400	0x00000000	IMAGE_SUBSYSTEM_WINDOWS_GUI	['IMAGE_DLLCHARACTERISTICS_DYNAMIC_BASE', 'IMAGE_DLLCHARACTERISTICS_NX_COMPAT', 'IMAGE_DLLCHARACTERISTICS_TERMINAL_SERVER_AWARE']	0x00100000	0x00001000	0x00001000	0x00100000	0x00000000	0x0000B2D4	0x00001000	0x0000B400	0x00000400	0x00000000	0x00000000	['IMAGE_SCN_CNT_CODE', 'IMAGE_SCN_MEM_EXECUTE', 'IMAGE_SCN_MEM_READ']	0x00005C0E
7cd28ce0ec661acfce5d0c875c116fb1	67f91b5805bab51906e3debe271e443f6064f4da	exe	0x2b3c	PE32+	AMD AMD64	MZ	0x0090	0x0003	0x0000	0x0004	0x0000	0xFFFF	0x0000	0x00B8	0x0000	0x0000	0x0000	0x0000	0x000000C8	PE32+	0x00003C00	0x00001400	0x00000000	0x0000000000002B3C (Section: .c)	0x00001000	0x0000D000	0x0000000140000000	0x00001000	0x00000200	6.0	0.0	0x0000A080	0x00000400	0x00000000	IMAGE_SUBSYSTEM_WINDOWS_GUI	['IMAGE_DLLCHARACTERISTICS_DYNAMIC_BASE', 'IMAGE_DLLCHARACTERISTICS_HIGH_ENTROPY_VA', 'IMAGE_DLLCHARACTERISTICS_TERMINAL_SERVER_AWARE']	0x0000000000100000	0x0000000000001000	0x0000000000001000	0x0000000000100000	0x00000000	0x00001000	0x00005000	0x00000200	0x00003E00	0x00000000	0x00000000	['IMAGE_SCN_CNT_CODE', 'IMAGE_SCN_MEM_EXECUTE', 'IMAGE_SCN_MEM_READ']	0x00001000
19796e0d82a76be6dafa5cb7b80e2506	ce7d0842683febfbc4e52278a25f75e29ccf6155	exe	0x1270	PE32	Intel 386 or later, and compatibles	MZ	0x0090	0x0003	0x0000	0x0004	0x0000	0xFFFF	0x0000	0x00B8	0x0000	0x0000	0x0000	0x0000	0x000000B8	PE32	0x00002000	0x00002000	0x00000000	0x00001270 (Section: .text)	0x00001000	0x00003000	0x00400000	0x00001000	0x00001000	4.0	1.0	0x00005000	0x00001000	0x00010973	IMAGE_SUBSYSTEM_WINDOWS_GUI	['IMAGE_DLLCHARACTERISTICS_DYNAMIC_BASE', 'IMAGE_DLLCHARACTERISTICS_HIGH_ENTROPY_VA', 'IMAGE_DLLCHARACTERISTICS_TERMINAL_SERVER_AWARE']	0x00100000	0x00001000	0x00001000	0x00100000	0x00000000	0x00001DCC	0x00001000	0x00002000	0x00001000	0x00000000	0x00000000	['IMAGE_SCN_CNT_CODE', 'IMAGE_SCN_MEM_EXECUTE', 'IMAGE_SCN_MEM_READ']	0x00001000
5cfbc55d0c2e0712eefb9044faa555f2	0e462da1db856ec2ffae259dbac6f57a638a09b8	exe	0x10a7a	PE32	Intel 386 or later, and compatibles	MZ	0x0090	0x0003	0x0000	0x0004	0x0000	0xFFFF	0x0000	0x00B8	0x0000	0x0000	0x0000	0x0000	0x000000E8	PE32	0x00026000	0x00036000	0x00000000	0x00010A7A (Section: .text)	0x00001000	0x00027000	0x00400000	0x00001000	0x00001000	4.0	0.0	0x0005F000	0x00001000	0x00000000	IMAGE_SUBSYSTEM_WINDOWS_GUI	['IMAGE_DLLCHARACTERISTICS_TERMINAL_SERVER_AWARE']	0x00100000	0x00001000	0x00001000	0x00100000	0x00000000	0x00025679	0x00001000	0x00026000	0x00001000	0x00000000	0x00000000	['IMAGE_SCN_CNT_CODE', 'IMAGE_SCN_MEM_EXECUTE', 'IMAGE_SCN_MEM_READ']	0x00008228
5b0add532473a8b98e0196c02100e0ec	117f9df4899f2e1f61495a9c2ca80fd8321b8ad9	exe	0xb0f32	PE32	Intel 386 or later, and compatibles	MZ	0x0090	0x0003	0x0000	0x0004	0x0000	0xFFFF	0x0000	0x00B8	0x0000	0x0000	0x0000	0x0000	0x00000080	PE32	0x000AF000	0x0001BA00	0x00000000	0x000B0F32 (Section: .text)	0x00002000	0x000B2000	0x00400000	0x00002000	0x00000200	4.0	0.0	0x000D0000	0x00000200	0x000D6F15	IMAGE_SUBSYSTEM_WINDOWS_GUI	['IMAGE_DLLCHARACTERISTICS_DYNAMIC_BASE', 'IMAGE_DLLCHARACTERISTICS_NO_SEH', 'IMAGE_DLLCHARACTERISTICS_NX_COMPAT', 'IMAGE_DLLCHARACTERISTICS_TERMINAL_SERVER_AWARE']	0x00100000	0x00001000	0x00001000	0x00100000	0x00000000	0x000AEF38	0x00002000	0x000AF000	0x00000200	0x00000000	0x00000000	['IMAGE_SCN_CNT_CODE', 'IMAGE_SCN_MEM_EXECUTE', 'IMAGE_SCN_MEM_READ']	0x00008228
96cf1791951b5ae0ad17346814977436	884064357b14f2d8cadf197b786ba40b3c9f7fa8	exe	0x8b14	PE32+	AMD AMD64	MZ	0x0090	0x0003	0x0000	0x0004	0x0000	0xFFFF	0x0000	0x00B8	0x0000	0x0000	0x0000	0x0000	0x00000108	PE32+	0x00021600	0x00026C00	0x00000000	0x0000000000008B14 (Section: .text)	0x00001000	0x000B2000	0x0000000140000000	0x00001000	0x00000200	5.2	0.0	0x0004D000	0x00000400	0x00C19756	IMAGE_SUBSYSTEM_WINDOWS_CUI	['IMAGE_DLLCHARACTERISTICS_DYNAMIC_BASE', 'IMAGE_DLLCHARACTERISTICS_HIGH_ENTROPY_VA', 'IMAGE_DLLCHARACTERISTICS_NX_COMPAT', 'IMAGE_DLLCHARACTERISTICS_TERMINAL_SERVER_AWARE']	0x0000000000100000	0x0000000000001000	0x0000000000001000	0x0000000000100000	0x00000000	0x000214D0	0x00001000	0x00021600	0x00000400	0x00000000	0x00000000	['IMAGE_SCN_CNT_CODE', 'IMAGE_SCN_MEM_EXECUTE', 'IMAGE_SCN_MEM_READ']	0x0000F49E
1c1044cf6121b12c4d45a963c49b336c	22bf030e59378b9ca67c84569586797ccca59a67	exe	0x12e0	PE32	Intel 386 or later, and compatibles	MZ	0x0090	0x0003	0x0000	0x0004	0x0000	0xFFFF	0x0000	0x00B8	0x0000	0x0000	0x0000	0x0000	0x00000080	PE32	0x00003200	0x00005400	0x00000200	0x000012E0 (Section: .text)	0x00001000	0x00005000	0x00400000	0x00001000	0x00000200	4.0	1.0	0x00012000	0x00000400	0x00017FA4	IMAGE_SUBSYSTEM_WINDOWS_CUI	['IMAGE_DLLCHARACTERISTICS_DYNAMIC_BASE', 'IMAGE_DLLCHARACTERISTICS_HIGH_ENTROPY_VA', 'IMAGE_DLLCHARACTERISTICS_NX_COMPAT', 'IMAGE_DLLCHARACTERISTICS_TERMINAL_SERVER_AWARE']	0x00200000	0x00001000	0x00001000	0x00100000	0x00000000	0x0000316C	0x00001000	0x00003200	0x00000400	0x00000000	0x00000000	['IMAGE_SCN_ALIGN_1024BYTES', 'IMAGE_SCN_ALIGN_16BYTES', 'IMAGE_SCN_ALIGN_1BYTES', 'IMAGE_SCN_ALIGN_2048BYTES', 'IMAGE_SCN_ALIGN_256BYTES', 'IMAGE_SCN_ALIGN_32BYTES', 'IMAGE_SCN_ALIGN_4096BYTES', 'IMAGE_SCN_ALIGN_4BYTES', 'IMAGE_SCN_ALIGN_64BYTES', 'IMAGE_SCN_ALIGN_8192BYTES', 'IMAGE_SCN_ALIGN_8BYTES', 'IMAGE_SCN_ALIGN_MASK', 'IMAGE_SCN_CNT_CODE', 'IMAGE_SCN_CNT_INITIALIZED_DATA', 'IMAGE_SCN_MEM_…	0x0000032C
1d1287d4a3ba5d02cca91f51863db738	de3946b83411489797232560db838a802370ea71	exe	0xba490	PE32	Intel 386 or later, and compatibles	MZ	0x0090	0x0003	0x0000	0x0004	0x0000	0xFFFF	0x0000	0x00B8	0x0000	0x0000	0x0000	0x0000	0x000000F8	PE32	0x0017D400	0x00090200	0x00000000	0x000BA490 (Section: .text)	0x00001000	0x0017F000	0x00400000	0x00001000	0x00000200	5.1	0.0	0x00210000	0x00000400	0x00000000	IMAGE_SUBSYSTEM_WINDOWS_GUI	['IMAGE_DLLCHARACTERISTICS_DYNAMIC_BASE', 'IMAGE_DLLCHARACTERISTICS_NX_COMPAT', 'IMAGE_DLLCHARACTERISTICS_TERMINAL_SERVER_AWARE']	0x00100000	0x00001000	0x00001000	0x00100000	0x00000000	0x0017D28F	0x00001000	0x0017D400	0x00000400	0x00000000	0x00000000	['IMAGE_SCN_CNT_CODE', 'IMAGE_SCN_MEM_EXECUTE', 'IMAGE_SCN_MEM_READ']	0x00046720
7ecfc8cd7455dd9998f7dad88f2a8a9d	1751d9389adb1e7187afa4938a3559e58739dce6	exe	0x16310	PE32	Intel 386 or later, and compatibles	MZ	0x0090	0x0003	0x0000	0x0004	0x0000	0xFFFF	0x0000	0x00B8	0x0000	0x0000	0x0000	0x0000	0x000000F8	PE32	0x0017D400	0x00090200	0x00000000	0x000BA490 (Section: .text)	0x00001000	0x0017F000	0x00400000	0x00001000	0x00000200	5.1	0.0	0x00210000	0x00000400	0x00000000	IMAGE_SUBSYSTEM_WINDOWS_GUI	['IMAGE_DLLCHARACTERISTICS_DYNAMIC_BASE', 'IMAGE_DLLCHARACTERISTICS_NX_COMPAT', 'IMAGE_DLLCHARACTERISTICS_TERMINAL_SERVER_AWARE']	0x00100000	0x00001000	0x00001000	0x00100000	0x00000000	0x0017D28F	0x00001000	0x0017D400	0x00000400	0x00000000	0x00000000	['IMAGE_SCN_CNT_CODE', 'IMAGE_SCN_MEM_EXECUTE', 'IMAGE_SCN_MEM_READ']	0x00046720
ab27f48bbd07bb24636c145a04dacfb6	821a78fffefa0198db77c6c9f1fbc38c34cb7226	exe	0x0000	PE32+	AMD AMD64	MZ	0x0090	0x0003	0x0000	0x0004	0x0000	0xFFFF	0x0000	0x00B8	0x0000	0x0000	0x0000	0x0000	0x00000080	PE32+	0x002A9A00	0x0001A600	0x00000000	0x0000000000000000 (Section: ?)	0x00002000	0x0017F000	0x0000000000400000	0x00002000	0x00000200	4.0	0.0	0x002C8000	0x00000200	0x00000000	IMAGE_SUBSYSTEM_WINDOWS_CUI	['IMAGE_DLLCHARACTERISTICS_DYNAMIC_BASE', 'IMAGE_DLLCHARACTERISTICS_HIGH_ENTROPY_VA', 'IMAGE_DLLCHARACTERISTICS_NO_SEH', 'IMAGE_DLLCHARACTERISTICS_NX_COMPAT', 'IMAGE_DLLCHARACTERISTICS_TERMINAL_SERVER_AWARE']	0x0000000000400000	0x0000000000004000	0x0000000000002000	0x0000000000100000	0x00000000	0x002A99A4	0x00002000	0x002A9A00	0x00000200	0x00000000	0x00000000	['IMAGE_SCN_CNT_CODE', 'IMAGE_SCN_MEM_EXECUTE', 'IMAGE_SCN_MEM_READ']	0x00046720
fc8d58ebe029e1cf79c7a552159b37e4	bda0f670702a8259f9283fd175c5706ea85f59a9	exe	0x12fc	PE32	Intel 386 or later, and compatibles	MZ	0x0090	0x0003	0x0000	0x0004	0x0000	0xFFFF	0x0000	0x00B8	0x0000	0x0000	0x0000	0x0000	0x000000C0	PE32	0x00002000	0x00002000	0x00000000	0x000012FC (Section: .text)	0x00001000	0x00003000	0x00400000	0x00001000	0x00001000	4.0	1.0	0x00005000	0x00001000	0x0000B9EF	IMAGE_SUBSYSTEM_WINDOWS_GUI	['IMAGE_DLLCHARACTERISTICS_DYNAMIC_BASE', 'IMAGE_DLLCHARACTERISTICS_HIGH_ENTROPY_VA', 'IMAGE_DLLCHARACTERISTICS_NO_SEH', 'IMAGE_DLLCHARACTERISTICS_NX_COMPAT', 'IMAGE_DLLCHARACTERISTICS_TERMINAL_SERVER_AWARE']	0x00100000	0x00001000	0x00001000	0x00100000	0x00000000	0x00001BA0	0x00001000	0x00002000	0x00001000	0x00000000	0x00000000	['IMAGE_SCN_CNT_CODE', 'IMAGE_SCN_MEM_EXECUTE', 'IMAGE_SCN_MEM_READ']	0x00046720
be31dede2df4ba25eeb71b191a3512ba	0d6ef1e4662eb0d624a395afe3e8c16a5f57be4d	exe	0x14a0a4	PE32	Intel 386 or later, and compatibles	MZ	0x0090	0x0003	0x0000	0x0004	0x0000	0xFFFF	0x0000	0x00B8	0x0000	0x0000	0x0000	0x0000	0x000000C8	PE32	0x00000000	0x00000000	0x00000000	0x0014A0A4 (Section: .sedata)	0x00000000	0x00000000	0x00400000	0x00001000	0x00000200	5.0	4.0	0x00151000	0x00000400	0x001597FD	IMAGE_SUBSYSTEM_WINDOWS_GUI	['IMAGE_DLLCHARACTERISTICS_DYNAMIC_BASE', 'IMAGE_DLLCHARACTERISTICS_HIGH_ENTROPY_VA', 'IMAGE_DLLCHARACTERISTICS_NO_SEH', 'IMAGE_DLLCHARACTERISTICS_NX_COMPAT', 'IMAGE_DLLCHARACTERISTICS_TERMINAL_SERVER_AWARE']	0x00100000	0x00001000	0x00001000	0x00100000	0x00000000	0x00053000	0x00001000	0x00053000	0x00000400	0x00000000	0x00000000	['IMAGE_SCN_CNT_CODE', 'IMAGE_SCN_CNT_INITIALIZED_DATA', 'IMAGE_SCN_MEM_EXECUTE', 'IMAGE_SCN_MEM_READ', 'IMAGE_SCN_MEM_WRITE']	0x00046720
7fd1b8fbfd95d2781656d41294547529	efa594f75e2d653499df2d9266f28a6de2ed85be	exe	0x0000	PE32+	AMD AMD64	MZ	0x0090	0x0003	0x0000	0x0004	0x0000	0xFFFF	0x0000	0x00B8	0x0000	0x0000	0x0000	0x0000	0x00000080	PE32+	0x00259C00	0x00000600	0x00000000	0x0000000000000000 (Section: ?)	0x00002000	0x00000000	0x0000000140000000	0x00002000	0x00000200	4.0	0.0	0x0025E000	0x00000200	0x00000000	IMAGE_SUBSYSTEM_WINDOWS_GUI	['IMAGE_DLLCHARACTERISTICS_DYNAMIC_BASE', 'IMAGE_DLLCHARACTERISTICS_HIGH_ENTROPY_VA', 'IMAGE_DLLCHARACTERISTICS_NO_SEH', 'IMAGE_DLLCHARACTERISTICS_NX_COMPAT', 'IMAGE_DLLCHARACTERISTICS_TERMINAL_SERVER_AWARE']	0x0000000000400000	0x0000000000004000	0x0000000000002000	0x0000000000100000	0x00000000	0x00259AB6	0x00002000	0x00259C00	0x00000200	0x00000000	0x00000000	['IMAGE_SCN_CNT_CODE', 'IMAGE_SCN_MEM_EXECUTE', 'IMAGE_SCN_MEM_READ']	0x00046720
7be9832a01b3004f02ff5bc0691d1700	98838771b5070271b80d3348af8e1c03989f176b	exe	0x1310	PE32	Intel 386 or later, and compatibles	MZ	0x0090	0x0003	0x0000	0x0004	0x0000	0xFFFF	0x0000	0x00B8	0x0000	0x0000	0x0000	0x0000	0x000000E0	PE32	0x0001EA00	0x0000F000	0x00000000	0x00001310 (Section: .text)	0x00001000	0x00020000	0x00400000	0x00001000	0x00000200	5.1	0.0	0x00030000	0x00000400	0x000377C6	IMAGE_SUBSYSTEM_WINDOWS_GUI	['IMAGE_DLLCHARACTERISTICS_DYNAMIC_BASE', 'IMAGE_DLLCHARACTERISTICS_NX_COMPAT', 'IMAGE_DLLCHARACTERISTICS_TERMINAL_SERVER_AWARE']	0x00100000	0x00001000	0x00001000	0x00100000	0x00000000	0x0001E8EB	0x00001000	0x0001EA00	0x00000400	0x00000000	0x00000000	['IMAGE_SCN_CNT_CODE', 'IMAGE_SCN_MEM_EXECUTE', 'IMAGE_SCN_MEM_READ']	0x00008EE0
922ed2e6f73bd597179bee802f3cbb4e	54d4ad7d55b40c09733a933acdc895d2294e39f5	exe	0x85de70	PE32+	AMD AMD64	MZ	0x0090	0x0003	0x0000	0x0004	0x0000	0xFFFF	0x0000	0x00B8	0x0000	0x0000	0x0000	0x0000	0x00000080	PE32+	0x00251000	0x00007000	0x0060D000	0x000000000085DE70 (Section: UPX1)	0x0060E000	0x00020000	0x0000000140000000	0x00001000	0x00000200	6.1	0.0	0x00866000	0x00001000	0x00000000	IMAGE_SUBSYSTEM_WINDOWS_GUI	['IMAGE_DLLCHARACTERISTICS_DYNAMIC_BASE', 'IMAGE_DLLCHARACTERISTICS_HIGH_ENTROPY_VA', 'IMAGE_DLLCHARACTERISTICS_NX_COMPAT', 'IMAGE_DLLCHARACTERISTICS_TERMINAL_SERVER_AWARE']	0x0000000000200000	0x0000000000001000	0x0000000000001000	0x0000000000100000	0x00000000	0x0001E8EB	0x00001000	0x0001EA00	0x00000400	0x00000000	0x00000000	['IMAGE_SCN_CNT_CODE', 'IMAGE_SCN_MEM_EXECUTE', 'IMAGE_SCN_MEM_READ']	0x00008EE0
d17fb64e9424ec88313da0c76d3735ae	3ce16581e5b7e2761af6408e244402b140d93bef	exe	0x1c4be2	PE32	Intel 386 or later, and compatibles	MZ	0x0090	0x0003	0x0000	0x0004	0x0000	0xFFFF	0x0000	0x00B8	0x0000	0x0000	0x0000	0x0000	0x00000150	PE32	0x001F0A00	0x00106A00	0x00000000	0x001C4BE2 (Section: .text)	0x00001000	0x001F2000	0x60000000	0x00001000	0x00000200	6.0	6.2	0x002FA000	0x00000400	0x003020BF	IMAGE_SUBSYSTEM_WINDOWS_GUI	['IMAGE_DLLCHARACTERISTICS_TERMINAL_SERVER_AWARE']	0x00100000	0x00001000	0x00001000	0x00100000	0x00000000	0x001F0819	0x00001000	0x001F0A00	0x00000400	0x00000000	0x00000000	['IMAGE_SCN_CNT_CODE', 'IMAGE_SCN_MEM_EXECUTE', 'IMAGE_SCN_MEM_READ']	0x000956F6
4d186321c1a7f0f354b297e8914ab240	99800b85d3383e3a2fb45eb7d0066a4879a9dad0	exe	0x1c4be2	PE32	Intel 386 or later, and compatibles	MZ	0x0090	0x0003	0x0000	0x0004	0x0000	0xFFFF	0x0000	0x00B8	0x0000	0x0000	0x0000	0x0000	0x00000150	PE32	0x001F0A00	0x00106A00	0x00000000	0x001C4BE2 (Section: .text)	0x00001000	0x001F2000	0x60000000	0x00001000	0x00000200	6.0	6.2	0x002FA000	0x00000400	0x003020BF	IMAGE_SUBSYSTEM_WINDOWS_GUI	['IMAGE_DLLCHARACTERISTICS_TERMINAL_SERVER_AWARE']	0x00100000	0x00001000	0x00001000	0x00100000	0x00000000	0x001F0819	0x00001000	0x001F0A00	0x00000400	0x00000000	0x00000000	['IMAGE_SCN_CNT_CODE', 'IMAGE_SCN_MEM_EXECUTE', 'IMAGE_SCN_MEM_READ']	0x000956F6
7ecfc8cd7455dd9998f7dad88f2a8a9d	1751d9389adb1e7187afa4938a3559e58739dce6	exe	0x16310	PE32	Intel 386 or later, and compatibles	MZ	0x0090	0x0003	0x0000	0x0004	0x0000	0xFFFF	0x0000	0x00B8	0x0000	0x0000	0x0000	0x0000	0x00000150	PE32	0x001F0A00	0x00106A00	0x00000000	0x001C4BE2 (Section: .text)	0x00001000	0x001F2000	0x60000000	0x00001000	0x00000200	6.0	6.2	0x002FA000	0x00000400	0x003020BF	IMAGE_SUBSYSTEM_WINDOWS_GUI	['IMAGE_DLLCHARACTERISTICS_TERMINAL_SERVER_AWARE']	0x00100000	0x00001000	0x00001000	0x00100000	0x00000000	0x001F0819	0x00001000	0x001F0A00	0x00000400	0x00000000	0x00000000	['IMAGE_SCN_CNT_CODE', 'IMAGE_SCN_MEM_EXECUTE', 'IMAGE_SCN_MEM_READ']	0x000956F6
24233a7d375ee8566c10f5377e199333	9b82f418610451e7cd72175ab5a4db436bb28391	exe	0x1280	PE32	Intel 386 or later, and compatibles	MZ	0x0090	0x0003	0x0000	0x0004	0x0000	0xFFFF	0x0000	0x00B8	0x0000	0x0000	0x0000	0x0000	0x00000080	PE32	0x00001800	0x00002E00	0x00000200	0x00001280 (Section: .text)	0x00001000	0x00003000	0x00400000	0x00001000	0x00000200	4.0	1.0	0x0000E000	0x00000400	0x00015004	IMAGE_SUBSYSTEM_WINDOWS_CUI	['IMAGE_DLLCHARACTERISTICS_TERMINAL_SERVER_AWARE']	0x00200000	0x00001000	0x00001000	0x00100000	0x00000000	0x00001704	0x00001000	0x00001800	0x00000400	0x00000000	0x00000000	['IMAGE_SCN_ALIGN_1024BYTES', 'IMAGE_SCN_ALIGN_16BYTES', 'IMAGE_SCN_ALIGN_1BYTES', 'IMAGE_SCN_ALIGN_2048BYTES', 'IMAGE_SCN_ALIGN_256BYTES', 'IMAGE_SCN_ALIGN_32BYTES', 'IMAGE_SCN_ALIGN_4096BYTES', 'IMAGE_SCN_ALIGN_4BYTES', 'IMAGE_SCN_ALIGN_64BYTES', 'IMAGE_SCN_ALIGN_8192BYTES', 'IMAGE_SCN_ALIGN_8BYTES', 'IMAGE_SCN_ALIGN_MASK', 'IMAGE_SCN_CNT_CODE', 'IMAGE_SCN_CNT_INITIALIZED_DATA', 'IMAGE_SCN_MEM_…	0x00000498
536d4f284e59c2aa1b99831ed830673d	f58ee4f60dd90ea5e25ce77031e6c7e2bfbbb992	exe	0x1348	PE32	Intel 386 or later, and compatibles	MZ	0x0090	0x0003	0x0000	0x0004	0x0000	0xFFFF	0x0000	0x00B8	0x0000	0x0000	0x0000	0x0000	0x000000C0	PE32	0x00025000	0x00002000	0x00000000	0x00001348 (Section: .text)	0x00001000	0x00026000	0x00400000	0x00001000	0x00001000	4.0	1.0	0x00028000	0x00001000	0x000293A5	IMAGE_SUBSYSTEM_WINDOWS_GUI	['IMAGE_DLLCHARACTERISTICS_TERMINAL_SERVER_AWARE']	0x00100000	0x00001000	0x00001000	0x00100000	0x00000000	0x00024820	0x00001000	0x00025000	0x00001000	0x00000000	0x00000000	['IMAGE_SCN_CNT_CODE', 'IMAGE_SCN_MEM_EXECUTE', 'IMAGE_SCN_MEM_READ']	0x00000498
a4fdd182c052c420520377e94442376d	65c328dd4da25babe0c8afbca4a0bebf1919899a	exe	0x73f0	PE32	Intel 386 or later, and compatibles	MZ	0x0090	0x0003	0x0000	0x0004	0x0000	0xFFFF	0x0000	0x00B8	0x0000	0x0000	0x0000	0x0000	0x000000E8	PE32	0x00002000	0x00001000	0x00005000	0x000073F0 (Section: UPX1)	0x00006000	0x00008000	0x10000000	0x00001000	0x00000200	4.0	0.0	0x00009000	0x00001000	0x00000000	IMAGE_SUBSYSTEM_WINDOWS_GUI	['IMAGE_DLLCHARACTERISTICS_TERMINAL_SERVER_AWARE']	0x00100000	0x00001000	0x00001000	0x00100000	0x00000000	0x00024820	0x00001000	0x00025000	0x00001000	0x00000000	0x00000000	['IMAGE_SCN_CNT_CODE', 'IMAGE_SCN_MEM_EXECUTE', 'IMAGE_SCN_MEM_READ']	0x00000498
7ec2dc7b1f8f981bda11868fd9493234	4a4ee59a6b9ea0ae9c609386581463e1a0294133	exe	0x6c1de	PE32	Intel 386 or later, and compatibles	MZ	0x0090	0x0003	0x0000	0x0004	0x0000	0xFFFF	0x0000	0x00B8	0x0000	0x0000	0x0000	0x0000	0x00000080	PE32	0x0006A200	0x0005AE00	0x00000000	0x0006C1DE (Section: .text)	0x00002000	0x0006E000	0x00400000	0x00002000	0x00000200	4.0	0.0	0x000CC000	0x00000200	0x000CC405	IMAGE_SUBSYSTEM_WINDOWS_GUI	['IMAGE_DLLCHARACTERISTICS_DYNAMIC_BASE', 'IMAGE_DLLCHARACTERISTICS_NO_SEH', 'IMAGE_DLLCHARACTERISTICS_NX_COMPAT', 'IMAGE_DLLCHARACTERISTICS_TERMINAL_SERVER_AWARE']	0x00100000	0x00001000	0x00001000	0x00100000	0x00000000	0x0006A1E4	0x00002000	0x0006A200	0x00000200	0x00000000	0x00000000	['IMAGE_SCN_CNT_CODE', 'IMAGE_SCN_MEM_EXECUTE', 'IMAGE_SCN_MEM_READ']	0x00000498
0df11226f64eb30702cc5b9e8f83d9c5	002ad328324ae3b1f70381f0f42e2bdf75bc792d	exe	0x65903	PE32	Intel 386 or later, and compatibles	MZ	0x0090	0x0003	0x0000	0x0004	0x0000	0xFFFF	0x0000	0x00B8	0x0000	0x0000	0x0000	0x0000	0x00000108	PE32	0x000D3000	0x00019000	0x00000000	0x00065903 (Section: .text)	0x00001000	0x00001000	0x00400000	0x00001000	0x00000200	6.0	0.0	0x00152000	0x00000400	0x00000000	IMAGE_SUBSYSTEM_WINDOWS_GUI	['IMAGE_DLLCHARACTERISTICS_DYNAMIC_BASE', 'IMAGE_DLLCHARACTERISTICS_NX_COMPAT', 'IMAGE_DLLCHARACTERISTICS_TERMINAL_SERVER_AWARE']	0x00100000	0x00001000	0x00001000	0x00100000	0x00000000	0x000D2E9B	0x00062000	0x000D3000	0x00000400	0x00000000	0x00000000	['IMAGE_SCN_CNT_CODE', 'IMAGE_SCN_MEM_EXECUTE', 'IMAGE_SCN_MEM_READ']	0x0000E21C
14737451bd3e674ab17b000ff92be698	821590fbcf1718a41853ae46f78b652db0b18c12	exe	0x61fc0	PE32+	AMD AMD64	MZ	0x0090	0x0003	0x0004	0x0000	0x0000	0xFFFF	0x0000	0x008B	0x0000	0x0000	0x0000	0x0000	0x00000080	PE32+	0x00183E00	0x0001C600	0x00000000	0x0000000000061FC0 (Section: .text)	0x00001000	0x00001000	0x0000000000400000	0x00001000	0x00000200	6.1	1.0	0x004B8000	0x00000600	0x00000000	IMAGE_SUBSYSTEM_WINDOWS_CUI	['IMAGE_DLLCHARACTERISTICS_DYNAMIC_BASE', 'IMAGE_DLLCHARACTERISTICS_HIGH_ENTROPY_VA', 'IMAGE_DLLCHARACTERISTICS_NX_COMPAT', 'IMAGE_DLLCHARACTERISTICS_TERMINAL_SERVER_AWARE']	0x0000000000200000	0x0000000000001000	0x0000000000001000	0x0000000000100000	0x00000000	0x00183D64	0x00001000	0x00183E00	0x00000600	0x00000000	0x00000000	['IMAGE_SCN_CNT_CODE', 'IMAGE_SCN_MEM_EXECUTE', 'IMAGE_SCN_MEM_READ']	0x0015C1A8
f6a2b6adff05e373828b03d576b9e94d	d839185db0ee5f3e4d4376d62319faf774fa7a4b	exe	0x2674a	PE32	Intel 386 or later, and compatibles	MZ	0x0090	0x0003	0x0000	0x0004	0x0000	0xFFFF	0x0000	0x00B8	0x0000	0x0000	0x0000	0x0000	0x00000120	PE32	0x0002A000	0x00096000	0x00000000	0x0002674A (Section: .text)	0x00001000	0x0002B000	0x00400000	0x00001000	0x00001000	4.0	0.0	0x000C1000	0x00001000	0x00000000	IMAGE_SUBSYSTEM_WINDOWS_GUI	['IMAGE_DLLCHARACTERISTICS_DYNAMIC_BASE', 'IMAGE_DLLCHARACTERISTICS_HIGH_ENTROPY_VA', 'IMAGE_DLLCHARACTERISTICS_NX_COMPAT', 'IMAGE_DLLCHARACTERISTICS_TERMINAL_SERVER_AWARE']	0x00100000	0x00001000	0x00001000	0x00100000	0x00000000	0x000298C2	0x00001000	0x0002A000	0x00001000	0x00000000	0x00000000	['IMAGE_SCN_CNT_CODE', 'IMAGE_SCN_MEM_EXECUTE', 'IMAGE_SCN_MEM_READ']	0x0000A0A0
db3edb2fa679dcefef6217649989453a	0c851936728b642d4a17498ad24eb56053912ffb	exe	0x447e	PE32	Intel 386 or later, and compatibles	MZ	0x0078	0x0001	0x0000	0x0004	0x0000	0x0000	0x0000	0x0000	0x0000	0x0000	0x0000	0x0000	0x00000078	PE32	0x00004400	0x00008C00	0x00000000	0x0000447E (Section: .text)	0x00001000	0x00000000	0x00400000	0x00001000	0x00000200	6.0	0.0	0x00014000	0x00000400	0x00000000	IMAGE_SUBSYSTEM_WINDOWS_CUI	['IMAGE_DLLCHARACTERISTICS_DYNAMIC_BASE', 'IMAGE_DLLCHARACTERISTICS_NX_COMPAT', 'IMAGE_DLLCHARACTERISTICS_TERMINAL_SERVER_AWARE']	0x00100000	0x00001000	0x00001000	0x00100000	0x00000000	0x0000434F	0x00001000	0x00004400	0x00000400	0x00000000	0x00000000	['IMAGE_SCN_CNT_CODE', 'IMAGE_SCN_MEM_EXECUTE', 'IMAGE_SCN_MEM_READ']	0x00007224
5754f1284f977aa4fe6d6bc61cd7c2f4	800d1836d9482baa4fd4a5bd8bc3fb22cc65a49a	exe	0x447e	PE32	Intel 386 or later, and compatibles	MZ	0x0078	0x0001	0x0000	0x0004	0x0000	0x0000	0x0000	0x0000	0x0000	0x0000	0x0000	0x0000	0x00000078	PE32	0x00004400	0x00008C00	0x00000000	0x0000447E (Section: .text)	0x00001000	0x00000000	0x00400000	0x00001000	0x00000200	6.0	0.0	0x00014000	0x00000400	0x00000000	IMAGE_SUBSYSTEM_WINDOWS_CUI	['IMAGE_DLLCHARACTERISTICS_DYNAMIC_BASE', 'IMAGE_DLLCHARACTERISTICS_NX_COMPAT', 'IMAGE_DLLCHARACTERISTICS_TERMINAL_SERVER_AWARE']	0x00100000	0x00001000	0x00001000	0x00100000	0x00000000	0x0000434F	0x00001000	0x00004400	0x00000400	0x00000000	0x00000000	['IMAGE_SCN_CNT_CODE', 'IMAGE_SCN_MEM_EXECUTE', 'IMAGE_SCN_MEM_READ']	0x00007224
a52dd2138fd76b1c3955f9d3df93dc69	843cd44541b3e02b57d63290fe71a9d954ea64f9	exe	0x8774cc	PE32	Intel 386 or later, and compatibles	MZ	0x0050	0x0002	0x0000	0x0004	0x000F	0xFFFF	0x0000	0x00B8	0x0000	0x0000	0x001A	0x0000	0x00000100	PE32	0x00338400	0x00127400	0x00000000	0x008774CC (Section: .data)	0x00001000	0x0033A000	0x00400000	0x00001000	0x00000200	5.0	0.0	0x0087B000	0x00000600	0x00000000	IMAGE_SUBSYSTEM_WINDOWS_GUI	['IMAGE_DLLCHARACTERISTICS_DYNAMIC_BASE', 'IMAGE_DLLCHARACTERISTICS_NX_COMPAT', 'IMAGE_DLLCHARACTERISTICS_TERMINAL_SERVER_AWARE']	0x00200000	0x00008000	0x00002000	0x00200000	0x00000000	0x0000434F	0x00001000	0x00004400	0x00000400	0x00000000	0x00000000	['IMAGE_SCN_CNT_CODE', 'IMAGE_SCN_MEM_EXECUTE', 'IMAGE_SCN_MEM_READ']	0x00007224
d98c928d6a71d9e6d5b13066dcfde89b	b00ff3f5746aa51e33b75e58102f407b6973ca6f	exe	0x1b12	PE32	Intel 386 or later, and compatibles	MZ	0x0090	0x0003	0x0000	0x0004	0x0000	0xFFFF	0x0000	0x00B8	0x0000	0x0000	0x0000	0x0000	0x00000100	PE32	0x0000BA00	0x00034400	0x00000000	0x00001B12 (Section: .text)	0x00001000	0x0000D000	0x00400000	0x00001000	0x00000200	6.0	0.0	0x00043000	0x00000400	0x00000000	IMAGE_SUBSYSTEM_WINDOWS_GUI	['IMAGE_DLLCHARACTERISTICS_DYNAMIC_BASE', 'IMAGE_DLLCHARACTERISTICS_NO_ISOLATION', 'IMAGE_DLLCHARACTERISTICS_NX_COMPAT', 'IMAGE_DLLCHARACTERISTICS_TERMINAL_SERVER_AWARE']	0x00100000	0x00001000	0x00001000	0x00100000	0x00000000	0x0000B8B7	0x00001000	0x0000BA00	0x00000400	0x00000000	0x00000000	['IMAGE_SCN_CNT_CODE', 'IMAGE_SCN_MEM_EXECUTE', 'IMAGE_SCN_MEM_READ']	0x00031AFE
adbe188bdeb56e9de21eb22840cb1ecc	bd8a67a4d72d414cfe3a3bfc8bc2ab0e6dbfae7f	exe	0x10821e	PE32	Intel 386 or later, and compatibles	MZ	0x0090	0x0003	0x0000	0x0004	0x0000	0xFFFF	0x0000	0x00B8	0x0000	0x0000	0x0000	0x0000	0x00000080	PE32	0x00106400	0x00011200	0x00000000	0x0010821E (Section: .text)	0x00002000	0x0010A000	0x006D0000	0x00002000	0x00000200	4.0	0.0	0x0011E000	0x00000200	0x00126259	IMAGE_SUBSYSTEM_WINDOWS_GUI	['IMAGE_DLLCHARACTERISTICS_DYNAMIC_BASE', 'IMAGE_DLLCHARACTERISTICS_HIGH_ENTROPY_VA', 'IMAGE_DLLCHARACTERISTICS_TERMINAL_SERVER_AWARE']	0x00100000	0x00001000	0x00001000	0x00100000	0x00000000	0x00106224	0x00002000	0x00106400	0x00000200	0x00000000	0x00000000	['IMAGE_SCN_CNT_CODE', 'IMAGE_SCN_MEM_EXECUTE', 'IMAGE_SCN_MEM_READ']	0x00031AFE
fe15777b168cbffe0b9c5f4e61efdda1	fb075a728dfcfe6739e3cdaa928dfd6eb2d808a0	exe	0x3a94e	PE32	Intel 386 or later, and compatibles	MZ	0x0090	0x0003	0x0000	0x0004	0x0000	0xFFFF	0x0000	0x00B8	0x0000	0x0000	0x0000	0x0000	0x00000080	PE32	0x00039C00	0x00003000	0x00000000	0x0003A94E (Section: .text)	0x00002000	0x0003C000	0x00400000	0x00002000	0x00000200	4.0	0.0	0x00042000	0x00000200	0x00000000	IMAGE_SUBSYSTEM_WINDOWS_GUI	['IMAGE_DLLCHARACTERISTICS_DYNAMIC_BASE', 'IMAGE_DLLCHARACTERISTICS_HIGH_ENTROPY_VA', 'IMAGE_DLLCHARACTERISTICS_NO_SEH', 'IMAGE_DLLCHARACTERISTICS_NX_COMPAT', 'IMAGE_DLLCHARACTERISTICS_TERMINAL_SERVER_AWARE']	0x00100000	0x00001000	0x00001000	0x00100000	0x00000000	0x00039B94	0x00002000	0x00039C00	0x00000200	0x00000000	0x00000000	['IMAGE_SCN_CNT_CODE', 'IMAGE_SCN_MEM_EXECUTE', 'IMAGE_SCN_MEM_READ']	0x00031AFE
601e12bfc188227671128dfe549bf701	5fa6309c73e104da625af4922513b2949e5745bf	exe	0x1ef4	PE32	Intel 386 or later, and compatibles	MZ	0x0090	0x0003	0x0000	0x0004	0x0000	0xFFFF	0x0000	0x00B8	0x0000	0x0000	0x0000	0x0000	0x000000B8	PE32	0x00027000	0x00005000	0x00000000	0x00001EF4 (Section: .text)	0x00001000	0x00028000	0x00400000	0x00001000	0x00001000	4.0	1.1	0x0002D000	0x00001000	0x0002AEB1	IMAGE_SUBSYSTEM_WINDOWS_GUI	['IMAGE_DLLCHARACTERISTICS_DYNAMIC_BASE', 'IMAGE_DLLCHARACTERISTICS_HIGH_ENTROPY_VA', 'IMAGE_DLLCHARACTERISTICS_NO_SEH', 'IMAGE_DLLCHARACTERISTICS_NX_COMPAT', 'IMAGE_DLLCHARACTERISTICS_TERMINAL_SERVER_AWARE']	0x00100000	0x00001000	0x00001000	0x00100000	0x00000000	0x00026688	0x00001000	0x00027000	0x00001000	0x00000000	0x00000000	['IMAGE_SCN_CNT_CODE', 'IMAGE_SCN_MEM_EXECUTE', 'IMAGE_SCN_MEM_READ']	0x00031AFE
b61a92000d714aa56508a6e4d2eb6b22	2fffb230735edfc9b3c1a370c9d46b265b1de216	exe	0xbc5e	PE32	Intel 386 or later, and compatibles	MZ	0x0090	0x0003	0x0000	0x0004	0x0000	0xFFFF	0x0000	0x00B8	0x0000	0x0000	0x0000	0x0000	0x00000080	PE32	0x00009E00	0x00000800	0x00000000	0x0000BC5E (Section: .text)	0x00002000	0x0000C000	0x00400000	0x00002000	0x00000200	4.0	0.0	0x00010000	0x00000200	0x00000000	IMAGE_SUBSYSTEM_WINDOWS_CUI	['IMAGE_DLLCHARACTERISTICS_DYNAMIC_BASE', 'IMAGE_DLLCHARACTERISTICS_NO_SEH', 'IMAGE_DLLCHARACTERISTICS_NX_COMPAT', 'IMAGE_DLLCHARACTERISTICS_TERMINAL_SERVER_AWARE']	0x00100000	0x00001000	0x00001000	0x00100000	0x00000000	0x00009C64	0x00002000	0x00009E00	0x00000200	0x00000000	0x00000000	['IMAGE_SCN_CNT_CODE', 'IMAGE_SCN_MEM_EXECUTE', 'IMAGE_SCN_MEM_READ']	0x00031AFE
ad6e3ec67b85bd31b2e3f8f95af6793a	0cfa8c79c084849854ac266a27e611274695e0c4	exe	0x1204	PE32	Intel 386 or later, and compatibles	MZ	0x0090	0x0003	0x0000	0x0004	0x0000	0xFFFF	0x0000	0x00B8	0x0000	0x0000	0x0000	0x0000	0x000000B8	PE32	0x0000C000	0x00005000	0x00000000	0x00001204 (Section: .text)	0x00001000	0x0000D000	0x00400000	0x00001000	0x00001000	4.0	1.0	0x00012000	0x00001000	0x000199BB	IMAGE_SUBSYSTEM_WINDOWS_GUI	['IMAGE_DLLCHARACTERISTICS_DYNAMIC_BASE', 'IMAGE_DLLCHARACTERISTICS_NO_SEH', 'IMAGE_DLLCHARACTERISTICS_NX_COMPAT', 'IMAGE_DLLCHARACTERISTICS_TERMINAL_SERVER_AWARE']	0x00100000	0x00001000	0x00001000	0x00100000	0x00000000	0x0000B690	0x00001000	0x0000C000	0x00001000	0x00000000	0x00000000	['IMAGE_SCN_CNT_CODE', 'IMAGE_SCN_MEM_EXECUTE', 'IMAGE_SCN_MEM_READ']	0x00031AFE
d5382d619115cf605dda008f532f867a	33f1e80e86fe3c18d40531155768de89912ec9b3	exe	0x16fb	PE32	Intel 386 or later, and compatibles	MZ	0x0090	0x0003	0x0000	0x0004	0x0000	0xFFFF	0x0000	0x00B8	0x0000	0x0000	0x0000	0x0000	0x000000C0	PE32	0x00003000	0x00025000	0x00000000	0x000016FB (Section: .text)	0x00001000	0x00004000	0x00400000	0x00001000	0x00000200	4.0	0.0	0x00042000	0x00000400	0x0002F067	IMAGE_SUBSYSTEM_WINDOWS_GUI	['IMAGE_DLLCHARACTERISTICS_DYNAMIC_BASE', 'IMAGE_DLLCHARACTERISTICS_NO_SEH', 'IMAGE_DLLCHARACTERISTICS_NX_COMPAT', 'IMAGE_DLLCHARACTERISTICS_TERMINAL_SERVER_AWARE']	0x00100000	0x00001000	0x00001000	0x00100000	0x00000000	0x00028000	0x00001000	0x00004400	0x00000400	0x32434550	0x00004F5E	['IMAGE_SCN_CNT_CODE', 'IMAGE_SCN_MEM_EXECUTE', 'IMAGE_SCN_MEM_READ', 'IMAGE_SCN_MEM_WRITE']	0x00031AFE
e658e40b59a297db6789701eafa68bdf	95ac8f929590c3b4fb289dc7aca49592c8d4ee55	exe	0x2ac334	PE32	Intel 386 or later, and compatibles	MZ	0x0050	0x0002	0x0000	0x0004	0x000F	0xFFFF	0x0000	0x00B8	0x0000	0x0000	0x001A	0x0000	0x00000100	PE32	0x002AAC00	0x0006DA00	0x00000000	0x002AC334 (Section: .itext)	0x00001000	0x002AD000	0x00400000	0x00001000	0x00000200	4.0	0.0	0x00325000	0x00000400	0x00000000	IMAGE_SUBSYSTEM_WINDOWS_GUI	['IMAGE_DLLCHARACTERISTICS_DYNAMIC_BASE', 'IMAGE_DLLCHARACTERISTICS_NO_SEH', 'IMAGE_DLLCHARACTERISTICS_NX_COMPAT', 'IMAGE_DLLCHARACTERISTICS_TERMINAL_SERVER_AWARE']	0x00100000	0x00004000	0x00001000	0x00100000	0x00000000	0x002A65BC	0x00001000	0x002A6600	0x00000400	0x00000000	0x00000000	['IMAGE_SCN_CNT_CODE', 'IMAGE_SCN_MEM_EXECUTE', 'IMAGE_SCN_MEM_READ']	0x00000018
d3aa938879df8633c57dfc06cdfd5569	e2fcf6e4e2f8101156b3c114b870e62bfe6d8e26	exe	0x26a3e	PE32	Intel 386 or later, and compatibles	MZ	0x0090	0x0003	0x0000	0x0004	0x0000	0xFFFF	0x0000	0x00B8	0x0000	0x0000	0x0000	0x0000	0x00000080	PE32	0x00024C00	0x00022E00	0x00000000	0x00026A3E (Section: .text)	0x00002000	0x00028000	0x00400000	0x00002000	0x00000200	4.0	0.0	0x0004E000	0x00000200	0x00000000	IMAGE_SUBSYSTEM_WINDOWS_GUI	['IMAGE_DLLCHARACTERISTICS_DYNAMIC_BASE', 'IMAGE_DLLCHARACTERISTICS_HIGH_ENTROPY_VA', 'IMAGE_DLLCHARACTERISTICS_NO_SEH', 'IMAGE_DLLCHARACTERISTICS_NX_COMPAT', 'IMAGE_DLLCHARACTERISTICS_TERMINAL_SERVER_AWARE']	0x00100000	0x00001000	0x00001000	0x00100000	0x00000000	0x00024A44	0x00002000	0x00024C00	0x00000200	0x00000000	0x00000000	['IMAGE_SCN_CNT_CODE', 'IMAGE_SCN_MEM_EXECUTE', 'IMAGE_SCN_MEM_READ']	0x00000018
06dd930d0369658c3dacc911426f4460	9df61d2101909af1178aa6f2e54eaba690f08387	exe	0xec57	PE32	Intel 386 or later, and compatibles	MZ	0x0090	0x0003	0x0000	0x0004	0x0000	0xFFFF	0x0000	0x00B8	0x0000	0x0000	0x0000	0x0000	0x00000110	PE32	0x00020600	0x0000A200	0x00000000	0x0000EC57 (Section: .text)	0x00001000	0x00022000	0x00400000	0x00001000	0x00000200	6.0	0.0	0x0002F000	0x00000400	0x00000000	IMAGE_SUBSYSTEM_WINDOWS_CUI	['IMAGE_DLLCHARACTERISTICS_DYNAMIC_BASE', 'IMAGE_DLLCHARACTERISTICS_NX_COMPAT', 'IMAGE_DLLCHARACTERISTICS_TERMINAL_SERVER_AWARE']	0x00400000	0x00001000	0x00001000	0x00100000	0x00000000	0x0002041F	0x00001000	0x00020600	0x00000400	0x00000000	0x00000000	['IMAGE_SCN_CNT_CODE', 'IMAGE_SCN_MEM_EXECUTE', 'IMAGE_SCN_MEM_READ']	0x00007404
9430f043ac5e73a47080c1dfbc4e829b	6dea51967ad0465286a63ed2885a332ec2addb15	exe	0x1d720	PE32+	AMD AMD64	MZ	0x0090	0x0003	0x0000	0x0004	0x0000	0xFFFF	0x0000	0x00B8	0x0000	0x0000	0x0000	0x0000	0x00000118	PE32+	0x00032C00	0x00035C00	0x00000000	0x000000000001D720 (Section: .text)	0x00001000	0x00022000	0x0000000140000000	0x00001000	0x00000200	6.0	0.0	0x0006E000	0x00000400	0x00000000	IMAGE_SUBSYSTEM_WINDOWS_GUI	['IMAGE_DLLCHARACTERISTICS_DYNAMIC_BASE', 'IMAGE_DLLCHARACTERISTICS_HIGH_ENTROPY_VA', 'IMAGE_DLLCHARACTERISTICS_NX_COMPAT', 'IMAGE_DLLCHARACTERISTICS_TERMINAL_SERVER_AWARE']	0x0000000000100000	0x0000000000001000	0x0000000000001000	0x0000000000100000	0x00000000	0x00032B84	0x00001000	0x00032C00	0x00000400	0x00000000	0x00000000	['IMAGE_SCN_CNT_CODE', 'IMAGE_SCN_MEM_EXECUTE', 'IMAGE_SCN_MEM_READ']	0x0001625A
91b281b283c48b9f63c7906f230e28f6	47a6e1cb9aaa54d305a415c33f91bcaef4ef3bcd	exe	0x92743	PE32	Intel 386 or later, and compatibles	MZ	0x0090	0x0003	0x0000	0x0004	0x0000	0xFFFF	0x0000	0x00B8	0x0000	0x0000	0x0000	0x0000	0x000000F8	PE32	0x0009F400	0x0004BE00	0x00000000	0x00092743 (Section: .text)	0x00001000	0x000A1000	0x00400000	0x00001000	0x00000200	5.0	0.0	0x000F3000	0x00000400	0x000F423A	IMAGE_SUBSYSTEM_WINDOWS_GUI	['IMAGE_DLLCHARACTERISTICS_DYNAMIC_BASE', 'IMAGE_DLLCHARACTERISTICS_HIGH_ENTROPY_VA', 'IMAGE_DLLCHARACTERISTICS_NX_COMPAT', 'IMAGE_DLLCHARACTERISTICS_TERMINAL_SERVER_AWARE']	0x00400000	0x00001000	0x00001000	0x00100000	0x00000000	0x0009F2F1	0x00001000	0x0009F400	0x00000400	0x00000000	0x00000000	['IMAGE_SCN_CNT_CODE', 'IMAGE_SCN_MEM_EXECUTE', 'IMAGE_SCN_MEM_READ']	0x00023AD8
4223e84798a0f1e4b50490f860375fc1	bddd3a35b2a8e850b6c9a8b5fbb361cbfb24f855	exe	0x645058	PE32+	AMD AMD64	MZ	0x0090	0x0003	0x0000	0x0004	0x0000	0xFFFF	0x0000	0x00B8	0x0000	0x0000	0x0000	0x0000	0x00000100	PE32+	0x00070600	0x00022A00	0x00000000	0x0000000000645058 (Section: .boot)	0x00001000	0x000A1000	0x0000000140000000	0x00001000	0x00000200	6.0	0.0	0x00982000	0x00000600	0x0038DB25	IMAGE_SUBSYSTEM_WINDOWS_GUI	['IMAGE_DLLCHARACTERISTICS_DYNAMIC_BASE', 'IMAGE_DLLCHARACTERISTICS_HIGH_ENTROPY_VA', 'IMAGE_DLLCHARACTERISTICS_NX_COMPAT', 'IMAGE_DLLCHARACTERISTICS_TERMINAL_SERVER_AWARE']	0x0000000000100000	0x0000000000001000	0x0000000000001000	0x0000000000100000	0x00000000	0x0009F2F1	0x00001000	0x0009F400	0x00000400	0x00000000	0x00000000	['IMAGE_SCN_CNT_CODE', 'IMAGE_SCN_MEM_EXECUTE', 'IMAGE_SCN_MEM_READ']	0x00023AD8
94783add673806c56a1775bf207b62cd	6d65f7f764b90cbe91b286dbfb0e034ed5906459	exe	0x27796	PE32	Intel 386 or later, and compatibles	MZ	0x0090	0x0003	0x0000	0x0004	0x0000	0xFFFF	0x0000	0x00B8	0x0000	0x0000	0x0000	0x0000	0x00000100	PE32	0x00029400	0x0000D000	0x00000000	0x00027796 (Section: .text)	0x00001000	0x0002B000	0x00400000	0x00001000	0x00000200	4.0	0.0	0x0003B000	0x00000400	0x00000000	IMAGE_SUBSYSTEM_WINDOWS_GUI	['IMAGE_DLLCHARACTERISTICS_NX_COMPAT']	0x00100000	0x00001000	0x00001000	0x00100000	0x00000000	0x000293C5	0x00001000	0x00029400	0x00000400	0x00000000	0x00000000	['IMAGE_SCN_CNT_CODE', 'IMAGE_SCN_MEM_EXECUTE', 'IMAGE_SCN_MEM_READ']	0x000064F8
0cddaaa7836f7323c33ca8824a00d8c4	c24f085c562a645da3286425857b640e1cd78216	exe	0x84eb1e	PE32	Intel 386 or later, and compatibles	MZ	0x0090	0x0003	0x0000	0x0004	0x0000	0xFFFF	0x0000	0x00B8	0x0000	0x0000	0x0000	0x0000	0x00000130	PE32	0x00000000	0x00000000	0x00000000	0x0084EB1E (Section: .sedata)	0x00000000	0x00000000	0x00400000	0x00001000	0x00000200	5.1	0.0	0x00856000	0x00001000	0x004D6B42	IMAGE_SUBSYSTEM_WINDOWS_GUI	['IMAGE_DLLCHARACTERISTICS_NX_COMPAT', 'IMAGE_DLLCHARACTERISTICS_TERMINAL_SERVER_AWARE']	0x00100000	0x00001000	0x00001000	0x00100000	0x00000000	0x00745000	0x00001000	0x003B9400	0x00000400	0x00000000	0x00000000	['IMAGE_SCN_CNT_CODE', 'IMAGE_SCN_CNT_INITIALIZED_DATA', 'IMAGE_SCN_MEM_EXECUTE', 'IMAGE_SCN_MEM_NOT_PAGED', 'IMAGE_SCN_MEM_READ', 'IMAGE_SCN_MEM_WRITE']	0x000064F8
1c31cb2331c0fa411a0ff968c0db32e8	2d5d493fd80f4808a2c5d23937de422123b09203	exe	0x82f6	PE32	Intel 386 or later, and compatibles	MZ	0x0090	0x0003	0x0000	0x0004	0x0000	0xFFFF	0x0000	0x00B8	0x0000	0x0000	0x0000	0x0000	0x00000100	PE32	0x00008000	0x000A8400	0x00000000	0x000082F6 (Section: .text)	0x00001000	0x00009000	0x00400000	0x00001000	0x00000200	6.0	0.0	0x000B3000	0x00000400	0x00000000	IMAGE_SUBSYSTEM_WINDOWS_GUI	['IMAGE_DLLCHARACTERISTICS_DYNAMIC_BASE', 'IMAGE_DLLCHARACTERISTICS_NX_COMPAT', 'IMAGE_DLLCHARACTERISTICS_TERMINAL_SERVER_AWARE']	0x00100000	0x00001000	0x00001000	0x00100000	0x00000000	0x00007EFD	0x00001000	0x00008000	0x00000400	0x00000000	0x00000000	['IMAGE_SCN_CNT_CODE', 'IMAGE_SCN_MEM_EXECUTE', 'IMAGE_SCN_MEM_READ']	0x00000B92
781a515630fd690df86fc8c0c2f713a4	f447d65a3e8c28770cd70195e8c9454ac3a704d8	exe	0x701e	PE32	Intel 386 or later, and compatibles	MZ	0x0090	0x0003	0x0000	0x0004	0x0000	0xFFFF	0x0000	0x00B8	0x0000	0x0000	0x0000	0x0000	0x00000080	PE32	0x00005200	0x00000600	0x00000000	0x0000701E (Section: .text)	0x00002000	0x00008000	0x00400000	0x00002000	0x00000200	4.0	0.0	0x0000C000	0x00000200	0x00000000	IMAGE_SUBSYSTEM_WINDOWS_GUI	['IMAGE_DLLCHARACTERISTICS_DYNAMIC_BASE', 'IMAGE_DLLCHARACTERISTICS_NO_SEH', 'IMAGE_DLLCHARACTERISTICS_NX_COMPAT', 'IMAGE_DLLCHARACTERISTICS_TERMINAL_SERVER_AWARE']	0x00100000	0x00001000	0x00001000	0x00100000	0x00000000	0x00005024	0x00002000	0x00005200	0x00000200	0x00000000	0x00000000	['IMAGE_SCN_CNT_CODE', 'IMAGE_SCN_MEM_EXECUTE', 'IMAGE_SCN_MEM_READ']	0x00000B92
4a0ab96bd1d1ba1962a292051d5a6a86	18c6fb51c8276eb0b42110faa863debf33ccd141	exe	0x1354	PE32+	AMD AMD64	MZ	0x0090	0x0003	0x0000	0x0004	0x0000	0xFFFF	0x0000	0x00B8	0x0000	0x0000	0x0000	0x0000	0x00000100	PE32+	0x00001600	0x00001E00	0x00000000	0x0000000000001354 (Section: .text)	0x00001000	0x00008000	0x0000000140000000	0x00001000	0x00000200	6.0	0.0	0x00009000	0x00000400	0x0000C286	IMAGE_SUBSYSTEM_WINDOWS_CUI	['IMAGE_DLLCHARACTERISTICS_DYNAMIC_BASE', 'IMAGE_DLLCHARACTERISTICS_HIGH_ENTROPY_VA', 'IMAGE_DLLCHARACTERISTICS_NX_COMPAT', 'IMAGE_DLLCHARACTERISTICS_TERMINAL_SERVER_AWARE']	0x0000000000100000	0x0000000000001000	0x0000000000001000	0x0000000000100000	0x00000000	0x0000147C	0x00001000	0x00001600	0x00000400	0x00000000	0x00000000	['IMAGE_SCN_CNT_CODE', 'IMAGE_SCN_MEM_EXECUTE', 'IMAGE_SCN_MEM_READ']	0x0000113E
1d2d9e3fd2706a2cebcb820e8fe2d1e8	189ac90b79713ae1344f13f44890d4335b0f8037	exe	0x22e5	PE32	Intel 386 or later, and compatibles	MZ	0x0090	0x0003	0x0000	0x0004	0x0000	0xFFFF	0x0000	0x00B8	0x0000	0x0000	0x0000	0x0000	0x00000100	PE32	0x0000DA00	0x00008800	0x00000000	0x000022E5 (Section: .text)	0x00001000	0x0000F000	0x00400000	0x00001000	0x00000200	6.0	0.0	0x0001A000	0x00000400	0x00000000	IMAGE_SUBSYSTEM_WINDOWS_GUI	['IMAGE_DLLCHARACTERISTICS_DYNAMIC_BASE', 'IMAGE_DLLCHARACTERISTICS_NX_COMPAT', 'IMAGE_DLLCHARACTERISTICS_TERMINAL_SERVER_AWARE']	0x00100000	0x00001000	0x00001000	0x00100000	0x00000000	0x0000D993	0x00001000	0x0000DA00	0x00000400	0x00000000	0x00000000	['IMAGE_SCN_CNT_CODE', 'IMAGE_SCN_MEM_EXECUTE', 'IMAGE_SCN_MEM_READ']	0x00006010
b7f82cfa1671a8f3103d61af482e35a9	9d88f5c50def19a03e72584a6b65611307866ca4	exe	0x22e5	PE32	Intel 386 or later, and compatibles	MZ	0x0000	0x0000	0x0000	0x0000	0x0000	0x0000	0x0000	0x0000	0x0000	0x0000	0x0000	0x0000	0x00000080	PE32	0x0017F000	0x00001A00	0x00000000	0x00180E6E (Section: .text)	0x00002000	0x00182000	0x00400000	0x00002000	0x00000200	4.0	0.0	0x00186000	0x00000200	0x00000000	IMAGE_SUBSYSTEM_WINDOWS_GUI	['IMAGE_DLLCHARACTERISTICS_DYNAMIC_BASE', 'IMAGE_DLLCHARACTERISTICS_HIGH_ENTROPY_VA', 'IMAGE_DLLCHARACTERISTICS_NO_SEH', 'IMAGE_DLLCHARACTERISTICS_NX_COMPAT', 'IMAGE_DLLCHARACTERISTICS_TERMINAL_SERVER_AWARE']	0x00100000	0x00001000	0x00001000	0x00100000	0x00000000	0x0017EE74	0x00002000	0x0017F000	0x00000200	0x00000000	0x00000000	['IMAGE_SCN_CNT_CODE', 'IMAGE_SCN_MEM_EXECUTE', 'IMAGE_SCN_MEM_READ']	0x00006010
165871e449aff3bcb0e39cf7844ac512	07c578daefaa429f2c689d129ad2550e6e498900	exe	0x10c62bc	PE32	Intel 386 or later, and compatibles	MZ	0x0050	0x0002	0x0000	0x0004	0x000F	0xFFFF	0x0000	0x00B8	0x0000	0x0000	0x001A	0x0000	0x00000100	PE32	0x003A8800	0x00371600	0x00000000	0x010C62BC (Section: .data)	0x00001000	0x003AA000	0x00400000	0x00001000	0x00000200	4.0	0.0	0x010C9000	0x00000400	0x00659711	IMAGE_SUBSYSTEM_WINDOWS_GUI	['IMAGE_DLLCHARACTERISTICS_DYNAMIC_BASE', 'IMAGE_DLLCHARACTERISTICS_HIGH_ENTROPY_VA', 'IMAGE_DLLCHARACTERISTICS_NO_SEH', 'IMAGE_DLLCHARACTERISTICS_NX_COMPAT', 'IMAGE_DLLCHARACTERISTICS_TERMINAL_SERVER_AWARE']	0x00200000	0x00008000	0x00002000	0x00200000	0x00000000	0x0017EE74	0x00002000	0x0017F000	0x00000200	0x00000000	0x00000000	['IMAGE_SCN_CNT_CODE', 'IMAGE_SCN_MEM_EXECUTE', 'IMAGE_SCN_MEM_READ']	0x00006010
0d1bccfd51d94ad7b6227324d2cbbb0e	9c6e07ce04f19c828128ae7774cf7aacaa4c9abc	exe	0xbc3e	PE32	Intel 386 or later, and compatibles	MZ	0x0090	0x0003	0x0000	0x0004	0x0000	0xFFFF	0x0000	0x00B8	0x0000	0x0000	0x0000	0x0000	0x00000080	PE32	0x00009E00	0x00000800	0x00000000	0x0000BC3E (Section: .text)	0x00002000	0x0000C000	0x00400000	0x00002000	0x00000200	4.0	0.0	0x00010000	0x00000200	0x00000000	IMAGE_SUBSYSTEM_WINDOWS_CUI	['IMAGE_DLLCHARACTERISTICS_DYNAMIC_BASE', 'IMAGE_DLLCHARACTERISTICS_NO_SEH', 'IMAGE_DLLCHARACTERISTICS_NX_COMPAT', 'IMAGE_DLLCHARACTERISTICS_TERMINAL_SERVER_AWARE']	0x00100000	0x00001000	0x00001000	0x00100000	0x00000000	0x00009C44	0x00002000	0x00009E00	0x00000200	0x00000000	0x00000000	['IMAGE_SCN_CNT_CODE', 'IMAGE_SCN_MEM_EXECUTE', 'IMAGE_SCN_MEM_READ']	0x00006010
eaf7c887acec185835e1656e27d852e3	acfaa06850d7d28da9ad61646b83a6a1910bf2b9	exe	0x1cc0	PE32+	AMD AMD64	MZ	0x0090	0x0003	0x0000	0x0004	0x0000	0xFFFF	0x0000	0x00B8	0x0000	0x0000	0x0000	0x0000	0x000000F0	PE32+	0x00001C00	0x00002C00	0x00000000	0x0000000000001CC0 (Section: .text)	0x00001000	0x0000C000	0x0000000140000000	0x00001000	0x00000200	6.0	0.0	0x00009000	0x00000400	0x00000000	IMAGE_SUBSYSTEM_WINDOWS_CUI	['IMAGE_DLLCHARACTERISTICS_DYNAMIC_BASE', 'IMAGE_DLLCHARACTERISTICS_HIGH_ENTROPY_VA', 'IMAGE_DLLCHARACTERISTICS_NX_COMPAT', 'IMAGE_DLLCHARACTERISTICS_TERMINAL_SERVER_AWARE']	0x0000000000100000	0x0000000000001000	0x0000000000001000	0x0000000000100000	0x00000000	0x00001A49	0x00001000	0x00001C00	0x00000400	0x00000000	0x00000000	['IMAGE_SCN_CNT_CODE', 'IMAGE_SCN_MEM_EXECUTE', 'IMAGE_SCN_MEM_READ']	0x00001B98
1986db452aa5ff4cc90c5a29114566bf	4b0db0577ed22e7e111aa2beeeb8878407fb24a4	exe	0x1330	PE32	Intel 386 or later, and compatibles	MZ	0x0090	0x0003	0x0000	0x0004	0x0000	0xFFFF	0x0000	0x00B8	0x0000	0x0000	0x0000	0x0000	0x000000B0	PE32	0x0003E000	0x00007000	0x00000000	0x00001330 (Section: .text)	0x00001000	0x0003F000	0x00400000	0x00001000	0x00001000	4.0	1.0	0x00046000	0x00001000	0x00000000	IMAGE_SUBSYSTEM_WINDOWS_GUI	['IMAGE_DLLCHARACTERISTICS_DYNAMIC_BASE', 'IMAGE_DLLCHARACTERISTICS_HIGH_ENTROPY_VA', 'IMAGE_DLLCHARACTERISTICS_NX_COMPAT', 'IMAGE_DLLCHARACTERISTICS_TERMINAL_SERVER_AWARE']	0x00100000	0x00001000	0x00001000	0x00100000	0x00000000	0x0003D200	0x00001000	0x0003E000	0x00001000	0x00000000	0x00000000	['IMAGE_SCN_CNT_CODE', 'IMAGE_SCN_MEM_EXECUTE', 'IMAGE_SCN_MEM_READ', 'IMAGE_SCN_MEM_WRITE']	0x00001B98
9788562fadb131e7e337079c1fab7b28	2ebdb30898edcf6eb655f20bd3e0b54ea8129f4b	exe	0x26a7	PE32	Intel 386 or later, and compatibles	MZ	0x0090	0x0003	0x0000	0x0004	0x0000	0xFFFF	0x0000	0x00B8	0x0000	0x0000	0x0000	0x0000	0x00000100	PE32	0x00002400	0x00002000	0x00000000	0x000026A7 (Section: .text)	0x00001000	0x00004000	0x00400000	0x00001000	0x00000200	6.0	0.0	0x00009000	0x00000400	0x00008B5C	IMAGE_SUBSYSTEM_WINDOWS_CUI	['IMAGE_DLLCHARACTERISTICS_DYNAMIC_BASE', 'IMAGE_DLLCHARACTERISTICS_NX_COMPAT', 'IMAGE_DLLCHARACTERISTICS_TERMINAL_SERVER_AWARE']	0x00100000	0x00001000	0x00001000	0x00100000	0x00000000	0x0000224E	0x00001000	0x00002400	0x00000400	0x00000000	0x00000000	['IMAGE_SCN_CNT_CODE', 'IMAGE_SCN_MEM_EXECUTE', 'IMAGE_SCN_MEM_READ']	0x000013C0
cf3aca789586fb449aed846a2908108f	292b56f7549f7519c67bcd55ed733cd6a5a539cb	exe	0x532ccd	PE32+	AMD AMD64	MZ	0x0090	0x0003	0x0000	0x0004	0x0000	0xFFFF	0x0000	0x00B8	0x0000	0x0000	0x0000	0x0000	0x00000080	PE32+	0x00014C00	0x0000B000	0x00000000	0x0000000000532CCD (Section: .kenigen\xb4\xe0^)	0x00001000	0x00004000	0x0000000140000000	0x00001000	0x00000200	6.0	0.0	0x00A1D000	0x00000400	0x00000000	IMAGE_SUBSYSTEM_WINDOWS_CUI	['IMAGE_DLLCHARACTERISTICS_DYNAMIC_BASE', 'IMAGE_DLLCHARACTERISTICS_HIGH_ENTROPY_VA', 'IMAGE_DLLCHARACTERISTICS_NX_COMPAT', 'IMAGE_DLLCHARACTERISTICS_TERMINAL_SERVER_AWARE']	0x0000000000100000	0x0000000000001000	0x0000000000001000	0x0000000000100000	0x00000000	0x00014BCF	0x00001000	0x00000000	0x00000000	0x00000000	0x00000000	['IMAGE_SCN_CNT_CODE', 'IMAGE_SCN_MEM_EXECUTE', 'IMAGE_SCN_MEM_READ']	0x000046D0
763e1586df6e9fbf372df50d179fa7cf	07f6f3a6afc3e46398ba2f25f870305f5fa4ae1f	exe	0xa445e	PE32	Intel 386 or later, and compatibles	MZ	0x0090	0x0003	0x0000	0x0004	0x0000	0xFFFF	0x0000	0x00B8	0x0000	0x0000	0x0000	0x0000	0x00000080	PE32	0x000A2600	0x0002A200	0x00000000	0x000A445E (Section: .text)	0x00002000	0x00000000	0x00400000	0x00002000	0x00000200	4.0	0.0	0x000FC000	0x00000400	0x00000000	IMAGE_SUBSYSTEM_WINDOWS_GUI	['IMAGE_DLLCHARACTERISTICS_DYNAMIC_BASE', 'IMAGE_DLLCHARACTERISTICS_NO_SEH', 'IMAGE_DLLCHARACTERISTICS_NX_COMPAT', 'IMAGE_DLLCHARACTERISTICS_TERMINAL_SERVER_AWARE']	0x00100000	0x00001000	0x00001000	0x00100000	0x00000000	0x000A2464	0x00002000	0x000A2600	0x00000400	0x00000000	0x00000000	['IMAGE_SCN_CNT_CODE', 'IMAGE_SCN_MEM_EXECUTE', 'IMAGE_SCN_MEM_READ']	0x000046D0
b2707130ce8f32ae3da605ff9b541989	f23ea52006e61113e7366309bedc55bc097b825e	exe	0xa445e	PE32	Intel 386 or later, and compatibles	MZ	0x0090	0x0003	0x0000	0x0004	0x0000	0xFFFF	0x0000	0x00B8	0x0000	0x0000	0x0000	0x0000	0x00000080	PE32	0x000A2600	0x0002A200	0x00000000	0x000A445E (Section: .text)	0x00002000	0x00000000	0x00400000	0x00002000	0x00000200	4.0	0.0	0x000FC000	0x00000400	0x00000000	IMAGE_SUBSYSTEM_WINDOWS_GUI	['IMAGE_DLLCHARACTERISTICS_DYNAMIC_BASE', 'IMAGE_DLLCHARACTERISTICS_NO_SEH', 'IMAGE_DLLCHARACTERISTICS_NX_COMPAT', 'IMAGE_DLLCHARACTERISTICS_TERMINAL_SERVER_AWARE']	0x00100000	0x00001000	0x00001000	0x00100000	0x00000000	0x000A2464	0x00002000	0x000A2600	0x00000400	0x00000000	0x00000000	['IMAGE_SCN_CNT_CODE', 'IMAGE_SCN_MEM_EXECUTE', 'IMAGE_SCN_MEM_READ']	0x000046D0
9ee7b4528568b17d0a15eb398cbcdff1	91379827b9b0df3562a90ebb5655a997dd4844ef	exe	0x10ec	PE32	Intel 386 or later, and compatibles	MZ	0x0090	0x0003	0x0000	0x0004	0x0000	0xFFFF	0x0000	0x00B8	0x0000	0x0000	0x0000	0x0000	0x000000B0	PE32	0x0000F000	0x00004000	0x00000000	0x000010EC (Section: .text)	0x00001000	0x00010000	0x00400000	0x00001000	0x00001000	4.0	3.1	0x00014000	0x00001000	0x0001C611	IMAGE_SUBSYSTEM_WINDOWS_GUI	['IMAGE_DLLCHARACTERISTICS_DYNAMIC_BASE', 'IMAGE_DLLCHARACTERISTICS_NO_SEH', 'IMAGE_DLLCHARACTERISTICS_NX_COMPAT', 'IMAGE_DLLCHARACTERISTICS_TERMINAL_SERVER_AWARE']	0x00100000	0x00001000	0x00001000	0x00100000	0x00000000	0x0000E4FC	0x00001000	0x0000F000	0x00001000	0x00000000	0x00000000	['IMAGE_SCN_CNT_CODE', 'IMAGE_SCN_MEM_EXECUTE', 'IMAGE_SCN_MEM_READ']	0x000046D0
ffea1266b09abbf0ceb59119746d8630	5df6d407f4629b9e4765ed96f19caf9a0710c2f8	exe	0x3b80	PE32	Intel 386 or later, and compatibles	MZ	0x0090	0x0003	0x0000	0x0004	0x0000	0xFFFF	0x0000	0x00B8	0x0000	0x0000	0x0000	0x0000	0x000000B0	PE32	0x0000F000	0x00004000	0x00000000	0x000010EC (Section: .text)	0x00001000	0x00010000	0x00400000	0x00001000	0x00001000	4.0	3.1	0x00014000	0x00001000	0x0001C611	IMAGE_SUBSYSTEM_WINDOWS_GUI	['IMAGE_DLLCHARACTERISTICS_DYNAMIC_BASE', 'IMAGE_DLLCHARACTERISTICS_NO_SEH', 'IMAGE_DLLCHARACTERISTICS_NX_COMPAT', 'IMAGE_DLLCHARACTERISTICS_TERMINAL_SERVER_AWARE']	0x00100000	0x00001000	0x00001000	0x00100000	0x00000000	0x0000E4FC	0x00001000	0x0000F000	0x00001000	0x00000000	0x00000000	['IMAGE_SCN_CNT_CODE', 'IMAGE_SCN_MEM_EXECUTE', 'IMAGE_SCN_MEM_READ']	0x000046D0
d7bb062ef9ec5ee3cf7923a867e65642	9cec0ec79516892762344e7f5ccc62bd094d7644	exe	0x4cd70	PE32	Intel 386 or later, and compatibles	MZ	0x0090	0x0003	0x0004	0x0000	0x0000	0xFFFF	0x0000	0x008B	0x0000	0x0000	0x0000	0x0000	0x00000080	PE32	0x0040DC00	0x00048600	0x00000000	0x0004CD70 (Section: .text)	0x00001000	0x0040F000	0x00400000	0x00001000	0x00000200	4.0	1.0	0x00470000	0x00000400	0x00000000	IMAGE_SUBSYSTEM_WINDOWS_GUI	['IMAGE_DLLCHARACTERISTICS_DYNAMIC_BASE', 'IMAGE_DLLCHARACTERISTICS_NO_SEH', 'IMAGE_DLLCHARACTERISTICS_NX_COMPAT', 'IMAGE_DLLCHARACTERISTICS_TERMINAL_SERVER_AWARE']	0x00020000	0x00001000	0x00001000	0x00100000	0x00000000	0x0040DA5D	0x00001000	0x0040DC00	0x00000400	0x00000000	0x00000000	['IMAGE_SCN_CNT_CODE', 'IMAGE_SCN_CNT_INITIALIZED_DATA', 'IMAGE_SCN_MEM_EXECUTE', 'IMAGE_SCN_MEM_READ']	0x000046D0
0906ac2b765df79b4a9567da3df99b00	a77200d2867c9007a116fb4f131bd73b63694bc6	exe	0x20f7	PE32	Intel 386 or later, and compatibles	MZ	0x0090	0x0003	0x0000	0x0004	0x0000	0xFFFF	0x0000	0x00B8	0x0000	0x0000	0x0000	0x0000	0x000000D8	PE32	0x00009200	0x00004A00	0x00000000	0x000020F7 (Section: .text)	0x00001000	0x0000B000	0x00400000	0x00001000	0x00000200	5.1	0.0	0x00013000	0x00000400	0x0001B81B	IMAGE_SUBSYSTEM_WINDOWS_GUI	['IMAGE_DLLCHARACTERISTICS_DYNAMIC_BASE', 'IMAGE_DLLCHARACTERISTICS_NX_COMPAT', 'IMAGE_DLLCHARACTERISTICS_TERMINAL_SERVER_AWARE']	0x00100000	0x00001000	0x00001000	0x00100000	0x00000000	0x0000903B	0x00001000	0x00009200	0x00000400	0x00000000	0x00000000	['IMAGE_SCN_CNT_CODE', 'IMAGE_SCN_MEM_EXECUTE', 'IMAGE_SCN_MEM_READ']	0x0000280E
1a8d8127a2dc33e2bd6518e919a22104	5736e43dae9a224ea1dd801eda740e7e339cbc6c	exe	0xd95e	PE32	Intel 386 or later, and compatibles	MZ	0x0090	0x0003	0x0000	0x0004	0x0000	0xFFFF	0x0000	0x00B8	0x0000	0x0000	0x0000	0x0000	0x00000080	PE32	0x0000BA00	0x00011200	0x00000000	0x0000D95E (Section: .text)	0x00002000	0x0000E000	0x00400000	0x00002000	0x00000200	4.0	0.0	0x00022000	0x00000200	0x00000000	IMAGE_SUBSYSTEM_WINDOWS_CUI	['IMAGE_DLLCHARACTERISTICS_DYNAMIC_BASE', 'IMAGE_DLLCHARACTERISTICS_HIGH_ENTROPY_VA', 'IMAGE_DLLCHARACTERISTICS_NO_SEH', 'IMAGE_DLLCHARACTERISTICS_NX_COMPAT', 'IMAGE_DLLCHARACTERISTICS_TERMINAL_SERVER_AWARE']	0x00100000	0x00001000	0x00001000	0x00100000	0x00000000	0x0000B964	0x00002000	0x0000BA00	0x00000200	0x00000000	0x00000000	['IMAGE_SCN_CNT_CODE', 'IMAGE_SCN_MEM_EXECUTE', 'IMAGE_SCN_MEM_READ']	0x0000280E
7b62da1a65ffc31c55da778b276ad1e2	467f0654f9b9888b4cfab99fbcdaa7661007f2d8	exe	0x14bd	PE32	Intel 386 or later, and compatibles	MZ	0x0090	0x0003	0x0000	0x0004	0x0000	0xFFFF	0x0000	0x00B8	0x0000	0x0000	0x0000	0x0000	0x000000D0	PE32	0x00002C00	0x00000400	0x00000000	0x000014BD (Section: .verif)	0x00001000	0x00003000	0x01000000	0x00001000	0x00000200	5.0	0.0	0x00006000	0x00000400	0x00000000	IMAGE_SUBSYSTEM_WINDOWS_GUI	['IMAGE_DLLCHARACTERISTICS_DYNAMIC_BASE', 'IMAGE_DLLCHARACTERISTICS_NO_SEH', 'IMAGE_DLLCHARACTERISTICS_NX_COMPAT', 'IMAGE_DLLCHARACTERISTICS_TERMINAL_SERVER_AWARE']	0x00100000	0x00001000	0x00001000	0x00100000	0x00000000	0x00001B3C	0x00002000	0x00001C00	0x00000400	0x00000000	0x00000000	['IMAGE_SCN_CNT_CODE', 'IMAGE_SCN_MEM_EXECUTE', 'IMAGE_SCN_MEM_READ', 'IMAGE_SCN_MEM_WRITE']	0x0000280E
630fe121539d27961007e972fb9b1e22	7b25d45c1e783e7e9229e517195319d454d911b9	exe	0xa8c8	PE32+	AMD AMD64	MZ	0x0090	0x0003	0x0000	0x0004	0x0000	0xFFFF	0x0000	0x00B8	0x0000	0x0000	0x0000	0x0000	0x00000100	PE32+	0x00023600	0x00024400	0x00000000	0x000000000000A8C8 (Section: .text)	0x00001000	0x00003000	0x0000000140000000	0x00001000	0x00000200	5.2	0.0	0x0005C000	0x00000400	0x00762B31	IMAGE_SUBSYSTEM_WINDOWS_GUI	['IMAGE_DLLCHARACTERISTICS_DYNAMIC_BASE', 'IMAGE_DLLCHARACTERISTICS_HIGH_ENTROPY_VA', 'IMAGE_DLLCHARACTERISTICS_NX_COMPAT', 'IMAGE_DLLCHARACTERISTICS_TERMINAL_SERVER_AWARE']	0x00000000001E8480	0x0000000000001000	0x0000000000001000	0x0000000000100000	0x00000000	0x000235D0	0x00001000	0x00023600	0x00000400	0x00000000	0x00000000	['IMAGE_SCN_CNT_CODE', 'IMAGE_SCN_MEM_EXECUTE', 'IMAGE_SCN_MEM_READ']	0x00011898
fcdc3cd9c986a510618a9649006476e8	9adfcac27e984fdc57fb7e4b3a1f0822e684b0d6	exe	0x4bbc	PE32	Intel 386 or later, and compatibles	MZ	0x0090	0x0003	0x0000	0x0004	0x0000	0xFFFF	0x0000	0x00B8	0x0000	0x0000	0x0000	0x0000	0x000000E0	PE32	0x00004000	0x00012000	0x00000000	0x00004BBC (Section: .text)	0x00001000	0x00005000	0x00400000	0x00001000	0x00000400	4.0	0.0	0x00017000	0x00000400	0x00015DF7	IMAGE_SUBSYSTEM_WINDOWS_GUI	['IMAGE_DLLCHARACTERISTICS_DYNAMIC_BASE', 'IMAGE_DLLCHARACTERISTICS_HIGH_ENTROPY_VA', 'IMAGE_DLLCHARACTERISTICS_NX_COMPAT', 'IMAGE_DLLCHARACTERISTICS_TERMINAL_SERVER_AWARE']	0x00100000	0x00001000	0x00001000	0x00100000	0x00000000	0x00003D76	0x00001000	0x00004000	0x00000400	0x00000000	0x00000000	['IMAGE_SCN_CNT_CODE', 'IMAGE_SCN_MEM_EXECUTE', 'IMAGE_SCN_MEM_READ']	0x00000F32
908028919e09a46c1294fac3386b200c	8607a7940443a917e0ff5b31e0742ee510d967b9	exe	0x32c0a	PE32	Intel 386 or later, and compatibles	MZ	0x0090	0x0003	0x0000	0x0004	0x0000	0xFFFF	0x0000	0x00B8	0x0000	0x0000	0x0000	0x0000	0x00000080	PE32	0x00030E00	0x00000A00	0x00000000	0x00032C0A (Section: .text)	0x00002000	0x00034000	0x00400000	0x00002000	0x00000200	4.0	0.0	0x00038000	0x00000200	0x00000000	IMAGE_SUBSYSTEM_WINDOWS_GUI	['IMAGE_DLLCHARACTERISTICS_DYNAMIC_BASE', 'IMAGE_DLLCHARACTERISTICS_HIGH_ENTROPY_VA', 'IMAGE_DLLCHARACTERISTICS_NO_SEH', 'IMAGE_DLLCHARACTERISTICS_NX_COMPAT', 'IMAGE_DLLCHARACTERISTICS_TERMINAL_SERVER_AWARE']	0x00100000	0x00001000	0x00001000	0x00100000	0x00000000	0x00030C10	0x00002000	0x00030E00	0x00000200	0x00000000	0x00000000	['IMAGE_SCN_CNT_CODE', 'IMAGE_SCN_MEM_EXECUTE', 'IMAGE_SCN_MEM_READ']	0x00000F32
c3f033e35e807d724e73876eef2870e3	250b45dba479152b31e45a7c7c8d11307dc3b09f	exe	0x2c89	PE32	Intel 386 or later, and compatibles	MZ	0x0090	0x0003	0x0000	0x0004	0x0000	0xFFFF	0x0000	0x00B8	0x0000	0x0000	0x0000	0x0000	0x000000F8	PE32	0x00002A00	0x00003A00	0x00000000	0x00002C89 (Section: .text)	0x00001000	0x00004000	0x00400000	0x00001000	0x00000200	6.0	0.0	0x0000A000	0x00000400	0x00000000	IMAGE_SUBSYSTEM_WINDOWS_GUI	['IMAGE_DLLCHARACTERISTICS_DYNAMIC_BASE', 'IMAGE_DLLCHARACTERISTICS_NX_COMPAT', 'IMAGE_DLLCHARACTERISTICS_TERMINAL_SERVER_AWARE']	0x00100000	0x00001000	0x00001000	0x00100000	0x00000000	0x00002872	0x00001000	0x00002A00	0x00000400	0x00000000	0x00000000	['IMAGE_SCN_CNT_CODE', 'IMAGE_SCN_MEM_EXECUTE', 'IMAGE_SCN_MEM_READ']	0x00001854
d213a624a323866a12d979f780ba2167	842cc7df6e892595f9f56da093c5d6b10c13dde6	exe	0x44f8a8	PE32	Intel 386 or later, and compatibles	MZ	0x0090	0x0003	0x0000	0x0004	0x0000	0xFFFF	0x0000	0x00B8	0x0000	0x0000	0x0000	0x0000	0x00000080	PE32	0x0005CA00	0x0006F200	0x00000000	0x0044F8A8 (Section: .rich123)	0x00002000	0x00060000	0x00400000	0x00002000	0x00000200	4.0	0.0	0x00452000	0x00002000	0x00000000	IMAGE_SUBSYSTEM_WINDOWS_GUI	['IMAGE_DLLCHARACTERISTICS_DYNAMIC_BASE', 'IMAGE_DLLCHARACTERISTICS_NX_COMPAT', 'IMAGE_DLLCHARACTERISTICS_TERMINAL_SERVER_AWARE']	0x00200000	0x00002000	0x00002000	0x00200000	0x00000000	0x00002872	0x00001000	0x00002A00	0x00000400	0x00000000	0x00000000	['IMAGE_SCN_CNT_CODE', 'IMAGE_SCN_MEM_EXECUTE', 'IMAGE_SCN_MEM_READ']	0x00001854
5e6ee0b231c4518d8667092cd6c0ee7f	246bef6878a39af7f90a510d7837b85d829ad786	exe	0x1125	PE32+	AMD AMD64	MZ	0x0090	0x0003	0x0000	0x0004	0x0000	0xFFFF	0x0000	0x00B8	0x0000	0x0000	0x0000	0x0000	0x00000080	PE32+	0x0001BE00	0x00032200	0x0000FE00	0x0000000000001125 (Section: .text)	0x00001000	0x00060000	0x0000000140000000	0x00001000	0x00000200	4.0	0.0	0x00049000	0x00000400	0x00030917	IMAGE_SUBSYSTEM_WINDOWS_CUI	['IMAGE_DLLCHARACTERISTICS_DYNAMIC_BASE', 'IMAGE_DLLCHARACTERISTICS_HIGH_ENTROPY_VA', 'IMAGE_DLLCHARACTERISTICS_NX_COMPAT']	0x0000000000200000	0x0000000000001000	0x0000000000001000	0x0000000000100000	0x00000000	0x0001BC68	0x00001000	0x0001BE00	0x00000400	0x00000000	0x00000000	['IMAGE_SCN_CNT_CODE', 'IMAGE_SCN_CNT_INITIALIZED_DATA', 'IMAGE_SCN_MEM_EXECUTE', 'IMAGE_SCN_MEM_READ']	0x00002A70
e6c91d5a3d85a27c8853072c72aff817	0d5eba510045001b9b9acc07f31e04b39a66aff0	exe	0x5e48	PE32	Intel 386 or later, and compatibles	MZ	0x0090	0x0003	0x0000	0x0004	0x0000	0xFFFF	0x0000	0x00B8	0x0000	0x0000	0x0000	0x0000	0x000000E8	PE32	0x00006000	0x00001000	0x0000C000	0x00005E48 (Section: BRAT0)	0x0000D000	0x00013000	0x00400000	0x00001000	0x00000200	4.0	0.0	0x00014000	0x00000400	0x00000000	IMAGE_SUBSYSTEM_WINDOWS_GUI	['IMAGE_DLLCHARACTERISTICS_DYNAMIC_BASE', 'IMAGE_DLLCHARACTERISTICS_HIGH_ENTROPY_VA', 'IMAGE_DLLCHARACTERISTICS_NX_COMPAT']	0x00100000	0x00001000	0x00001000	0x00100000	0x00000000	0x0001BC68	0x00001000	0x0001BE00	0x00000400	0x00000000	0x00000000	['IMAGE_SCN_CNT_CODE', 'IMAGE_SCN_CNT_INITIALIZED_DATA', 'IMAGE_SCN_MEM_EXECUTE', 'IMAGE_SCN_MEM_READ']	0x00002A70
4436733a8bf376da7af65a25f7077ca9	13dcfe8cfa7ee88991ed2bb56f7588461aa39cee	exe	0x1f8d0	PE32	Intel 386 or later, and compatibles	MZ	0x0090	0x0003	0x0000	0x0004	0x0000	0xFFFF	0x0000	0x00B8	0x0000	0x0000	0x0000	0x0000	0x000000B8	PE32	0x00012000	0x00001000	0x0000E000	0x0001F8D0 (Section: UPX1)	0x0000F000	0x00021000	0x00400000	0x00001000	0x00000200	4.0	1.6	0x00022000	0x00001000	0x00000000	IMAGE_SUBSYSTEM_WINDOWS_GUI	['IMAGE_DLLCHARACTERISTICS_DYNAMIC_BASE', 'IMAGE_DLLCHARACTERISTICS_HIGH_ENTROPY_VA', 'IMAGE_DLLCHARACTERISTICS_NX_COMPAT']	0x00100000	0x00001000	0x00001000	0x00100000	0x00000000	0x0001BC68	0x00001000	0x0001BE00	0x00000400	0x00000000	0x00000000	['IMAGE_SCN_CNT_CODE', 'IMAGE_SCN_CNT_INITIALIZED_DATA', 'IMAGE_SCN_MEM_EXECUTE', 'IMAGE_SCN_MEM_READ']	0x00002A70
c08bc60f1cbdf5e23f055342eed049ec	c1c6b3de74a9914f59b6a36ee4ade705d266eabc	exe	0x2f5e20	PE32	Intel 386 or later, and compatibles	MZ	0x0090	0x0003	0x0000	0x0004	0x0000	0xFFFF	0x0000	0x00B8	0x0000	0x0000	0x0000	0x0000	0x000000F8	PE32	0x00190000	0x00008000	0x00166000	0x002F5E20 (Section: UPX1)	0x00167000	0x002F7000	0x00400000	0x00001000	0x00000200	4.0	0.0	0x002FF000	0x00001000	0x0019AA47	IMAGE_SUBSYSTEM_WINDOWS_GUI	['IMAGE_DLLCHARACTERISTICS_DYNAMIC_BASE', 'IMAGE_DLLCHARACTERISTICS_HIGH_ENTROPY_VA', 'IMAGE_DLLCHARACTERISTICS_NX_COMPAT']	0x00100000	0x00001000	0x00001000	0x00100000	0x00000000	0x0001BC68	0x00001000	0x0001BE00	0x00000400	0x00000000	0x00000000	['IMAGE_SCN_CNT_CODE', 'IMAGE_SCN_CNT_INITIALIZED_DATA', 'IMAGE_SCN_MEM_EXECUTE', 'IMAGE_SCN_MEM_READ']	0x00002A70
601e12bfc188227671128dfe549bf701	5fa6309c73e104da625af4922513b2949e5745bf	exe	0x1ef4	PE32	Intel 386 or later, and compatibles	MZ	0x0090	0x0003	0x0000	0x0004	0x0000	0xFFFF	0x0000	0x00B8	0x0000	0x0000	0x0000	0x0000	0x000000B8	PE32	0x00027000	0x00005000	0x00000000	0x00001EF4 (Section: .text)	0x00001000	0x00028000	0x00400000	0x00001000	0x00001000	4.0	1.1	0x0002D000	0x00001000	0x0002AEB1	IMAGE_SUBSYSTEM_WINDOWS_GUI	['IMAGE_DLLCHARACTERISTICS_DYNAMIC_BASE', 'IMAGE_DLLCHARACTERISTICS_HIGH_ENTROPY_VA', 'IMAGE_DLLCHARACTERISTICS_NX_COMPAT']	0x00100000	0x00001000	0x00001000	0x00100000	0x00000000	0x00026688	0x00001000	0x00027000	0x00001000	0x00000000	0x00000000	['IMAGE_SCN_CNT_CODE', 'IMAGE_SCN_MEM_EXECUTE', 'IMAGE_SCN_MEM_READ']	0x00002A70
59ca95454d0ecfc3285090b49a1a1686	b680895b194f2f7e35db715d5abe8c68ddf42dd4	exe	0x1000	PE32	Intel 386 or later, and compatibles	MZ	0x0090	0x0003	0x0000	0x0004	0x0000	0xFFFF	0x0000	0x00B8	0x0000	0x0000	0x0000	0x0000	0x000000B8	PE32	0x00026000	0x00002E00	0x00000000	0x00001000 (Section: )	0x00001000	0x00027000	0x00400000	0x00001000	0x00000200	4.0	8.24	0x00085000	0x00001000	0x0004BA81	IMAGE_SUBSYSTEM_WINDOWS_GUI	['IMAGE_DLLCHARACTERISTICS_DYNAMIC_BASE', 'IMAGE_DLLCHARACTERISTICS_HIGH_ENTROPY_VA', 'IMAGE_DLLCHARACTERISTICS_NX_COMPAT']	0x00100000	0x00001000	0x00001000	0x00100000	0x00000000	0x00026688	0x00001000	0x00027000	0x00001000	0x00000000	0x00000000	['IMAGE_SCN_CNT_CODE', 'IMAGE_SCN_MEM_EXECUTE', 'IMAGE_SCN_MEM_READ']	0x00002A70
229b3ce6a68976ea500fce3c59562f29	f712a455a6b8abcc703239f6d458f5f441dabcd5	exe	0x1160	PE32	Intel 386 or later, and compatibles	MZ	0x0090	0x0003	0x0000	0x0004	0x0000	0xFFFF	0x0000	0x00B8	0x0000	0x0000	0x0000	0x0000	0x000000B8	PE32	0x00001000	0x00002000	0x00000000	0x00001160 (Section: .text)	0x00001000	0x00002000	0x00400000	0x00001000	0x00001000	4.0	1.0	0x00004000	0x00001000	0x000111A7	IMAGE_SUBSYSTEM_WINDOWS_GUI	['IMAGE_DLLCHARACTERISTICS_DYNAMIC_BASE', 'IMAGE_DLLCHARACTERISTICS_HIGH_ENTROPY_VA', 'IMAGE_DLLCHARACTERISTICS_NX_COMPAT']	0x00100000	0x00001000	0x00001000	0x00100000	0x00000000	0x00000ED4	0x00001000	0x00001000	0x00001000	0x00000000	0x00000000	['IMAGE_SCN_CNT_CODE', 'IMAGE_SCN_MEM_EXECUTE', 'IMAGE_SCN_MEM_READ']	0x00002A70
0c093a3d481ab4027bd2cbfc04edb2a3	6ce275144e3f9da14ba7ecc275dccea623f36cd5	exe	0x13d8	PE32	Intel 386 or later, and compatibles	MZ	0x0090	0x0003	0x0000	0x0004	0x0000	0xFFFF	0x0000	0x00B8	0x0000	0x0000	0x0000	0x0000	0x000000B8	PE32	0x002D4000	0x00012000	0x00000000	0x000013D8 (Section: .text)	0x00001000	0x002D5000	0x00400000	0x00001000	0x00001000	4.0	3.1	0x002E7000	0x00001000	0x002E6796	IMAGE_SUBSYSTEM_WINDOWS_GUI	['IMAGE_DLLCHARACTERISTICS_DYNAMIC_BASE', 'IMAGE_DLLCHARACTERISTICS_HIGH_ENTROPY_VA', 'IMAGE_DLLCHARACTERISTICS_NX_COMPAT']	0x00100000	0x00001000	0x00001000	0x00100000	0x00000000	0x002D3D64	0x00001000	0x002D4000	0x00001000	0x00000000	0x00000000	['IMAGE_SCN_CNT_CODE', 'IMAGE_SCN_MEM_EXECUTE', 'IMAGE_SCN_MEM_READ']	0x00002A70
f794d41bd5843006837d87610667110d	b9ed0177c1e0a43ae06db39bcfc286e41d4e5668	exe	0x88c4	PE32+	AMD AMD64	MZ	0x0090	0x0003	0x0000	0x0004	0x0000	0xFFFF	0x0000	0x00B8	0x0000	0x0000	0x0000	0x0000	0x00000100	PE32+	0x00021400	0x0003C800	0x00000000	0x00000000000088C4 (Section: .text)	0x00001000	0x002D5000	0x0000000140000000	0x00001000	0x00000200	5.2	0.0	0x00071000	0x00000400	0x00000000	IMAGE_SUBSYSTEM_WINDOWS_CUI	['IMAGE_DLLCHARACTERISTICS_DYNAMIC_BASE', 'IMAGE_DLLCHARACTERISTICS_HIGH_ENTROPY_VA', 'IMAGE_DLLCHARACTERISTICS_NX_COMPAT', 'IMAGE_DLLCHARACTERISTICS_TERMINAL_SERVER_AWARE']	0x0000000000100000	0x0000000000001000	0x0000000000001000	0x0000000000100000	0x00000000	0x00021290	0x00001000	0x00021400	0x00000400	0x00000000	0x00000000	['IMAGE_SCN_CNT_CODE', 'IMAGE_SCN_MEM_EXECUTE', 'IMAGE_SCN_MEM_READ']	0x0000F3C8
dba5f2c593badb03d0652da4bc64e38c	172e4da3ca630457c03cb4d8281a5d68c7b9b1cf	exe	0x210c299	PE32	Intel 386 or later, and compatibles	MZ	0x0040	0x0001	0x0000	0x0002	0x0000	0xFFFF	0x0000	0x00B8	0x0000	0x0000	0x0000	0xB400	0x00000040	PE32	0x0001D800	0x0066D000	0x00000000	0x0210C299 (Section: .MPRESS2\x03\x0e)	0x00001000	0x0001A000	0x10900000	0x00001000	0x00000200	4.0	0.0	0x0210E000	0x00000200	0x00000000	IMAGE_SUBSYSTEM_WINDOWS_GUI	['IMAGE_DLLCHARACTERISTICS_DYNAMIC_BASE', 'IMAGE_DLLCHARACTERISTICS_HIGH_ENTROPY_VA', 'IMAGE_DLLCHARACTERISTICS_NX_COMPAT', 'IMAGE_DLLCHARACTERISTICS_TERMINAL_SERVER_AWARE']	0x00100000	0x00031000	0x00001000	0x00100000	0x00000000	0x00021290	0x00001000	0x00021400	0x00000400	0x00000000	0x00000000	['IMAGE_SCN_CNT_CODE', 'IMAGE_SCN_MEM_EXECUTE', 'IMAGE_SCN_MEM_READ']	0x0000F3C8
157f64547820eca623674912ac8239b6	e746b3070d47da08507f4e0a8bca5243a93cac9a	exe	0xca4a	PE32	Intel 386 or later, and compatibles	MZ	0x0090	0x0003	0x0000	0x0004	0x0000	0xFFFF	0x0000	0x00B8	0x0000	0x0000	0x0000	0x0000	0x00000080	PE32	0x0000AC00	0x00004000	0x00000000	0x0000CA4A (Section: .text)	0x00002000	0x0000E000	0x00400000	0x00002000	0x00000200	4.0	0.0	0x00014000	0x00000200	0x00000000	IMAGE_SUBSYSTEM_WINDOWS_GUI	['IMAGE_DLLCHARACTERISTICS_DYNAMIC_BASE', 'IMAGE_DLLCHARACTERISTICS_NO_SEH', 'IMAGE_DLLCHARACTERISTICS_NX_COMPAT', 'IMAGE_DLLCHARACTERISTICS_TERMINAL_SERVER_AWARE']	0x00100000	0x00001000	0x00001000	0x00100000	0x00000000	0x0000AA50	0x00002000	0x0000AC00	0x00000200	0x00000000	0x00000000	['IMAGE_SCN_CNT_CODE', 'IMAGE_SCN_MEM_EXECUTE', 'IMAGE_SCN_MEM_READ']	0x0000F3C8
a1cd6a64e8f8ad5d4b6c07dc4113c7ec	60e2f48a51c061bba72a08f34be781354f87aa49	exe	0x19ef0	PE32	Intel 386 or later, and compatibles	MZ	0x0090	0x0003	0x0000	0x0004	0x0000	0xFFFF	0x0000	0x00B8	0x0000	0x0000	0x0000	0x0000	0x000000F8	PE32	0x0000B000	0x00001000	0x0000F000	0x00019EF0 (Section: UPX1)	0x00010000	0x0001B000	0x00400000	0x00001000	0x00000200	4.0	0.0	0x0001C000	0x00001000	0x00000000	IMAGE_SUBSYSTEM_WINDOWS_GUI	['IMAGE_DLLCHARACTERISTICS_DYNAMIC_BASE', 'IMAGE_DLLCHARACTERISTICS_NO_SEH', 'IMAGE_DLLCHARACTERISTICS_NX_COMPAT', 'IMAGE_DLLCHARACTERISTICS_TERMINAL_SERVER_AWARE']	0x00100000	0x00001000	0x00001000	0x00100000	0x00000000	0x0000AA50	0x00002000	0x0000AC00	0x00000200	0x00000000	0x00000000	['IMAGE_SCN_CNT_CODE', 'IMAGE_SCN_MEM_EXECUTE', 'IMAGE_SCN_MEM_READ']	0x0000F3C8
c8e5e615e4314b2cc066884079576a7f	8163cbc60dca584208b2a068caa0c9b21ad94148	exe	0x9cc9	PE32	Intel 386 or later, and compatibles	MZ	0x0090	0x0003	0x0000	0x0004	0x0000	0xFFFF	0x0000	0x00B8	0x0000	0x0000	0x0000	0x0000	0x000000D8	PE32	0x00009A00	0x00000000	0x00000000	0x00009CC9 (Section: .rdata)	0x00001000	0x0000B000	0x00400000	0x00001000	0x00000200	5.1	0.0	0x0000AA00	0x00000200	0x00000000	IMAGE_SUBSYSTEM_WINDOWS_CUI	['IMAGE_DLLCHARACTERISTICS_NO_ISOLATION', 'IMAGE_DLLCHARACTERISTICS_TERMINAL_SERVER_AWARE']	0x00100000	0x00001000	0x00001000	0x00100000	0x00000000	0x0000AA50	0x00002000	0x0000AC00	0x00000200	0x00000000	0x00000000	['IMAGE_SCN_CNT_CODE', 'IMAGE_SCN_MEM_EXECUTE', 'IMAGE_SCN_MEM_READ']	0x000098B0
4551f1c25fb082f255ae7501899f9600	32d0f7520c55725ac1bff40a8439c2cf33d6c70b	exe	0x367a	PE32	Intel 386 or later, and compatibles	MZ	0x0090	0x0003	0x0000	0x0004	0x0000	0xFFFF	0x0000	0x00B8	0x0000	0x0000	0x0000	0x0000	0x000000E8	PE32	0x00002C00	0x00003000	0x00000000	0x0000367A (Section: .text)	0x00001000	0x00004000	0x00400000	0x00001000	0x00000200	5.1	0.0	0x00009000	0x00000400	0x00011CC7	IMAGE_SUBSYSTEM_WINDOWS_CUI	['IMAGE_DLLCHARACTERISTICS_DYNAMIC_BASE', 'IMAGE_DLLCHARACTERISTICS_NX_COMPAT', 'IMAGE_DLLCHARACTERISTICS_TERMINAL_SERVER_AWARE']	0x00100000	0x00001000	0x00001000	0x00100000	0x00000000	0x00002BDA	0x00001000	0x00002C00	0x00000400	0x00000000	0x00000000	['IMAGE_SCN_CNT_CODE', 'IMAGE_SCN_MEM_EXECUTE', 'IMAGE_SCN_MEM_READ']	0x00000F2A
ee205c65b59328843853a16b86498686	b3a3a2a69e950bf949b30f15faa6fa2cfdc67128	exe	0x367a	PE32	Intel 386 or later, and compatibles	MZ	0x0090	0x0003	0x0000	0x0004	0x0000	0xFFFF	0x0000	0x00B8	0x0000	0x0000	0x0000	0x0000	0x000000E8	PE32	0x00002C00	0x00003000	0x00000000	0x0000367A (Section: .text)	0x00001000	0x00004000	0x00400000	0x00001000	0x00000200	5.1	0.0	0x00009000	0x00000400	0x00011CC7	IMAGE_SUBSYSTEM_WINDOWS_CUI	['IMAGE_DLLCHARACTERISTICS_DYNAMIC_BASE', 'IMAGE_DLLCHARACTERISTICS_NX_COMPAT', 'IMAGE_DLLCHARACTERISTICS_TERMINAL_SERVER_AWARE']	0x00100000	0x00001000	0x00001000	0x00100000	0x00000000	0x00002BDA	0x00001000	0x00002C00	0x00000400	0x00000000	0x00000000	['IMAGE_SCN_CNT_CODE', 'IMAGE_SCN_MEM_EXECUTE', 'IMAGE_SCN_MEM_READ']	0x00000F2A
a996cc586a0f80651b546e2e461db20f	d9c9decb7f62dffce8d8c4e132ed30dde3a2c5bb	exe	0x1ea8	PE32	Intel 386 or later, and compatibles	MZ	0x0000	0x0001	0x0000	0x0002	0x0000	0xFFFF	0x0000	0x0000	0x0000	0x0000	0x0000	0xB400	0x00000040	PE32	0x00001600	0x00000800	0x00000000	0x00001EA8 (Section: CODE)	0x00001000	0x00003000	0x00400000	0x00001000	0x00000200	4.0	0.0	0x00008000	0x00000400	0x000086D1	IMAGE_SUBSYSTEM_WINDOWS_CUI	['IMAGE_DLLCHARACTERISTICS_DYNAMIC_BASE', 'IMAGE_DLLCHARACTERISTICS_NX_COMPAT', 'IMAGE_DLLCHARACTERISTICS_TERMINAL_SERVER_AWARE']	0x00100000	0x00004000	0x00001000	0x00100000	0x00000000	0x00002BDA	0x00001000	0x00002C00	0x00000400	0x00000000	0x00000000	['IMAGE_SCN_CNT_CODE', 'IMAGE_SCN_MEM_EXECUTE', 'IMAGE_SCN_MEM_READ']	0x00000F2A
8872baa87b6b85dd0d95ed113d798a0b	bc021d06e135170a71ba01297501d0e18383f2da	exe	0x2d1a4	PE32+	AMD AMD64	MZ	0x0090	0x0003	0x0000	0x0004	0x0000	0xFFFF	0x0000	0x00B8	0x0000	0x0000	0x0000	0x0000	0x000000E0	PE32+	0x0003BA00	0x00020A00	0x00000000	0x000000000002D1A4 (Section: .text)	0x00001000	0x00003000	0x0000000140000000	0x00001000	0x00000200	5.2	0.0	0x000E2000	0x00000400	0x00069E95	IMAGE_SUBSYSTEM_WINDOWS_CUI	['IMAGE_DLLCHARACTERISTICS_DYNAMIC_BASE', 'IMAGE_DLLCHARACTERISTICS_NX_COMPAT', 'IMAGE_DLLCHARACTERISTICS_TERMINAL_SERVER_AWARE']	0x0000000000100000	0x0000000000001000	0x0000000000001000	0x0000000000100000	0x00000000	0x0003B9D9	0x00001000	0x0003BA00	0x00000400	0x00000000	0x00000000	['IMAGE_SCN_CNT_CODE', 'IMAGE_SCN_MEM_EXECUTE', 'IMAGE_SCN_MEM_READ']	0x00017E92
89d41e1cf478a3d3c2c701a27a5692b2	691e20583ef80cb9a2fd3258560e7f02481d12fd	exe	0xfb50	PE32	Intel 386 or later, and compatibles	MZ	0x0090	0x0003	0x0000	0x0004	0x0000	0xFFFF	0x0000	0x00B8	0x0000	0x0000	0x0000	0x0000	0x00000100	PE32	0x00011800	0x00003600	0x00000000	0x0000FB50 (Section: .text)	0x00001000	0x00013000	0x00400000	0x00001000	0x00000200	6.0	A.0	0x00019000	0x00000400	0x0001DEC7	IMAGE_SUBSYSTEM_WINDOWS_GUI	['IMAGE_DLLCHARACTERISTICS_DYNAMIC_BASE', 'IMAGE_DLLCHARACTERISTICS_GUARD_CF', 'IMAGE_DLLCHARACTERISTICS_NX_COMPAT', 'IMAGE_DLLCHARACTERISTICS_TERMINAL_SERVER_AWARE']	0x00100000	0x00002000	0x00001000	0x00100000	0x00000000	0x00011794	0x00001000	0x00011800	0x00000400	0x00000000	0x00000000	['IMAGE_SCN_CNT_CODE', 'IMAGE_SCN_MEM_EXECUTE', 'IMAGE_SCN_MEM_READ']	0x00017E92
bcd2a924ee16f3a2ed4b77d0c09fc3a0	6578c6b09deaead98513517dc0bcdce0a2bfe091	exe	0x2485e	PE32	Intel 386 or later, and compatibles	MZ	0x0090	0x0003	0x0000	0x0004	0x0000	0xFFFF	0x0000	0x00B8	0x0000	0x0000	0x0000	0x0000	0x00000080	PE32	0x00022A00	0x00001400	0x00000000	0x0002485E (Section: .text)	0x00002000	0x00000000	0x00400000	0x00002000	0x00000200	4.0	0.0	0x0002A000	0x00000200	0x00000000	IMAGE_SUBSYSTEM_WINDOWS_GUI	['IMAGE_DLLCHARACTERISTICS_DYNAMIC_BASE', 'IMAGE_DLLCHARACTERISTICS_NO_SEH', 'IMAGE_DLLCHARACTERISTICS_NX_COMPAT', 'IMAGE_DLLCHARACTERISTICS_TERMINAL_SERVER_AWARE']	0x00100000	0x00001000	0x00001000	0x00100000	0x00000000	0x00022864	0x00002000	0x00022A00	0x00000200	0x00000000	0x00000000	['IMAGE_SCN_CNT_CODE', 'IMAGE_SCN_MEM_EXECUTE', 'IMAGE_SCN_MEM_READ']	0x00017E92
06ad96e5fd8806695cff8ad8431ea387	dce3bbbe8eae0c548fee92b5075199a498ed9441	exe	0xa4220	PE32+	AMD AMD64	MZ	0x0078	0x0001	0x0000	0x0004	0x0000	0x0000	0x0000	0x0000	0x0000	0x0000	0x0000	0x0000	0x00000078	PE32+	0x00124A00	0x00044A00	0x00000000	0x00000000000A4220 (Section: .text)	0x00001000	0x00000000	0x0000000140000000	0x00001000	0x00000200	5.2	0.0	0x0017A000	0x00000400	0x00171428	IMAGE_SUBSYSTEM_WINDOWS_GUI	['IMAGE_DLLCHARACTERISTICS_DYNAMIC_BASE', 'IMAGE_DLLCHARACTERISTICS_GUARD_CF', 'IMAGE_DLLCHARACTERISTICS_HIGH_ENTROPY_VA', 'IMAGE_DLLCHARACTERISTICS_NX_COMPAT', 'IMAGE_DLLCHARACTERISTICS_TERMINAL_SERVER_AWARE']	0x0000000000100000	0x0000000000001000	0x0000000000001000	0x0000000000100000	0x00000000	0x00124856	0x00001000	0x00124A00	0x00000400	0x00000000	0x00000000	['IMAGE_SCN_CNT_CODE', 'IMAGE_SCN_MEM_EXECUTE', 'IMAGE_SCN_MEM_READ']	0x0002E0A0
526447503a453c2c6a4c099e1f914816	8e704a4740c7de854ad0db0e5ff47e50a66a0705	exe	0xa4220	PE32+	AMD AMD64	MZ	0x0078	0x0001	0x0000	0x0004	0x0000	0x0000	0x0000	0x0000	0x0000	0x0000	0x0000	0x0000	0x00000078	PE32+	0x00124A00	0x00044A00	0x00000000	0x00000000000A4220 (Section: .text)	0x00001000	0x00000000	0x0000000140000000	0x00001000	0x00000200	5.2	0.0	0x0017A000	0x00000400	0x00171428	IMAGE_SUBSYSTEM_WINDOWS_GUI	['IMAGE_DLLCHARACTERISTICS_DYNAMIC_BASE', 'IMAGE_DLLCHARACTERISTICS_GUARD_CF', 'IMAGE_DLLCHARACTERISTICS_HIGH_ENTROPY_VA', 'IMAGE_DLLCHARACTERISTICS_NX_COMPAT', 'IMAGE_DLLCHARACTERISTICS_TERMINAL_SERVER_AWARE']	0x0000000000100000	0x0000000000001000	0x0000000000001000	0x0000000000100000	0x00000000	0x00124856	0x00001000	0x00124A00	0x00000400	0x00000000	0x00000000	['IMAGE_SCN_CNT_CODE', 'IMAGE_SCN_MEM_EXECUTE', 'IMAGE_SCN_MEM_READ']	0x0002E0A0
1b60c3dc2622e11dc7eae4d0cc85a790	23be0ceac47199c8f322f61ea8caac83049619b7	exe	0x8184a	PE32	Intel 386 or later, and compatibles	MZ	0x0090	0x0003	0x0000	0x0004	0x0000	0xFFFF	0x0000	0x00B8	0x0000	0x0000	0x0000	0x0000	0x00000100	PE32	0x000A2000	0x0007E000	0x00000000	0x0008184A (Section: .text)	0x00001000	0x000A3000	0x00400000	0x00001000	0x00001000	4.0	0.0	0x00154000	0x00001000	0x00000000	IMAGE_SUBSYSTEM_WINDOWS_GUI	['IMAGE_DLLCHARACTERISTICS_DYNAMIC_BASE', 'IMAGE_DLLCHARACTERISTICS_GUARD_CF', 'IMAGE_DLLCHARACTERISTICS_HIGH_ENTROPY_VA', 'IMAGE_DLLCHARACTERISTICS_NX_COMPAT', 'IMAGE_DLLCHARACTERISTICS_TERMINAL_SERVER_AWARE']	0x00100000	0x00001000	0x00001000	0x00100000	0x00000000	0x000A1CA2	0x00001000	0x000A2000	0x00001000	0x00000000	0x00000000	['IMAGE_SCN_CNT_CODE', 'IMAGE_SCN_MEM_EXECUTE', 'IMAGE_SCN_MEM_READ']	0x0005F85C
00f340c9e8f6c80e81a5f9ac8d1b09a0	4bb1bfddda7fc7a71e5a1167364e36724a9c686f	exe	0x13d8	PE32	Intel 386 or later, and compatibles	MZ	0x0090	0x0003	0x0000	0x0004	0x0000	0xFFFF	0x0000	0x00B8	0x0000	0x0000	0x0000	0x0000	0x000000C8	PE32	0x00004000	0x00002000	0x00000000	0x000013D8 (Section: .text)	0x00001000	0x00005000	0x00400000	0x00001000	0x00001000	4.0	1.0	0x00007000	0x00001000	0x0000B4D4	IMAGE_SUBSYSTEM_WINDOWS_GUI	['IMAGE_DLLCHARACTERISTICS_DYNAMIC_BASE', 'IMAGE_DLLCHARACTERISTICS_GUARD_CF', 'IMAGE_DLLCHARACTERISTICS_HIGH_ENTROPY_VA', 'IMAGE_DLLCHARACTERISTICS_NX_COMPAT', 'IMAGE_DLLCHARACTERISTICS_TERMINAL_SERVER_AWARE']	0x00100000	0x00001000	0x00001000	0x00100000	0x00000000	0x00003024	0x00001000	0x00004000	0x00001000	0x00000000	0x00000000	['IMAGE_SCN_CNT_CODE', 'IMAGE_SCN_MEM_EXECUTE', 'IMAGE_SCN_MEM_READ']	0x0005F85C
d3505b2dc69bc04c2c7c40c0d0b63ae8	3343c2e7da109788c4dc39f1a7bbfbe2a1dbe475	exe	0x13d50	PE32+	AMD AMD64	MZ	0x0090	0x0003	0x0000	0x0004	0x0000	0xFFFF	0x0000	0x00B8	0x0000	0x0000	0x0000	0x0000	0x000000F0	PE32+	0x00018400	0x00026E00	0x00000000	0x0000000000013D50 (Section: .text)	0x00001000	0x00005000	0x0000000140000000	0x00001000	0x00000200	6.0	0.0	0x00046000	0x00000400	0x00000000	IMAGE_SUBSYSTEM_WINDOWS_GUI	['IMAGE_DLLCHARACTERISTICS_DYNAMIC_BASE', 'IMAGE_DLLCHARACTERISTICS_GUARD_CF', 'IMAGE_DLLCHARACTERISTICS_HIGH_ENTROPY_VA', 'IMAGE_DLLCHARACTERISTICS_NX_COMPAT', 'IMAGE_DLLCHARACTERISTICS_TERMINAL_SERVER_AWARE']	0x0000000000180000	0x0000000000001000	0x0000000000001000	0x0000000000100000	0x00000000	0x0001830C	0x00001000	0x00018400	0x00000400	0x00000000	0x00000000	['IMAGE_SCN_CNT_CODE', 'IMAGE_SCN_MEM_EXECUTE', 'IMAGE_SCN_MEM_READ']	0x00009202
e63b8477e45fa23f102ad09da7babb30	5f58a59ef2d64cb68578614b80c694f58666014c	exe	0xead058	PE32	Intel 386 or later, and compatibles	MZ	0x0090	0x0003	0x0000	0x0004	0x0000	0xFFFF	0x0000	0x00B8	0x0000	0x0000	0x0000	0x0000	0x00000118	PE32	0x00174A00	0x0007FA00	0x00000000	0x00EAD058 (Section: .boot)	0x00001000	0x00176000	0x00400000	0x00001000	0x00000200	6.0	0.0	0x016AD000	0x00000400	0x00913A7E	IMAGE_SUBSYSTEM_WINDOWS_CUI	['IMAGE_DLLCHARACTERISTICS_DYNAMIC_BASE', 'IMAGE_DLLCHARACTERISTICS_TERMINAL_SERVER_AWARE']	0x00100000	0x00001000	0x00001000	0x00100000	0x00000000	0x0001830C	0x00001000	0x00018400	0x00000400	0x00000000	0x00000000	['IMAGE_SCN_CNT_CODE', 'IMAGE_SCN_MEM_EXECUTE', 'IMAGE_SCN_MEM_READ']	0x00009202
60d1e0010ff92f589771f762c8c85659	da9bb704ca5a3473475834291c7e2e080f5bccc0	exe	0x1000	PE32	Intel 386 or later, and compatibles	MZ	0x0090	0x0003	0x0000	0x0004	0x0000	0xFFFF	0x0000	0x00B8	0x0000	0x0000	0x0000	0x0000	0x000000C0	PE32	0x00000600	0x00021600	0x00000000	0x00001000 (Section: .text)	0x00001000	0x00002000	0x00400000	0x00001000	0x00000200	4.0	0.0	0x00025000	0x00000400	0x0002DEA6	IMAGE_SUBSYSTEM_WINDOWS_GUI	['IMAGE_DLLCHARACTERISTICS_DYNAMIC_BASE', 'IMAGE_DLLCHARACTERISTICS_TERMINAL_SERVER_AWARE']	0x00100000	0x00001000	0x00001000	0x00100000	0x00000000	0x00000568	0x00001000	0x00000600	0x00000400	0x00000000	0x00000000	['IMAGE_SCN_CNT_CODE', 'IMAGE_SCN_MEM_EXECUTE', 'IMAGE_SCN_MEM_READ']	0x00000288
82428042c210676e257b1aa9e010a393	e25787216adff7a56a2ddf24f8cfc2e4e4e8f2f7	exe	0x7f70	PE32	Intel 386 or later, and compatibles	MZ	0x0050	0x0002	0x0000	0x0004	0x000F	0xFFFF	0x0000	0x00B8	0x0000	0x0000	0x001A	0x0000	0x00000100	PE32	0x00007200	0x00003E00	0x00000000	0x00007F70 (Section: CODE)	0x00001000	0x00009000	0x00400000	0x00001000	0x00000200	4.0	0.0	0x00012000	0x00000400	0x00000000	IMAGE_SUBSYSTEM_WINDOWS_GUI	['IMAGE_DLLCHARACTERISTICS_DYNAMIC_BASE', 'IMAGE_DLLCHARACTERISTICS_TERMINAL_SERVER_AWARE']	0x00100000	0x00004000	0x00001000	0x00100000	0x00000000	0x00000568	0x00001000	0x00000600	0x00000400	0x00000000	0x00000000	['IMAGE_SCN_CNT_CODE', 'IMAGE_SCN_MEM_EXECUTE', 'IMAGE_SCN_MEM_READ']	0x00000018
cba0e7debb118110852f7f2b1f0c9c2a	2aa18f7676d80ba86223c4df8966513bf6430149	exe	0x9b10	PE32+	AMD AMD64	MZ	0x0090	0x0003	0x0000	0x0004	0x0000	0xFFFF	0x0000	0x00B8	0x0000	0x0000	0x0000	0x0000	0x000000F8	PE32+	0x00027C00	0x0004A400	0x00000000	0x0000000000009B10 (Section: .text)	0x00001000	0x00009000	0x0000000140000000	0x00001000	0x00000200	5.2	0.0	0x00086000	0x00000400	0x00C6ED18	IMAGE_SUBSYSTEM_WINDOWS_CUI	['IMAGE_DLLCHARACTERISTICS_DYNAMIC_BASE', 'IMAGE_DLLCHARACTERISTICS_HIGH_ENTROPY_VA', 'IMAGE_DLLCHARACTERISTICS_NX_COMPAT', 'IMAGE_DLLCHARACTERISTICS_TERMINAL_SERVER_AWARE']	0x0000000000100000	0x0000000000001000	0x0000000000001000	0x0000000000100000	0x00000000	0x00027BE0	0x00001000	0x00027C00	0x00000400	0x00000000	0x00000000	['IMAGE_SCN_CNT_CODE', 'IMAGE_SCN_MEM_EXECUTE', 'IMAGE_SCN_MEM_READ']	0x0001183A
9c4aa33b750f2b217299dbdb2c373973	5b759933662f9699fb8794d0e490b15c71307dd8	exe	0x18b94	PE32	Intel 386 or later, and compatibles	MZ	0x0090	0x0003	0x0000	0x0004	0x0000	0xFFFF	0x0000	0x00B8	0x0000	0x0000	0x0000	0x0000	0x00000100	PE32	0x0004F600	0x00028800	0x00000000	0x00018B94 (Section: .text)	0x00001000	0x00051000	0x00400000	0x00001000	0x00000200	6.0	0.0	0x0007B000	0x00000400	0x00080D7C	IMAGE_SUBSYSTEM_WINDOWS_CUI	['IMAGE_DLLCHARACTERISTICS_DYNAMIC_BASE', 'IMAGE_DLLCHARACTERISTICS_NX_COMPAT', 'IMAGE_DLLCHARACTERISTICS_TERMINAL_SERVER_AWARE']	0x00100000	0x00001000	0x00001000	0x00100000	0x00000000	0x0004F485	0x00001000	0x0004F600	0x00000400	0x00000000	0x00000000	['IMAGE_SCN_CNT_CODE', 'IMAGE_SCN_MEM_EXECUTE', 'IMAGE_SCN_MEM_READ']	0x00017B3A
1c1044cf6121b12c4d45a963c49b336c	22bf030e59378b9ca67c84569586797ccca59a67	exe	0x12e0	PE32	Intel 386 or later, and compatibles	MZ	0x0090	0x0003	0x0000	0x0004	0x0000	0xFFFF	0x0000	0x00B8	0x0000	0x0000	0x0000	0x0000	0x00000080	PE32	0x00003200	0x00005400	0x00000200	0x000012E0 (Section: .text)	0x00001000	0x00005000	0x00400000	0x00001000	0x00000200	4.0	1.0	0x00012000	0x00000400	0x00017FA4	IMAGE_SUBSYSTEM_WINDOWS_CUI	['IMAGE_DLLCHARACTERISTICS_DYNAMIC_BASE', 'IMAGE_DLLCHARACTERISTICS_NX_COMPAT', 'IMAGE_DLLCHARACTERISTICS_TERMINAL_SERVER_AWARE']	0x00200000	0x00001000	0x00001000	0x00100000	0x00000000	0x0000316C	0x00001000	0x00003200	0x00000400	0x00000000	0x00000000	['IMAGE_SCN_ALIGN_1024BYTES', 'IMAGE_SCN_ALIGN_16BYTES', 'IMAGE_SCN_ALIGN_1BYTES', 'IMAGE_SCN_ALIGN_2048BYTES', 'IMAGE_SCN_ALIGN_256BYTES', 'IMAGE_SCN_ALIGN_32BYTES', 'IMAGE_SCN_ALIGN_4096BYTES', 'IMAGE_SCN_ALIGN_4BYTES', 'IMAGE_SCN_ALIGN_64BYTES', 'IMAGE_SCN_ALIGN_8192BYTES', 'IMAGE_SCN_ALIGN_8BYTES', 'IMAGE_SCN_ALIGN_MASK', 'IMAGE_SCN_CNT_CODE', 'IMAGE_SCN_CNT_INITIALIZED_DATA', 'IMAGE_SCN_MEM_…	0x0000032C
e1770cc19f4fb82d8d87e8ed95dd1576	12123ae9868c13f0fe028cd639278a2999662787	exe	0x8f888	PE32	Intel 386 or later, and compatibles	MZ	0x0050	0x0002	0x0000	0x0004	0x000F	0xFFFF	0x0000	0x00B8	0x0000	0x0000	0x001A	0x0000	0x00000100	PE32	0x0008F400	0x00015000	0x00000000	0x0008F888 (Section: .itext)	0x00001000	0x00091000	0x00400000	0x00001000	0x00000200	4.0	0.0	0x000B2000	0x00000400	0x00000000	IMAGE_SUBSYSTEM_WINDOWS_GUI	['IMAGE_DLLCHARACTERISTICS_DYNAMIC_BASE', 'IMAGE_DLLCHARACTERISTICS_NX_COMPAT', 'IMAGE_DLLCHARACTERISTICS_TERMINAL_SERVER_AWARE']	0x00100000	0x00004000	0x00001000	0x00100000	0x00000000	0x0008D8F0	0x00001000	0x0008DA00	0x00000400	0x00000000	0x00000000	['IMAGE_SCN_CNT_CODE', 'IMAGE_SCN_MEM_EXECUTE', 'IMAGE_SCN_MEM_READ']	0x00000018
d266097a2d2f0b7d796ab3dc6a76e48c	be7c87b295d01afa09ec37aed6f070deed99fcc1	exe	0x1000	PE32+	AMD AMD64	MZ	0x0090	0x0003	0x0000	0x0004	0x0000	0xFFFF	0x0000	0x00B8	0x0000	0x0000	0x0000	0x0000	0x00000080	PE32+	0x00016000	0x00008A00	0x00000000	0x0000000000001000 (Section: .code)	0x00001000	0x00091000	0x0000000140000000	0x00001000	0x00000200	4.0	0.0	0x00024000	0x00000400	0x00000000	IMAGE_SUBSYSTEM_WINDOWS_GUI	['IMAGE_DLLCHARACTERISTICS_DYNAMIC_BASE', 'IMAGE_DLLCHARACTERISTICS_NX_COMPAT', 'IMAGE_DLLCHARACTERISTICS_TERMINAL_SERVER_AWARE']	0x0000000000100000	0x0000000000001000	0x0000000000001000	0x0000000000100000	0x00000000	0x000102C5	0x00007000	0x00010400	0x00006000	0x00000000	0x00000000	['IMAGE_SCN_CNT_CODE', 'IMAGE_SCN_MEM_EXECUTE', 'IMAGE_SCN_MEM_READ']	0x00004B2D
48dd978edac7cce6386513f6b96ec090	289484ecba676e54a8ba8059be1152ecf27409fe	exe	0x1326	PE32	Intel 386 or later, and compatibles	MZ	0x0090	0x0003	0x0000	0x0004	0x0000	0xFFFF	0x0000	0x00B8	0x0000	0x0000	0x0000	0x0000	0x000000F8	PE32	0x00000E00	0x00001400	0x00000000	0x00001326 (Section: .text)	0x00001000	0x00002000	0x00400000	0x00001000	0x00000200	6.0	0.0	0x00006000	0x00000400	0x00000000	IMAGE_SUBSYSTEM_WINDOWS_CUI	['IMAGE_DLLCHARACTERISTICS_DYNAMIC_BASE', 'IMAGE_DLLCHARACTERISTICS_NX_COMPAT', 'IMAGE_DLLCHARACTERISTICS_TERMINAL_SERVER_AWARE']	0x00100000	0x00001000	0x00001000	0x00100000	0x00000000	0x00000CCE	0x00001000	0x00000E00	0x00000400	0x00000000	0x00000000	['IMAGE_SCN_CNT_CODE', 'IMAGE_SCN_MEM_EXECUTE', 'IMAGE_SCN_MEM_READ']	0x00000B36
cb0cef0404555db0735ed1c2138e7a19	11914e105aece4ef568956cfa41987b1cabed269	exe	0x21e7	PE32	Intel 386 or later, and compatibles	MZ	0x0090	0x0003	0x0000	0x0004	0x0000	0xFFFF	0x0000	0x00B8	0x0000	0x0000	0x0000	0x0000	0x000000F0	PE32	0x00001C00	0x00001C00	0x00000000	0x000021E7 (Section: .text)	0x00001000	0x00003000	0x00400000	0x00001000	0x00000200	6.0	0.0	0x00007000	0x00000400	0x00000000	IMAGE_SUBSYSTEM_WINDOWS_CUI	['IMAGE_DLLCHARACTERISTICS_DYNAMIC_BASE', 'IMAGE_DLLCHARACTERISTICS_NX_COMPAT', 'IMAGE_DLLCHARACTERISTICS_TERMINAL_SERVER_AWARE']	0x00100000	0x00001000	0x00001000	0x00100000	0x00000000	0x00001B7F	0x00001000	0x00001C00	0x00000400	0x00000000	0x00000000	['IMAGE_SCN_CNT_CODE', 'IMAGE_SCN_MEM_EXECUTE', 'IMAGE_SCN_MEM_READ']	0x00000CFA
1cbef7b959af8cbcff789f7a47da1aae	43c8160786e842007ea3247e2cfdb63a595f4d2c	exe	0xc37e	PE32	Intel 386 or later, and compatibles	MZ	0x0090	0x0003	0x0000	0x0004	0x0000	0xFFFF	0x0000	0x00B8	0x0000	0x0000	0x0000	0x0000	0x00000080	PE32	0x0000A400	0x00000600	0x00000000	0x0000C37E (Section: .text)	0x00002000	0x00000000	0x00400000	0x00002000	0x00000200	4.0	0.0	0x00012000	0x00000200	0x00000000	IMAGE_SUBSYSTEM_WINDOWS_GUI	['IMAGE_DLLCHARACTERISTICS_DYNAMIC_BASE', 'IMAGE_DLLCHARACTERISTICS_NO_SEH', 'IMAGE_DLLCHARACTERISTICS_NX_COMPAT', 'IMAGE_DLLCHARACTERISTICS_TERMINAL_SERVER_AWARE']	0x00100000	0x00001000	0x00001000	0x00100000	0x00000000	0x0000A384	0x00002000	0x0000A400	0x00000200	0x00000000	0x00000000	['IMAGE_SCN_CNT_CODE', 'IMAGE_SCN_MEM_EXECUTE', 'IMAGE_SCN_MEM_READ']	0x00000CFA
be09c05b87971150b87651c4802f3576	fc0b1167e59a89ac3f008aa6d0eab99bed9db4c2	exe	0xcc520	PE32+	AMD AMD64	MZ	0x0090	0x0003	0x0000	0x0004	0x0000	0xFFFF	0x0000	0x00B8	0x0000	0x0000	0x0000	0x0000	0x000000F0	PE32+	0x000DCC00	0x0004F400	0x00000000	0x00000000000CC520 (Section: .text)	0x00001000	0x00000000	0x0000000140000000	0x00001000	0x00000200	5.2	0.0	0x00137000	0x00000400	0x00000000	IMAGE_SUBSYSTEM_WINDOWS_GUI	['IMAGE_DLLCHARACTERISTICS_DYNAMIC_BASE', 'IMAGE_DLLCHARACTERISTICS_NO_SEH', 'IMAGE_DLLCHARACTERISTICS_NX_COMPAT', 'IMAGE_DLLCHARACTERISTICS_TERMINAL_SERVER_AWARE']	0x0000000000400000	0x0000000000001000	0x0000000000001000	0x0000000000100000	0x00000000	0x000DCBD6	0x00001000	0x000DCC00	0x00000400	0x00000000	0x00000000	['IMAGE_SCN_CNT_CODE', 'IMAGE_SCN_MEM_EXECUTE', 'IMAGE_SCN_MEM_READ']	0x00030E66
ed577accb70ed0c75d6fb58dddfc0796	c70a3cabf283c0b283360102893ca6c1b62701aa	exe	0x0000	PE32+	AMD AMD64	MZ	0x0090	0x0003	0x0000	0x0004	0x0000	0xFFFF	0x0000	0x00B8	0x0000	0x0000	0x0000	0x0000	0x00000080	PE32+	0x00013400	0x003F2C00	0x00000000	0x0000000000000000 (Section: ?)	0x003BA000	0x00000000	0x0000000000400000	0x00002000	0x00000200	4.0	0.0	0x0040A000	0x00000400	0x00000000	IMAGE_SUBSYSTEM_WINDOWS_GUI	['IMAGE_DLLCHARACTERISTICS_DYNAMIC_BASE', 'IMAGE_DLLCHARACTERISTICS_HIGH_ENTROPY_VA', 'IMAGE_DLLCHARACTERISTICS_NO_SEH', 'IMAGE_DLLCHARACTERISTICS_NX_COMPAT', 'IMAGE_DLLCHARACTERISTICS_TERMINAL_SERVER_AWARE']	0x0000000000400000	0x0000000000004000	0x0000000000002000	0x0000000000100000	0x00000000	0x00013228	0x003BA000	0x00013400	0x003B7000	0x00000000	0x00000000	['IMAGE_SCN_CNT_CODE', 'IMAGE_SCN_MEM_EXECUTE', 'IMAGE_SCN_MEM_READ']	0x00030E66
248f44570acea48e02befb0f1c2246cc	87746cadca2b51fb338e5536d8001f3bceaad844	exe	0x31b86a	PE32	Intel 386 or later, and compatibles	MZ	0x0090	0x0003	0x0000	0x0004	0x0000	0xFFFF	0x0000	0x00B8	0x0000	0x0000	0x0000	0x0000	0x00000080	PE32	0x00319A00	0x00000800	0x00000000	0x0031B86A (Section: .text)	0x00002000	0x0031C000	0x00400000	0x00002000	0x00000200	4.0	0.0	0x00320000	0x00000200	0x00000000	IMAGE_SUBSYSTEM_WINDOWS_GUI	['IMAGE_DLLCHARACTERISTICS_DYNAMIC_BASE', 'IMAGE_DLLCHARACTERISTICS_NO_SEH', 'IMAGE_DLLCHARACTERISTICS_NX_COMPAT', 'IMAGE_DLLCHARACTERISTICS_TERMINAL_SERVER_AWARE']	0x00100000	0x00001000	0x00001000	0x00100000	0x00000000	0x00319870	0x00002000	0x00319A00	0x00000200	0x00000000	0x00000000	['IMAGE_SCN_CNT_CODE', 'IMAGE_SCN_MEM_EXECUTE', 'IMAGE_SCN_MEM_READ']	0x00030E66
ddad61f3ddc183f857b580071f971bc1	3247cbe9e689e15d489fda77bceeadb65de35382	exe	0x182c	PE32	Intel 386 or later, and compatibles	MZ	0x0090	0x0003	0x0000	0x0004	0x0000	0xFFFF	0x0000	0x00B8	0x0000	0x0000	0x0000	0x0000	0x000000C8	PE32	0x00016000	0x00003000	0x00000000	0x0000182C (Section: .text)	0x00001000	0x00017000	0x00400000	0x00001000	0x00001000	4.0	1.0	0x0001A000	0x00001000	0x0001E028	IMAGE_SUBSYSTEM_WINDOWS_GUI	['IMAGE_DLLCHARACTERISTICS_DYNAMIC_BASE', 'IMAGE_DLLCHARACTERISTICS_NO_SEH', 'IMAGE_DLLCHARACTERISTICS_NX_COMPAT', 'IMAGE_DLLCHARACTERISTICS_TERMINAL_SERVER_AWARE']	0x00100000	0x00001000	0x00001000	0x00100000	0x00000000	0x00015634	0x00001000	0x00016000	0x00001000	0x00000000	0x00000000	['IMAGE_SCN_CNT_CODE', 'IMAGE_SCN_MEM_EXECUTE', 'IMAGE_SCN_MEM_READ']	0x00030E66
35797c95bef2d5902dc2a5e29cf32844	3960af451d7a24278acd59943f5458dae242f09f	exe	0x6c7e0	PE32+	AMD AMD64	MZ	0x0090	0x0003	0x0004	0x0000	0x0000	0xFFFF	0x0000	0x008B	0x0000	0x0000	0x0000	0x0000	0x00000080	PE32+	0x000F4A00	0x00017A00	0x00000000	0x000000000006C7E0 (Section: .text)	0x00001000	0x00017000	0x0000000000400000	0x00001000	0x00000200	6.1	1.0	0x0024E000	0x00000600	0x00000000	IMAGE_SUBSYSTEM_WINDOWS_CUI	['IMAGE_DLLCHARACTERISTICS_DYNAMIC_BASE', 'IMAGE_DLLCHARACTERISTICS_HIGH_ENTROPY_VA', 'IMAGE_DLLCHARACTERISTICS_NX_COMPAT', 'IMAGE_DLLCHARACTERISTICS_TERMINAL_SERVER_AWARE']	0x0000000000200000	0x0000000000001000	0x0000000000001000	0x0000000000100000	0x00000000	0x000F494D	0x00001000	0x000F4A00	0x00000600	0x00000000	0x00000000	['IMAGE_SCN_CNT_CODE', 'IMAGE_SCN_CNT_INITIALIZED_DATA', 'IMAGE_SCN_MEM_EXECUTE', 'IMAGE_SCN_MEM_READ']	0x000E9F08
32ed4ea7e153e4267122b9c16e1138cb	17ebc217b13b747f3b4d8c71cf8c9fa65e30181a	exe	0x1baf0	PE32	Intel 386 or later, and compatibles	MZ	0x0090	0x0003	0x0000	0x0004	0x0000	0xFFFF	0x0000	0x00B8	0x0000	0x0000	0x0000	0x0000	0x00000108	PE32	0x0005E400	0x00055C00	0x00000000	0x0001BAF0 (Section: .text)	0x00001000	0x00060000	0x00400000	0x00001000	0x00000200	5.1	0.0	0x000B9000	0x00000400	0x00000000	IMAGE_SUBSYSTEM_WINDOWS_CUI	['IMAGE_DLLCHARACTERISTICS_DYNAMIC_BASE', 'IMAGE_DLLCHARACTERISTICS_NX_COMPAT', 'IMAGE_DLLCHARACTERISTICS_TERMINAL_SERVER_AWARE']	0x00100000	0x00001000	0x00001000	0x00100000	0x00000000	0x0005E3DB	0x00001000	0x0005E400	0x00000400	0x00000000	0x00000000	['IMAGE_SCN_CNT_CODE', 'IMAGE_SCN_MEM_EXECUTE', 'IMAGE_SCN_MEM_READ']	0x0001751E
bc81e9eccdc7ab1f127ccaef46f33d3e	df1fb2e640ecdc193d0388985f93c7e4995ec210	exe	0x255e	PE32	Intel 386 or later, and compatibles	MZ	0x0090	0x0003	0x0000	0x0004	0x0000	0xFFFF	0x0000	0x00B8	0x0000	0x0000	0x0000	0x0000	0x00000080	PE32	0x00000600	0x00000600	0x00000000	0x0000255E (Section: .text)	0x00002000	0x00004000	0x00400000	0x00002000	0x00000200	4.0	0.0	0x00008000	0x00000200	0x00000000	IMAGE_SUBSYSTEM_WINDOWS_GUI	['IMAGE_DLLCHARACTERISTICS_DYNAMIC_BASE', 'IMAGE_DLLCHARACTERISTICS_NO_SEH', 'IMAGE_DLLCHARACTERISTICS_NX_COMPAT', 'IMAGE_DLLCHARACTERISTICS_TERMINAL_SERVER_AWARE']	0x00100000	0x00001000	0x00001000	0x00100000	0x00000000	0x00000564	0x00002000	0x00000600	0x00000200	0x00000000	0x00000000	['IMAGE_SCN_CNT_CODE', 'IMAGE_SCN_MEM_EXECUTE', 'IMAGE_SCN_MEM_READ']	0x0001751E
464237ffb8286248346b5c7b34a978da	04a43d0d11ee723e9260447f7219a166999c1306	exe	0xa7974	PE32+	AMD AMD64	MZ	0x0090	0x0003	0x0000	0x0004	0x0000	0xFFFF	0x0000	0x00B8	0x0000	0x0000	0x0000	0x0000	0x00000110	PE32+	0x000C5200	0x0004AC00	0x00000000	0x00000000000A7974 (Section: .text)	0x00001000	0x00004000	0x0000000140000000	0x00001000	0x00000200	5.2	0.0	0x0011B000	0x00000400	0x00000000	IMAGE_SUBSYSTEM_WINDOWS_GUI	['IMAGE_DLLCHARACTERISTICS_HIGH_ENTROPY_VA']	0x0000000000400000	0x0000000000001000	0x0000000000001000	0x0000000000100000	0x00000000	0x000C50EC	0x00001000	0x000C5200	0x00000400	0x00000000	0x00000000	['IMAGE_SCN_CNT_CODE', 'IMAGE_SCN_MEM_EXECUTE', 'IMAGE_SCN_MEM_READ']	0x000390B0
7926502f616b789b45a84ec5ac0b8e44	8066eff4e8c2e33380ad940712bdb53ce78a49bb	exe	0x1000	PE32	Intel 386 or later, and compatibles	MZ	0x0090	0x0003	0x0000	0x0004	0x0000	0xFFFF	0x0000	0x00B8	0x0000	0x0000	0x0000	0x0000	0x00000080	PE32	0x00036A00	0x00050400	0x00001800	0x00001000 (Section: .text)	0x00001000	0x00038000	0x00400000	0x00001000	0x00000200	4.0	1.0	0x00057000	0x00000400	0x000579D4	IMAGE_SUBSYSTEM_WINDOWS_CUI	['IMAGE_DLLCHARACTERISTICS_TERMINAL_SERVER_AWARE']	0x00200000	0x00001000	0x00001000	0x00100000	0x00000000	0x000368B4	0x00001000	0x00036A00	0x00000400	0x00000000	0x00000000	['IMAGE_SCN_ALIGN_1024BYTES', 'IMAGE_SCN_ALIGN_16BYTES', 'IMAGE_SCN_ALIGN_1BYTES', 'IMAGE_SCN_ALIGN_2048BYTES', 'IMAGE_SCN_ALIGN_256BYTES', 'IMAGE_SCN_ALIGN_32BYTES', 'IMAGE_SCN_ALIGN_4096BYTES', 'IMAGE_SCN_ALIGN_4BYTES', 'IMAGE_SCN_ALIGN_64BYTES', 'IMAGE_SCN_ALIGN_8192BYTES', 'IMAGE_SCN_ALIGN_8BYTES', 'IMAGE_SCN_ALIGN_MASK', 'IMAGE_SCN_CNT_CODE', 'IMAGE_SCN_CNT_INITIALIZED_DATA', 'IMAGE_SCN_MEM_…	0x00012AFC
724da27c55d4a6dec7705328eacccd4f	43f4171bc5d222434188c27e0360c3ee7d6830fe	exe	0x1500	PE32+	AMD AMD64	MZ	0x0090	0x0003	0x0000	0x0004	0x0000	0xFFFF	0x0000	0x00B8	0x0000	0x0000	0x0000	0x0000	0x00000080	PE32	0x00036A00	0x00050400	0x00001800	0x00001000 (Section: .text)	0x00001000	0x00038000	0x00400000	0x00001000	0x00000200	4.0	1.0	0x00057000	0x00000400	0x000579D4	IMAGE_SUBSYSTEM_WINDOWS_CUI	['IMAGE_DLLCHARACTERISTICS_TERMINAL_SERVER_AWARE']	0x00200000	0x00001000	0x00001000	0x00100000	0x00000000	0x000368B4	0x00001000	0x00036A00	0x00000400	0x00000000	0x00000000	['IMAGE_SCN_ALIGN_1024BYTES', 'IMAGE_SCN_ALIGN_16BYTES', 'IMAGE_SCN_ALIGN_1BYTES', 'IMAGE_SCN_ALIGN_2048BYTES', 'IMAGE_SCN_ALIGN_256BYTES', 'IMAGE_SCN_ALIGN_32BYTES', 'IMAGE_SCN_ALIGN_4096BYTES', 'IMAGE_SCN_ALIGN_4BYTES', 'IMAGE_SCN_ALIGN_64BYTES', 'IMAGE_SCN_ALIGN_8192BYTES', 'IMAGE_SCN_ALIGN_8BYTES', 'IMAGE_SCN_ALIGN_MASK', 'IMAGE_SCN_CNT_CODE', 'IMAGE_SCN_CNT_INITIALIZED_DATA', 'IMAGE_SCN_MEM_…	0x00012AFC
fb80910c39e8ea02d5fe40b12977a26f	a36b8f2dae07eff6f366eac17c4a81b1f5da62b8	exe	0x152c8	PE32	Intel 386 or later, and compatibles	MZ	0x0050	0x0002	0x0000	0x0004	0x000F	0xFFFF	0x0000	0x00B8	0x0000	0x0000	0x001A	0x0000	0x00000100	PE32	0x00014E00	0x00004C00	0x00000000	0x000152C8 (Section: .itext)	0x00001000	0x00016000	0x00400000	0x00001000	0x00000200	4.0	0.0	0x00024000	0x00000400	0x00000000	IMAGE_SUBSYSTEM_WINDOWS_GUI	['IMAGE_DLLCHARACTERISTICS_TERMINAL_SERVER_AWARE']	0x00100000	0x00004000	0x00001000	0x00100000	0x00000000	0x00013E68	0x00001000	0x00014000	0x00000400	0x00000000	0x00000000	['IMAGE_SCN_CNT_CODE', 'IMAGE_SCN_MEM_EXECUTE', 'IMAGE_SCN_MEM_READ']	0x00000018
26ffcdff58e6c351a3e372b5b8e37936	325417e30e7da93fd9003b4efb8fb11415cdaae3	exe	0x1000	PE32	Intel 386 or later, and compatibles	MZ	0x0090	0x0003	0x0000	0x0004	0x0000	0xFFFF	0x0000	0x00B8	0x0000	0x0000	0x0000	0x0000	0x00000080	PE32	0x00011400	0x00004E00	0x00000000	0x00001000 (Section: .code)	0x00001000	0x00013000	0x00400000	0x00001000	0x00000200	4.0	0.0	0x0001A000	0x00000400	0x00000000	IMAGE_SUBSYSTEM_WINDOWS_CUI	['IMAGE_DLLCHARACTERISTICS_TERMINAL_SERVER_AWARE']	0x00100000	0x00001000	0x00001000	0x00100000	0x00000000	0x0000D962	0x00005000	0x0000DA00	0x00003E00	0x00000000	0x00000000	['IMAGE_SCN_CNT_CODE', 'IMAGE_SCN_MEM_EXECUTE', 'IMAGE_SCN_MEM_READ']	0x000033A5
6810f8fb5752d6f60ef72589bfc81b33	90c01ceebe93d7a60643dd09e5d78d432c18d6ca	exe	0x8ef27	PE32	Intel 386 or later, and compatibles	MZ	0x0090	0x0003	0x0000	0x0004	0x0000	0xFFFF	0x0000	0x00B8	0x0000	0x0000	0x0000	0x0000	0x000000F8	PE32	0x00210000	0x000A1000	0x00000000	0x0008EF27 (Section: )	0x00001000	0x00211000	0x00400000	0x00001000	0x00001000	4.0	0.0	0x01699000	0x00001000	0x002B6A8B	IMAGE_SUBSYSTEM_WINDOWS_GUI	['IMAGE_DLLCHARACTERISTICS_TERMINAL_SERVER_AWARE']	0x00100000	0x00001000	0x00001000	0x00100000	0x00000000	0x0000D962	0x00005000	0x0000DA00	0x00003E00	0x00000000	0x00000000	['IMAGE_SCN_CNT_CODE', 'IMAGE_SCN_MEM_EXECUTE', 'IMAGE_SCN_MEM_READ']	0x000033A5
87dc4bafc68cc7edb9e61fc69231a883	9a17b8c68c115041d7fef1a676af08f999388661	exe	0xfa37	PE32	Intel 386 or later, and compatibles	MZ	0x0090	0x0003	0x0000	0x0004	0x0000	0xFFFF	0x0000	0x00B8	0x0000	0x0000	0x0000	0x0000	0x000000F8	PE32	0x00027200	0x0000F400	0x00000000	0x0000FA37 (Section: .text)	0x00001000	0x00029000	0x00400000	0x00001000	0x00000200	5.1	0.0	0x0003A000	0x00000400	0x00000000	IMAGE_SUBSYSTEM_WINDOWS_GUI	['IMAGE_DLLCHARACTERISTICS_DYNAMIC_BASE', 'IMAGE_DLLCHARACTERISTICS_NX_COMPAT', 'IMAGE_DLLCHARACTERISTICS_TERMINAL_SERVER_AWARE']	0x00100000	0x00001000	0x00001000	0x00100000	0x00000000	0x00027115	0x00001000	0x00027200	0x00000400	0x00000000	0x00000000	['IMAGE_SCN_CNT_CODE', 'IMAGE_SCN_MEM_EXECUTE', 'IMAGE_SCN_MEM_READ']	0x0000B5D2
00eb2f2057d21a50fa1e9c59d7dba03f	7a40ade332ff3281f7f1467a339daabd3351e3ef	exe	0x24f8	PE32+	AMD AMD64	MZ	0x0090	0x0003	0x0000	0x0004	0x0000	0xFFFF	0x0000	0x00B8	0x0000	0x0000	0x0000	0x0000	0x00000100	PE32+	0x00015600	0x0000EA00	0x00000000	0x00000000000024F8 (Section: .text)	0x00001000	0x00029000	0x0000000140000000	0x00001000	0x00000200	6.0	0.0	0x00029000	0x00000400	0x00000000	IMAGE_SUBSYSTEM_WINDOWS_CUI	['IMAGE_DLLCHARACTERISTICS_DYNAMIC_BASE', 'IMAGE_DLLCHARACTERISTICS_HIGH_ENTROPY_VA', 'IMAGE_DLLCHARACTERISTICS_NX_COMPAT', 'IMAGE_DLLCHARACTERISTICS_TERMINAL_SERVER_AWARE']	0x0000000000100000	0x0000000000001000	0x0000000000001000	0x0000000000100000	0x00000000	0x00015530	0x00001000	0x00015600	0x00000400	0x00000000	0x00000000	['IMAGE_SCN_CNT_CODE', 'IMAGE_SCN_MEM_EXECUTE', 'IMAGE_SCN_MEM_READ']	0x0000A808
7ae6957cb70a578993dc96aea4050ae1	71553a7bb5eb55f73783c993fcdabb136b004db0	exe	0x1851f6	PE32	Intel 386 or later, and compatibles	MZ	0x0090	0x0003	0x0000	0x0004	0x0000	0xFFFF	0x0000	0x00B8	0x0000	0x0000	0x0000	0x0000	0x00000080	PE32	0x00183200	0x00006E00	0x00000000	0x001851F6 (Section: .text)	0x00002000	0x00186000	0x11000000	0x00002000	0x00000200	4.0	0.0	0x00190000	0x00000200	0x0019651A	IMAGE_SUBSYSTEM_WINDOWS_GUI	['IMAGE_DLLCHARACTERISTICS_DYNAMIC_BASE', 'IMAGE_DLLCHARACTERISTICS_HIGH_ENTROPY_VA', 'IMAGE_DLLCHARACTERISTICS_NO_SEH', 'IMAGE_DLLCHARACTERISTICS_NX_COMPAT', 'IMAGE_DLLCHARACTERISTICS_TERMINAL_SERVER_AWARE']	0x00100000	0x00001000	0x00001000	0x00100000	0x00000000	0x001831FC	0x00002000	0x00183200	0x00000200	0x00000000	0x00000000	['IMAGE_SCN_CNT_CODE', 'IMAGE_SCN_MEM_EXECUTE', 'IMAGE_SCN_MEM_READ']	0x0000A808
ee205c65b59328843853a16b86498686	b3a3a2a69e950bf949b30f15faa6fa2cfdc67128	exe	0x1851f6	PE32	Intel 386 or later, and compatibles	MZ	0x0090	0x0003	0x0000	0x0004	0x0000	0xFFFF	0x0000	0x00B8	0x0000	0x0000	0x0000	0x0000	0x00000080	PE32	0x00183200	0x00006E00	0x00000000	0x001851F6 (Section: .text)	0x00002000	0x00186000	0x11000000	0x00002000	0x00000200	4.0	0.0	0x00190000	0x00000200	0x0019651A	IMAGE_SUBSYSTEM_WINDOWS_GUI	['IMAGE_DLLCHARACTERISTICS_DYNAMIC_BASE', 'IMAGE_DLLCHARACTERISTICS_HIGH_ENTROPY_VA', 'IMAGE_DLLCHARACTERISTICS_NO_SEH', 'IMAGE_DLLCHARACTERISTICS_NX_COMPAT', 'IMAGE_DLLCHARACTERISTICS_TERMINAL_SERVER_AWARE']	0x00100000	0x00001000	0x00001000	0x00100000	0x00000000	0x001831FC	0x00002000	0x00183200	0x00000200	0x00000000	0x00000000	['IMAGE_SCN_CNT_CODE', 'IMAGE_SCN_MEM_EXECUTE', 'IMAGE_SCN_MEM_READ']	0x0000A808
0e7fde098d64a93e60191d25e06bf642	8d0973ef176d03f68d33c4d9e6595ba8c988ff1f	exe	0x6d0a	PE32	Intel 386 or later, and compatibles	MZ	0x0090	0x0003	0x0000	0x0004	0x0000	0xFFFF	0x0000	0x00B8	0x0000	0x0000	0x0000	0x0000	0x00000100	PE32	0x00009800	0x0002F000	0x00000000	0x00006D0A (Section: .text)	0x00001000	0x0000B000	0x00400000	0x00001000	0x00000200	5.1	0.0	0x0003C000	0x00000400	0x0003D6CD	IMAGE_SUBSYSTEM_WINDOWS_GUI	['IMAGE_DLLCHARACTERISTICS_DYNAMIC_BASE', 'IMAGE_DLLCHARACTERISTICS_NX_COMPAT', 'IMAGE_DLLCHARACTERISTICS_TERMINAL_SERVER_AWARE']	0x00100000	0x00001000	0x00001000	0x00100000	0x00000000	0x00009676	0x00001000	0x00009800	0x00000400	0x00000000	0x00000000	['IMAGE_SCN_CNT_CODE', 'IMAGE_SCN_MEM_EXECUTE', 'IMAGE_SCN_MEM_READ']	0x0000674C
a4087bfefddeaf39d7d9cb219a97723b	861f36991bfbbefb9a6a373256f05e39d5c12c99	exe	0x110c	PE32	Intel 386 or later, and compatibles	MZ	0x0090	0x0003	0x0000	0x0004	0x0000	0xFFFF	0x0000	0x00B8	0x0000	0x0000	0x0000	0x0000	0x00000040	PE32	0x00006000	0x00004000	0x00000000	0x0000110C (Section: .text)	0x00001000	0x00007000	0x00400000	0x00001000	0x00001000	4.0	1.0	0x00046000	0x00001000	0x80164D54	IMAGE_SUBSYSTEM_WINDOWS_GUI	['IMAGE_DLLCHARACTERISTICS_DYNAMIC_BASE', 'IMAGE_DLLCHARACTERISTICS_NX_COMPAT', 'IMAGE_DLLCHARACTERISTICS_TERMINAL_SERVER_AWARE']	0x00100000	0x00001000	0x00001000	0x00100000	0x00000000	0x00006000	0x00001000	0x00006000	0x00001000	0x00000000	0x00000000	['IMAGE_SCN_CNT_CODE', 'IMAGE_SCN_MEM_EXECUTE', 'IMAGE_SCN_MEM_READ', 'IMAGE_SCN_MEM_WRITE']	0x0000674C
e1e00c2d5815e4129d8ac503f6fac095	558f3dac7711b9b6209431916f1c455220df40a7	exe	0x14bd	PE32	Intel 386 or later, and compatibles	MZ	0x0090	0x0003	0x0000	0x0004	0x0000	0xFFFF	0x0000	0x00B8	0x0000	0x0000	0x0000	0x0000	0x000000D0	PE32	0x00002C00	0x00000400	0x00000000	0x000014BD (Section: .verif)	0x00001000	0x00003000	0x01000000	0x00001000	0x00000200	5.0	0.0	0x00006000	0x00000400	0x00000000	IMAGE_SUBSYSTEM_WINDOWS_GUI	['IMAGE_DLLCHARACTERISTICS_DYNAMIC_BASE', 'IMAGE_DLLCHARACTERISTICS_NO_SEH', 'IMAGE_DLLCHARACTERISTICS_NX_COMPAT', 'IMAGE_DLLCHARACTERISTICS_TERMINAL_SERVER_AWARE']	0x00100000	0x00001000	0x00001000	0x00100000	0x00000000	0x00001B3C	0x00002000	0x00001C00	0x00000400	0x00000000	0x00000000	['IMAGE_SCN_CNT_CODE', 'IMAGE_SCN_MEM_EXECUTE', 'IMAGE_SCN_MEM_READ', 'IMAGE_SCN_MEM_WRITE']	0x0000674C
d77866bd8a2e913bedef3a02d94f2e42	126ff8d3e3791fe0f81b712e97d9652e8335bac7	exe	0x14e0	PE32	Intel 386 or later, and compatibles	MZ	0x0090	0x0003	0x0000	0x0004	0x0000	0xFFFF	0x0000	0x00B8	0x0000	0x0000	0x0000	0x0000	0x00000080	PE32	0x0036E800	0x004F2400	0x00019E00	0x000014E0 (Section: .text)	0x00001000	0x00370000	0x00400000	0x00001000	0x00000200	4.0	1.0	0x00512000	0x00000400	0x005AEBD9	IMAGE_SUBSYSTEM_WINDOWS_CUI	['IMAGE_DLLCHARACTERISTICS_DYNAMIC_BASE', 'IMAGE_DLLCHARACTERISTICS_NO_SEH', 'IMAGE_DLLCHARACTERISTICS_NX_COMPAT', 'IMAGE_DLLCHARACTERISTICS_TERMINAL_SERVER_AWARE']	0x00C00000	0x00001000	0x00001000	0x00100000	0x00000000	0x0036E7E0	0x00001000	0x0036E800	0x00000400	0x00000000	0x00000000	['IMAGE_SCN_ALIGN_1024BYTES', 'IMAGE_SCN_ALIGN_16BYTES', 'IMAGE_SCN_ALIGN_1BYTES', 'IMAGE_SCN_ALIGN_2048BYTES', 'IMAGE_SCN_ALIGN_256BYTES', 'IMAGE_SCN_ALIGN_32BYTES', 'IMAGE_SCN_ALIGN_4096BYTES', 'IMAGE_SCN_ALIGN_4BYTES', 'IMAGE_SCN_ALIGN_64BYTES', 'IMAGE_SCN_ALIGN_8192BYTES', 'IMAGE_SCN_ALIGN_8BYTES', 'IMAGE_SCN_ALIGN_MASK', 'IMAGE_SCN_CNT_CODE', 'IMAGE_SCN_CNT_INITIALIZED_DATA', 'IMAGE_SCN_MEM_…	0x0017AC4C
1de68bcf55b9715d45aca854ad086a2b	e0ad3e9362afba58587873722cfba632a92966ae	exe	0x1ee1c7	PE32	Intel 386 or later, and compatibles	MZ	0x0090	0x0003	0x0000	0x0004	0x0000	0xFFFF	0x0000	0x00B8	0x0000	0x0000	0x0000	0x0000	0x00000178	PE32	0x002CE800	0x07FA1600	0x00000000	0x001EE1C7 (Section: .text)	0x00001000	0x002D0000	0x00400000	0x00001000	0x00000200	5.1	0.0	0x08276000	0x00000400	0x00000000	IMAGE_SUBSYSTEM_WINDOWS_GUI	['IMAGE_DLLCHARACTERISTICS_DYNAMIC_BASE', 'IMAGE_DLLCHARACTERISTICS_NX_COMPAT', 'IMAGE_DLLCHARACTERISTICS_TERMINAL_SERVER_AWARE']	0x00100000	0x00001000	0x00001000	0x00100000	0x00000000	0x002CE7FE	0x00001000	0x002CE800	0x00000400	0x00000000	0x00000000	['IMAGE_SCN_CNT_CODE', 'IMAGE_SCN_MEM_EXECUTE', 'IMAGE_SCN_MEM_READ']	0x0008940E
aa26f85671ea4fb3843ce84fdc802a8a	9e93fd858863999116b1e93d4734911d2718d708	exe	0x4d2930	PE32+	AMD AMD64	MZ	0x0090	0x0003	0x0000	0x0004	0x0000	0xFFFF	0x0000	0x00B8	0x0000	0x0000	0x0000	0x0000	0x00000148	PE32+	0x0058AE00	0x003B0000	0x00000000	0x00000000004D2930 (Section: .text)	0x00001000	0x002D0000	0x0000000140000000	0x00001000	0x00000200	6.1	0.0	0x0093E000	0x00000400	0x0090E540	IMAGE_SUBSYSTEM_WINDOWS_GUI	['IMAGE_DLLCHARACTERISTICS_DYNAMIC_BASE', 'IMAGE_DLLCHARACTERISTICS_GUARD_CF', 'IMAGE_DLLCHARACTERISTICS_HIGH_ENTROPY_VA', 'IMAGE_DLLCHARACTERISTICS_NX_COMPAT', 'IMAGE_DLLCHARACTERISTICS_TERMINAL_SERVER_AWARE']	0x0000000000100000	0x0000000000001000	0x0000000000001000	0x0000000000100000	0x00000000	0x0058ADBB	0x00001000	0x0058AE00	0x00000400	0x00000000	0x00000000	['IMAGE_SCN_CNT_CODE', 'IMAGE_SCN_MEM_EXECUTE', 'IMAGE_SCN_MEM_READ']	0x002DDAA4
96520e9e1460f2ca8d3bfc8232964d74	ae4ddcecce6514117f1e889b092b422792f12edf	exe	0x2800a	PE32	Intel 386 or later, and compatibles	MZ	0x0090	0x0003	0x0000	0x0004	0x0000	0xFFFF	0x0000	0x00B8	0x0000	0x0000	0x0000	0x0000	0x00000110	PE32	0x0008E000	0x00045400	0x00000000	0x0002800A (Section: .text)	0x00001000	0x0008F000	0x00400000	0x00001000	0x00000200	5.1	0.0	0x000DA000	0x00000400	0x000E35BE	IMAGE_SUBSYSTEM_WINDOWS_GUI	['IMAGE_DLLCHARACTERISTICS_DYNAMIC_BASE', 'IMAGE_DLLCHARACTERISTICS_TERMINAL_SERVER_AWARE']	0x00400000	0x00001000	0x00001000	0x00400000	0x00000000	0x0008DFDD	0x00001000	0x0008E000	0x00000400	0x00000000	0x00000000	['IMAGE_SCN_CNT_CODE', 'IMAGE_SCN_MEM_EXECUTE', 'IMAGE_SCN_MEM_READ']	0x0002FD8E
10549677dd36bfeadc95124e6fcc8fcc	889eb1ce7f6dc749d81ff9c70adead9722bcdca9	exe	0x43522	PE32	Intel 386 or later, and compatibles	MZ	0x0090	0x0003	0x0000	0x0004	0x0000	0xFFFF	0x0000	0x00B8	0x0000	0x0000	0x0000	0x0000	0x00000120	PE32	0x000A5600	0x00037E00	0x00000000	0x00043522 (Section: .text)	0x00001000	0x000A7000	0x00400000	0x00001000	0x00000200	6.0	0.0	0x000E1000	0x00000400	0x00000000	IMAGE_SUBSYSTEM_WINDOWS_GUI	['IMAGE_DLLCHARACTERISTICS_DYNAMIC_BASE', 'IMAGE_DLLCHARACTERISTICS_NX_COMPAT', 'IMAGE_DLLCHARACTERISTICS_TERMINAL_SERVER_AWARE']	0x00100000	0x00001000	0x00001000	0x00100000	0x00000000	0x000A5564	0x00001000	0x000A5600	0x00000400	0x00000000	0x00000000	['IMAGE_SCN_CNT_CODE', 'IMAGE_SCN_MEM_EXECUTE', 'IMAGE_SCN_MEM_READ']	0x00022A7C
bbc3a34227383778fd36797016607b72	df177ebb583e8cc3215cff0ba08ad459761f1bfd	exe	0x0000	PE32+	AMD AMD64	MZ	0x0090	0x0003	0x0000	0x0004	0x0000	0xFFFF	0x0000	0x00B8	0x0000	0x0000	0x0000	0x0000	0x00000080	PE32+	0x008CC000	0x0001C200	0x00000000	0x0000000000000000 (Section: ?)	0x00002000	0x000A7000	0x0000000000CA0000	0x00002000	0x00000200	4.0	0.0	0x008EC000	0x00000200	0x00000000	IMAGE_SUBSYSTEM_WINDOWS_GUI	['IMAGE_DLLCHARACTERISTICS_DYNAMIC_BASE', 'IMAGE_DLLCHARACTERISTICS_HIGH_ENTROPY_VA', 'IMAGE_DLLCHARACTERISTICS_TERMINAL_SERVER_AWARE']	0x0000000000400000	0x0000000000004000	0x0000000000002000	0x0000000000100000	0x00000000	0x008CBE78	0x00002000	0x008CC000	0x00000200	0x00000000	0x00000000	['IMAGE_SCN_CNT_CODE', 'IMAGE_SCN_MEM_EXECUTE', 'IMAGE_SCN_MEM_READ']	0x00022A7C
7cab99a34d34109184a96ee72f47f3da	cc791aecfde6866648a21062a477564d337cba3e	exe	0x0000	PE32+	AMD AMD64	MZ	0x0090	0x0003	0x0000	0x0004	0x0000	0xFFFF	0x0000	0x00B8	0x0000	0x0000	0x0000	0x0000	0x00000080	PE32+	0x0002BA00	0x00000600	0x00000000	0x0000000000000000 (Section: ?)	0x00002000	0x000A7000	0x0000000140000000	0x00002000	0x00000200	4.0	0.0	0x00030000	0x00000200	0x00000000	IMAGE_SUBSYSTEM_WINDOWS_GUI	['IMAGE_DLLCHARACTERISTICS_DYNAMIC_BASE', 'IMAGE_DLLCHARACTERISTICS_NO_SEH', 'IMAGE_DLLCHARACTERISTICS_NX_COMPAT', 'IMAGE_DLLCHARACTERISTICS_TERMINAL_SERVER_AWARE']	0x0000000000400000	0x0000000000004000	0x0000000000002000	0x0000000000100000	0x00000000	0x0002B8ED	0x00002000	0x0002BA00	0x00000200	0x00000000	0x00000000	['IMAGE_SCN_CNT_CODE', 'IMAGE_SCN_MEM_EXECUTE', 'IMAGE_SCN_MEM_READ']	0x00022A7C
42e52b8daf63e6e26c3aa91e7e971492	98b3fb74b3e8b3f9b05a82473551c5a77b576d54	exe	0x1000	PE32	Intel 386 or later, and compatibles	MZ	0x0090	0x0003	0x0000	0x0004	0x0000	0xFFFF	0x0000	0x00B8	0x0000	0x0000	0x0000	0x0000	0x000000C8	PE32	0x00001C00	0x00000400	0x00000000	0x00001000 (Section: .text)	0x00001000	0x00003000	0x00400000	0x00001000	0x00000200	5.1	0.0	0x00005000	0x00000400	0x00000000	IMAGE_SUBSYSTEM_WINDOWS_GUI	['IMAGE_DLLCHARACTERISTICS_DYNAMIC_BASE', 'IMAGE_DLLCHARACTERISTICS_NX_COMPAT', 'IMAGE_DLLCHARACTERISTICS_TERMINAL_SERVER_AWARE']	0x00100000	0x00001000	0x00001000	0x00100000	0x00000000	0x00001B4A	0x00001000	0x00001C00	0x00000400	0x00000000	0x00000000	['IMAGE_SCN_CNT_CODE', 'IMAGE_SCN_MEM_EXECUTE', 'IMAGE_SCN_MEM_READ']	0x0000006A
84ba0197920fd3e2b7dfa719fee09d2f	912342f1c840a42f6b74132f8a7c4ffe7d40fb77	exe	0x3b80	PE32	Intel 386 or later, and compatibles	MZ	0x0090	0x0003	0x0000	0x0004	0x0000	0xFFFF	0x0000	0x00B8	0x0000	0x0000	0x0000	0x0000	0x000000E8	PE32	0x00004000	0x00017800	0x00000000	0x00003B80 (Section: .text)	0x00001000	0x00005000	0x00400000	0x00001000	0x00000200	5.1	0.0	0x0001F000	0x00000400	0x0002B718	IMAGE_SUBSYSTEM_WINDOWS_GUI	['IMAGE_DLLCHARACTERISTICS_DYNAMIC_BASE', 'IMAGE_DLLCHARACTERISTICS_NX_COMPAT', 'IMAGE_DLLCHARACTERISTICS_TERMINAL_SERVER_AWARE']	0x00100000	0x00001000	0x00001000	0x00100000	0x00000000	0x00003FCB	0x00001000	0x00004000	0x00000400	0x00000000	0x00000000	['IMAGE_SCN_CNT_CODE', 'IMAGE_SCN_MEM_EXECUTE', 'IMAGE_SCN_MEM_READ']	0x000012C0
b77c9f785cfde5a0f0a86d914a8b0112	636d987787d97e4011a6ce11a7c1ae6943a2b3d3	exe	0x14c0	PE32	Intel 386 or later, and compatibles	MZ	0x0090	0x0003	0x0000	0x0004	0x0000	0xFFFF	0x0000	0x00B8	0x0000	0x0000	0x0000	0x0000	0x00000080	PE32	0x00002C00	0x00001400	0x00000600	0x000014C0 (Section: .text)	0x00001000	0x00004000	0x00400000	0x00001000	0x00000200	4.0	1.0	0x0001E000	0x00000400	0x0002A8A6	IMAGE_SUBSYSTEM_WINDOWS_GUI	['IMAGE_DLLCHARACTERISTICS_DYNAMIC_BASE', 'IMAGE_DLLCHARACTERISTICS_NX_COMPAT', 'IMAGE_DLLCHARACTERISTICS_TERMINAL_SERVER_AWARE']	0x00200000	0x00001000	0x00001000	0x00100000	0x00000000	0x00002B40	0x00001000	0x00002C00	0x00000400	0x00000000	0x00000000	['IMAGE_SCN_ALIGN_1024BYTES', 'IMAGE_SCN_ALIGN_16BYTES', 'IMAGE_SCN_ALIGN_1BYTES', 'IMAGE_SCN_ALIGN_2048BYTES', 'IMAGE_SCN_ALIGN_256BYTES', 'IMAGE_SCN_ALIGN_32BYTES', 'IMAGE_SCN_ALIGN_4096BYTES', 'IMAGE_SCN_ALIGN_4BYTES', 'IMAGE_SCN_ALIGN_64BYTES', 'IMAGE_SCN_ALIGN_8192BYTES', 'IMAGE_SCN_ALIGN_8BYTES', 'IMAGE_SCN_ALIGN_MASK', 'IMAGE_SCN_CNT_CODE', 'IMAGE_SCN_MEM_EXECUTE', 'IMAGE_SCN_MEM_READ']	0x000004B0
ad025fe43311c49225d2a9d332e6cf8f	dcd9fe492878cf61015abcfc3d8183e3cbd1bbe0	exe	0x736e	PE32	Intel 386 or later, and compatibles	MZ	0x0090	0x0003	0x0000	0x0004	0x0000	0xFFFF	0x0000	0x00B8	0x0000	0x0000	0x0000	0x0000	0x00000080	PE32	0x00005400	0x00000A00	0x00000000	0x0000736E (Section: .text)	0x00002000	0x00008000	0x00400000	0x00002000	0x00000200	4.0	0.0	0x0000C000	0x00000200	0x00019CBF	IMAGE_SUBSYSTEM_WINDOWS_CUI	['IMAGE_DLLCHARACTERISTICS_DYNAMIC_BASE', 'IMAGE_DLLCHARACTERISTICS_HIGH_ENTROPY_VA', 'IMAGE_DLLCHARACTERISTICS_NO_SEH', 'IMAGE_DLLCHARACTERISTICS_NX_COMPAT', 'IMAGE_DLLCHARACTERISTICS_TERMINAL_SERVER_AWARE']	0x00100000	0x00001000	0x00001000	0x00100000	0x00000000	0x00005374	0x00002000	0x00005400	0x00000200	0x00000000	0x00000000	['IMAGE_SCN_CNT_CODE', 'IMAGE_SCN_MEM_EXECUTE', 'IMAGE_SCN_MEM_READ']	0x000004B0
e0d8f6c37f4c342d41f7f2145153b5f2	305c623bc42d3134d51d198c2ec793a31892b1dc	exe	0x2530	PE32+	AMD AMD64	MZ	0x0090	0x0003	0x0000	0x0004	0x0000	0xFFFF	0x0000	0x00B8	0x0000	0x0000	0x0000	0x0000	0x00000100	PE32+	0x00012800	0x0000E200	0x00000000	0x0000000000002530 (Section: .text)	0x00001000	0x00008000	0x0000000140000000	0x00001000	0x00000200	6.0	0.0	0x00025000	0x00000400	0x00000000	IMAGE_SUBSYSTEM_WINDOWS_GUI	['IMAGE_DLLCHARACTERISTICS_DYNAMIC_BASE', 'IMAGE_DLLCHARACTERISTICS_HIGH_ENTROPY_VA', 'IMAGE_DLLCHARACTERISTICS_NX_COMPAT', 'IMAGE_DLLCHARACTERISTICS_TERMINAL_SERVER_AWARE']	0x0000000000100000	0x0000000000001000	0x0000000000001000	0x0000000000100000	0x00000000	0x00012760	0x00001000	0x00012800	0x00000400	0x00000000	0x00000000	['IMAGE_SCN_CNT_CODE', 'IMAGE_SCN_MEM_EXECUTE', 'IMAGE_SCN_MEM_READ']	0x0000A76E
b3d0eba457d0ab4de43e1e50b48db747	775e29f035734922e447ba2dd45d0ad79262dd92	exe	0x67740	PE32+	AMD AMD64	MZ	0x0078	0x0001	0x0000	0x0004	0x0000	0x0000	0x0000	0x0000	0x0000	0x0000	0x0000	0x0000	0x00000078	PE32+	0x000C3800	0x00033A00	0x00000000	0x0000000000067740 (Section: .text)	0x00001000	0x00008000	0x0000000140000000	0x00001000	0x00000200	5.2	0.0	0x00106000	0x00000400	0x0010787C	IMAGE_SUBSYSTEM_WINDOWS_GUI	['IMAGE_DLLCHARACTERISTICS_DYNAMIC_BASE', 'IMAGE_DLLCHARACTERISTICS_GUARD_CF', 'IMAGE_DLLCHARACTERISTICS_HIGH_ENTROPY_VA', 'IMAGE_DLLCHARACTERISTICS_NX_COMPAT', 'IMAGE_DLLCHARACTERISTICS_TERMINAL_SERVER_AWARE']	0x0000000000100000	0x0000000000001000	0x0000000000001000	0x0000000000100000	0x00000000	0x000C36E6	0x00001000	0x000C3800	0x00000400	0x00000000	0x00000000	['IMAGE_SCN_CNT_CODE', 'IMAGE_SCN_MEM_EXECUTE', 'IMAGE_SCN_MEM_READ']	0x000267DC
2ced4d689e27d29e4b9ac77aa67a63ee	540b73690358f9bae5f8e3b7bd0cfbb0ec278d6a	exe	0x67740	PE32+	AMD AMD64	MZ	0x0078	0x0001	0x0000	0x0004	0x0000	0x0000	0x0000	0x0000	0x0000	0x0000	0x0000	0x0000	0x00000078	PE32+	0x000C3800	0x00033A00	0x00000000	0x0000000000067740 (Section: .text)	0x00001000	0x00008000	0x0000000140000000	0x00001000	0x00000200	5.2	0.0	0x00106000	0x00000400	0x0010787C	IMAGE_SUBSYSTEM_WINDOWS_GUI	['IMAGE_DLLCHARACTERISTICS_DYNAMIC_BASE', 'IMAGE_DLLCHARACTERISTICS_GUARD_CF', 'IMAGE_DLLCHARACTERISTICS_HIGH_ENTROPY_VA', 'IMAGE_DLLCHARACTERISTICS_NX_COMPAT', 'IMAGE_DLLCHARACTERISTICS_TERMINAL_SERVER_AWARE']	0x0000000000100000	0x0000000000001000	0x0000000000001000	0x0000000000100000	0x00000000	0x000C36E6	0x00001000	0x000C3800	0x00000400	0x00000000	0x00000000	['IMAGE_SCN_CNT_CODE', 'IMAGE_SCN_MEM_EXECUTE', 'IMAGE_SCN_MEM_READ']	0x000267DC
96ae2412a1b5eb18ea9238e04c8543f8	4382d119da1720b718e88940685a55f4995db1a7	exe	0x1c88	PE32+	AMD AMD64	MZ	0x0090	0x0003	0x0000	0x0004	0x0000	0xFFFF	0x0000	0x00B8	0x0000	0x0000	0x0000	0x0000	0x000000D8	PE32+	0x00001200	0x00003A00	0x00000000	0x0000000000001C88 (Section: .text)	0x00001000	0x00008000	0x0000000140000000	0x00001000	0x00000200	6.0	0.0	0x00009000	0x00000400	0x00000000	IMAGE_SUBSYSTEM_WINDOWS_CUI	['IMAGE_DLLCHARACTERISTICS_DYNAMIC_BASE', 'IMAGE_DLLCHARACTERISTICS_HIGH_ENTROPY_VA', 'IMAGE_DLLCHARACTERISTICS_NX_COMPAT', 'IMAGE_DLLCHARACTERISTICS_TERMINAL_SERVER_AWARE']	0x0000000000100000	0x0000000000001000	0x0000000000001000	0x0000000000100000	0x00000000	0x00001098	0x00001000	0x00001200	0x00000400	0x00000000	0x00000000	['IMAGE_SCN_CNT_CODE', 'IMAGE_SCN_MEM_EXECUTE', 'IMAGE_SCN_MEM_READ']	0x000267DC
cf37015a8cb81f86372f886ae5079ffe	3b3cd78fe85b97b4a2bfe629a5600e3613db85f2	exe	0x1611	PE32	Intel 386 or later, and compatibles	MZ	0x0090	0x0003	0x0000	0x0004	0x0000	0xFFFF	0x0000	0x00B8	0x0000	0x0000	0x0000	0x0000	0x000000E0	PE32	0x0000A600	0x00051C00	0x00000000	0x00001611 (Section: .text)	0x00001000	0x0000C000	0x00400000	0x00001000	0x00000200	5.1	0.0	0x0005F000	0x00000400	0x00000000	IMAGE_SUBSYSTEM_WINDOWS_GUI	['IMAGE_DLLCHARACTERISTICS_DYNAMIC_BASE', 'IMAGE_DLLCHARACTERISTICS_NX_COMPAT', 'IMAGE_DLLCHARACTERISTICS_TERMINAL_SERVER_AWARE']	0x00100000	0x00001000	0x00001000	0x00100000	0x00000000	0x0000A4F6	0x00001000	0x0000A600	0x00000400	0x00000000	0x00000000	['IMAGE_SCN_CNT_CODE', 'IMAGE_SCN_MEM_EXECUTE', 'IMAGE_SCN_MEM_READ']	0x00004804
24b9592900d40f2ba66085db5f2f5f9f	c14d8f27d1c57a8cf326dac265fb6227a24c218d	exe	0x34de	PE32	Intel 386 or later, and compatibles	MZ	0x0090	0x0003	0x0000	0x0004	0x0000	0xFFFF	0x0000	0x00B8	0x0000	0x0000	0x0000	0x0000	0x00000080	PE32	0x00001600	0x00000800	0x00000000	0x000034DE (Section: .text)	0x00002000	0x00004000	0x00400000	0x00002000	0x00000200	4.0	0.0	0x00008000	0x00000200	0x00000000	IMAGE_SUBSYSTEM_WINDOWS_GUI	['IMAGE_DLLCHARACTERISTICS_DYNAMIC_BASE', 'IMAGE_DLLCHARACTERISTICS_NO_SEH', 'IMAGE_DLLCHARACTERISTICS_NX_COMPAT', 'IMAGE_DLLCHARACTERISTICS_TERMINAL_SERVER_AWARE']	0x00100000	0x00001000	0x00001000	0x00100000	0x00000000	0x000014E4	0x00002000	0x00001600	0x00000200	0x00000000	0x00000000	['IMAGE_SCN_CNT_CODE', 'IMAGE_SCN_MEM_EXECUTE', 'IMAGE_SCN_MEM_READ']	0x00004804
b4f0ca61ab0c55a542f32bd4e66a7dc2	43b3d5ffae55116c68c504339c5d953ca25c0e3f	exe	0x42102	PE32	Intel 386 or later, and compatibles	MZ	0x0090	0x0003	0x0000	0x0004	0x0000	0xFFFF	0x0000	0x00B8	0x0000	0x0000	0x0000	0x0000	0x00000080	PE32	0x00066E00	0x00000200	0x00000000	0x00042102 (Section: .text)	0x00002000	0x0006A000	0x00400000	0x00002000	0x00000200	4.0	0.0	0x0006C000	0x00000200	0x00000000	IMAGE_SUBSYSTEM_WINDOWS_CUI	['IMAGE_DLLCHARACTERISTICS_DYNAMIC_BASE', 'IMAGE_DLLCHARACTERISTICS_NO_SEH', 'IMAGE_DLLCHARACTERISTICS_NX_COMPAT', 'IMAGE_DLLCHARACTERISTICS_TERMINAL_SERVER_AWARE']	0x00100000	0x00001000	0x00001000	0x00100000	0x00000000	0x00066DF8	0x00002000	0x00066E00	0x00000200	0x00000000	0x00000000	['IMAGE_SCN_CNT_CODE', 'IMAGE_SCN_MEM_EXECUTE', 'IMAGE_SCN_MEM_READ']	0x00004804
ad844b939ff9a1123dba04df580cfe1f	f943ff31d7bbe98d6392199eca125903cf94ee41	exe	0x10a48	PE32	Intel 386 or later, and compatibles	MZ	0x0050	0x0002	0x0000	0x0004	0x000F	0xFFFF	0x0000	0x00B8	0x0000	0x0000	0x001A	0x0000	0x00000100	PE32	0x0000FC00	0x00013600	0x00000000	0x00010A48 (Section: CODE)	0x00001000	0x00011000	0x00400000	0x00001000	0x00000200	4.0	0.0	0x00037000	0x00000400	0x00000000	IMAGE_SUBSYSTEM_WINDOWS_GUI	['IMAGE_DLLCHARACTERISTICS_DYNAMIC_BASE', 'IMAGE_DLLCHARACTERISTICS_NO_SEH', 'IMAGE_DLLCHARACTERISTICS_NX_COMPAT', 'IMAGE_DLLCHARACTERISTICS_TERMINAL_SERVER_AWARE']	0x00100000	0x00004000	0x00001000	0x00100000	0x00000000	0x00066DF8	0x00002000	0x00066E00	0x00000200	0x00000000	0x00000000	['IMAGE_SCN_CNT_CODE', 'IMAGE_SCN_MEM_EXECUTE', 'IMAGE_SCN_MEM_READ']	0x00000018
3325b7ef5cd997d9eec3dd5df3ada2e7	253da2e716cbd43c871bf11d5acadec6a4f7bb5e	exe	0x39f70	PE32+	AMD AMD64	MZ	0x0090	0x0003	0x0000	0x0004	0x0000	0xFFFF	0x0000	0x00B8	0x0000	0x0000	0x0000	0x0000	0x000000E8	PE32+	0x0003DC00	0x0002C200	0x00000000	0x0000000000039F70 (Section: .text)	0x00001000	0x00011000	0x0000000140000000	0x00001000	0x00000200	A.0	A.0	0x0006F000	0x00000400	0x0006AD45	IMAGE_SUBSYSTEM_WINDOWS_CUI	['IMAGE_DLLCHARACTERISTICS_DYNAMIC_BASE', 'IMAGE_DLLCHARACTERISTICS_GUARD_CF', 'IMAGE_DLLCHARACTERISTICS_HIGH_ENTROPY_VA', 'IMAGE_DLLCHARACTERISTICS_NX_COMPAT', 'IMAGE_DLLCHARACTERISTICS_TERMINAL_SERVER_AWARE']	0x0000000000080000	0x0000000000002000	0x0000000000001000	0x0000000000100000	0x00000000	0x0003DA9C	0x00001000	0x0003DC00	0x00000400	0x00000000	0x00000000	['IMAGE_SCN_CNT_CODE', 'IMAGE_SCN_MEM_EXECUTE', 'IMAGE_SCN_MEM_READ']	0x000131C4
8baa59816dc3c4730725937d531914f5	dba04f832d2e6c53b28759311d0c8e6aa813e72b	exe	0x1000	PE32	Intel 386 or later, and compatibles	MZ	0x0090	0x0003	0x0000	0x0004	0x0000	0xFFFF	0x0000	0x00B8	0x0000	0x0000	0x0000	0x0000	0x00000100	PE32	0x00104400	0x00BAAC00	0x00000000	0x00001000 (Section: )	0x00001000	0x00106000	0x00400000	0x00001000	0x00000200	5.0	0.0	0x00D26000	0x00000400	0x00CBDAB8	IMAGE_SUBSYSTEM_WINDOWS_GUI	['IMAGE_DLLCHARACTERISTICS_NX_COMPAT', 'IMAGE_DLLCHARACTERISTICS_TERMINAL_SERVER_AWARE']	0x00100000	0x00001000	0x00001000	0x00100000	0x00000000	0x003CE93A	0x00001000	0x003CEA00	0x00000400	0x00000000	0x00000000	['IMAGE_SCN_CNT_CODE', 'IMAGE_SCN_MEM_EXECUTE', 'IMAGE_SCN_MEM_READ']	0x00060806
806e1fd14a2df0f052cdfb71c8d749fc	5aaae67daca9f07003566892b19b2ce07475eae7	exe	0x4ace	PE32	Intel 386 or later, and compatibles	MZ	0x0090	0x0003	0x0000	0x0004	0x0000	0xFFFF	0x0000	0x00B8	0x0000	0x0000	0x0000	0x0000	0x00000080	PE32	0x00002C00	0x00003600	0x00000000	0x00004ACE (Section: .text)	0x00002000	0x00006000	0x00400000	0x00002000	0x00000200	4.0	0.0	0x0000C000	0x00000200	0x00000000	IMAGE_SUBSYSTEM_WINDOWS_GUI	['IMAGE_DLLCHARACTERISTICS_DYNAMIC_BASE', 'IMAGE_DLLCHARACTERISTICS_NO_SEH', 'IMAGE_DLLCHARACTERISTICS_NX_COMPAT', 'IMAGE_DLLCHARACTERISTICS_TERMINAL_SERVER_AWARE']	0x00100000	0x00001000	0x00001000	0x00100000	0x00000000	0x00002AD4	0x00002000	0x00002C00	0x00000200	0x00000000	0x00000000	['IMAGE_SCN_CNT_CODE', 'IMAGE_SCN_MEM_EXECUTE', 'IMAGE_SCN_MEM_READ']	0x00060806
65d44c1bfe74d92db2fdea395cfd0962	667168f0a1092fb89a9c65f49e7f6825b522c648	exe	0x520f15	PE32+	AMD AMD64	MZ	0x0090	0x0003	0x0000	0x0004	0x0000	0xFFFF	0x0000	0x00B8	0x0000	0x0000	0x0000	0x0000	0x00000080	PE32+	0x000D5E00	0x00034200	0x00000000	0x0000000000520F15 (Section: .glo2)	0x00001000	0x00006000	0x0000000140000000	0x00001000	0x00000200	6.0	0.0	0x00696000	0x00000400	0x00000000	IMAGE_SUBSYSTEM_WINDOWS_CUI	['IMAGE_DLLCHARACTERISTICS_DYNAMIC_BASE', 'IMAGE_DLLCHARACTERISTICS_HIGH_ENTROPY_VA', 'IMAGE_DLLCHARACTERISTICS_NX_COMPAT', 'IMAGE_DLLCHARACTERISTICS_TERMINAL_SERVER_AWARE']	0x0000000000100000	0x0000000000001000	0x0000000000001000	0x0000000000100000	0x00000000	0x000D5C37	0x00001000	0x00000000	0x00000000	0x00000000	0x00000000	['IMAGE_SCN_CNT_CODE', 'IMAGE_SCN_MEM_EXECUTE', 'IMAGE_SCN_MEM_READ']	0x00029A34
d5e5853f5a2a5a7413f26c625c0e240b	0ced68483e7f3742a963f2507937bb7089de3ffe	exe	0x1756a	PE32	Intel 386 or later, and compatibles	MZ	0x0090	0x0003	0x0000	0x0004	0x0000	0xFFFF	0x0000	0x00B8	0x0000	0x0000	0x0000	0x0000	0x00000100	PE32	0x00047E00	0x000EFC00	0x00000000	0x0001756A (Section: .text)	0x00001000	0x00049000	0x00400000	0x00001000	0x00000200	5.1	0.0	0x0013B000	0x00001000	0x00000000	IMAGE_SUBSYSTEM_WINDOWS_GUI	['IMAGE_DLLCHARACTERISTICS_DYNAMIC_BASE', 'IMAGE_DLLCHARACTERISTICS_NX_COMPAT', 'IMAGE_DLLCHARACTERISTICS_TERMINAL_SERVER_AWARE']	0x00100000	0x00001000	0x00001000	0x00100000	0x00000000	0x00047D9F	0x00001000	0x00047E00	0x00000400	0x00000000	0x00000000	['IMAGE_SCN_CNT_CODE', 'IMAGE_SCN_MEM_EXECUTE', 'IMAGE_SCN_MEM_READ']	0x000164D0
efa25cec7b119bed8fcfa289a18e43ac	240c79777b5376e3648fab1cc7c12574478041f7	exe	0x200c25	PE32	Intel 386 or later, and compatibles	MZ	0x0090	0x0003	0x0000	0x0004	0x0000	0xFFFF	0x0000	0x00B8	0x0000	0x0000	0x0000	0x0000	0x00000120	PE32	0x0011E000	0x000DF000	0x00000000	0x00200C25 (Section: .gtide)	0x00001000	0x0011F000	0x00400000	0x00001000	0x00001000	4.0	0.0	0x00213000	0x00001000	0x00000000	IMAGE_SUBSYSTEM_WINDOWS_GUI	['IMAGE_DLLCHARACTERISTICS_DYNAMIC_BASE', 'IMAGE_DLLCHARACTERISTICS_NX_COMPAT', 'IMAGE_DLLCHARACTERISTICS_TERMINAL_SERVER_AWARE']	0x00100000	0x00001000	0x00001000	0x00100000	0x00000000	0x0011DE8D	0x00001000	0x0011E000	0x00001000	0x00000000	0x00000000	['IMAGE_SCN_CNT_CODE', 'IMAGE_SCN_MEM_EXECUTE', 'IMAGE_SCN_MEM_READ', 'IMAGE_SCN_MEM_WRITE']	0x00022F66
162c140a6f25818a53da9d80f013ad8b	064017faac9471ac8fc364c2fc96167f13dd3ddd	exe	0x1e9db2	PE32+	AMD AMD64	MZ	0x0090	0x0003	0x0000	0x0004	0x0000	0xFFFF	0x0000	0x00B8	0x0000	0x0000	0x0000	0x0000	0x00000118	PE32+	0x003F2200	0x00189E00	0x00000000	0x00000000001E9DB2 (Section: .text)	0x00001000	0x0011F000	0x0000000140000000	0x00001000	0x00000200	6.0	0.0	0x00763000	0x00000400	0x00000000	IMAGE_SUBSYSTEM_WINDOWS_GUI	['IMAGE_DLLCHARACTERISTICS_DYNAMIC_BASE', 'IMAGE_DLLCHARACTERISTICS_HIGH_ENTROPY_VA', 'IMAGE_DLLCHARACTERISTICS_NX_COMPAT', 'IMAGE_DLLCHARACTERISTICS_TERMINAL_SERVER_AWARE']	0x0000000000100000	0x0000000000001000	0x0000000000001000	0x0000000000100000	0x00000000	0x003F21A8	0x001E0000	0x003F2200	0x00000400	0x00000000	0x00000000	['IMAGE_SCN_CNT_CODE', 'IMAGE_SCN_MEM_EXECUTE', 'IMAGE_SCN_MEM_READ']	0x0011998E
ed9a8f4cf2f3ce8d21ecd046e2cf7c47	595f775937f4adf89c6368539c9997c9fdcf4458	exe	0x23ac	PE32	Intel 386 or later, and compatibles	MZ	0x0090	0x0003	0x0000	0x0004	0x0000	0xFFFF	0x0000	0x00B8	0x0000	0x0000	0x0000	0x0000	0x000000C0	PE32	0x00033000	0x00007000	0x00000000	0x000023AC (Section: .text)	0x00001000	0x00034000	0x00400000	0x00001000	0x00001000	4.0	2.1E	0x0003B000	0x00001000	0x00042022	IMAGE_SUBSYSTEM_WINDOWS_GUI	['IMAGE_DLLCHARACTERISTICS_DYNAMIC_BASE', 'IMAGE_DLLCHARACTERISTICS_HIGH_ENTROPY_VA', 'IMAGE_DLLCHARACTERISTICS_NX_COMPAT', 'IMAGE_DLLCHARACTERISTICS_TERMINAL_SERVER_AWARE']	0x00100000	0x00001000	0x00001000	0x00100000	0x00000000	0x00032C78	0x00001000	0x00033000	0x00001000	0x00000000	0x00000000	['IMAGE_SCN_CNT_CODE', 'IMAGE_SCN_MEM_EXECUTE', 'IMAGE_SCN_MEM_READ']	0x0011998E
1d6cd18a39c2567c34105eccdd93ba93	c9749363820dc5711015b2b24e75fa5d8a4dad61	exe	0x9d30	PE32+	AMD AMD64	MZ	0x0090	0x0003	0x0000	0x0004	0x0000	0xFFFF	0x0000	0x00B8	0x0000	0x0000	0x0000	0x0000	0x00000108	PE32+	0x00023600	0x00019600	0x00000000	0x0000000000009D30 (Section: .text)	0x00001000	0x00034000	0x0000000140000000	0x00001000	0x00000200	5.2	0.0	0x00051000	0x00000400	0x0077AB1F	IMAGE_SUBSYSTEM_WINDOWS_CUI	['IMAGE_DLLCHARACTERISTICS_DYNAMIC_BASE', 'IMAGE_DLLCHARACTERISTICS_HIGH_ENTROPY_VA', 'IMAGE_DLLCHARACTERISTICS_NX_COMPAT', 'IMAGE_DLLCHARACTERISTICS_TERMINAL_SERVER_AWARE']	0x00000000001E8480	0x0000000000001000	0x0000000000001000	0x0000000000100000	0x00000000	0x000235E0	0x00001000	0x00023600	0x00000400	0x00000000	0x00000000	['IMAGE_SCN_CNT_CODE', 'IMAGE_SCN_MEM_EXECUTE', 'IMAGE_SCN_MEM_READ']	0x000114FC
8c038764fbe3965431e412456fcee38b	fce63186e6ca07d5fa4592522d29ace002bbc5cf	exe	0x1000	PE32	Intel 386 or later, and compatibles	MZ	0x0090	0x0003	0x0000	0x0004	0x0000	0xFFFF	0x0000	0x00B8	0x0000	0x0000	0x0000	0x0000	0x00000080	PE32	0x00010800	0x00035C00	0x00000000	0x00001000 (Section: .code)	0x00001000	0x00012000	0x00400000	0x00001000	0x00000200	4.0	0.0	0x0004A000	0x00000400	0x00000000	IMAGE_SUBSYSTEM_WINDOWS_GUI	['IMAGE_DLLCHARACTERISTICS_DYNAMIC_BASE', 'IMAGE_DLLCHARACTERISTICS_HIGH_ENTROPY_VA', 'IMAGE_DLLCHARACTERISTICS_NX_COMPAT', 'IMAGE_DLLCHARACTERISTICS_TERMINAL_SERVER_AWARE']	0x00100000	0x00001000	0x00001000	0x00100000	0x00000000	0x0000CFA2	0x00005000	0x0000D000	0x00003C00	0x00000000	0x00000000	['IMAGE_SCN_CNT_CODE', 'IMAGE_SCN_MEM_EXECUTE', 'IMAGE_SCN_MEM_READ']	0x000033A0
87ec7988d84be50cb54dcd21689287ad	af7cc0bfb96a98db9b0598bc663412a2ffdbcce8	exe	0x88c058	PE32+	AMD AMD64	MZ	0x0090	0x0003	0x0000	0x0004	0x0000	0xFFFF	0x0000	0x00B8	0x0000	0x0000	0x0000	0x0000	0x00000080	PE32+	0x001AC200	0x00001200	0x00000000	0x000000000088C058 (Section: .boot)	0x00002000	0x00012000	0x0000000140000000	0x00002000	0x00000200	4.0	0.0	0x00C80000	0x00000400	0x005A2698	IMAGE_SUBSYSTEM_WINDOWS_GUI	['IMAGE_DLLCHARACTERISTICS_DYNAMIC_BASE', 'IMAGE_DLLCHARACTERISTICS_HIGH_ENTROPY_VA', 'IMAGE_DLLCHARACTERISTICS_TERMINAL_SERVER_AWARE']	0x0000000000400000	0x0000000000004000	0x0000000000002000	0x0000000000100000	0x00000000	0x0000CFA2	0x00005000	0x0000D000	0x00003C00	0x00000000	0x00000000	['IMAGE_SCN_CNT_CODE', 'IMAGE_SCN_MEM_EXECUTE', 'IMAGE_SCN_MEM_READ']	0x000033A0
1a57a1cecbf943fe59349466cf7f7a31	dd212a797a3e6cdf9504e8272a27bd9ed47daae5	exe	0x790e3	PE32	Intel 386 or later, and compatibles	MZ	0x0090	0x0003	0x0000	0x0004	0x0000	0xFFFF	0x0000	0x00B8	0x0000	0x0000	0x0000	0x0000	0x00000120	PE32	0x000A3800	0x000A4800	0x00000000	0x000790E3 (Section: .text)	0x00001000	0x000A5000	0x00400000	0x00001000	0x00000200	6.0	0.0	0x00183000	0x00000400	0x00000000	IMAGE_SUBSYSTEM_WINDOWS_GUI	['IMAGE_DLLCHARACTERISTICS_DYNAMIC_BASE', 'IMAGE_DLLCHARACTERISTICS_NX_COMPAT', 'IMAGE_DLLCHARACTERISTICS_TERMINAL_SERVER_AWARE']	0x00100000	0x00001000	0x00001000	0x00100000	0x00000000	0x000A375C	0x00001000	0x000A3800	0x00000400	0x00000000	0x00000000	['IMAGE_SCN_CNT_CODE', 'IMAGE_SCN_MEM_EXECUTE', 'IMAGE_SCN_MEM_READ']	0x00058FEC
ab995fd149c8ac5c935a76838dcaf7b6	8fcdc1c444127547483b32666e133e84cf893415	exe	0xe58e	PE32	Intel 386 or later, and compatibles	MZ	0x0090	0x0003	0x0000	0x0004	0x0000	0xFFFF	0x0000	0x00B8	0x0000	0x0000	0x0000	0x0000	0x00000080	PE32	0x0000C600	0x0002A200	0x00000000	0x0000E58E (Section: .text)	0x00002000	0x00010000	0x00400000	0x00002000	0x00000200	4.0	0.0	0x0003C000	0x00000200	0x00000000	IMAGE_SUBSYSTEM_WINDOWS_GUI	['IMAGE_DLLCHARACTERISTICS_DYNAMIC_BASE', 'IMAGE_DLLCHARACTERISTICS_NO_SEH', 'IMAGE_DLLCHARACTERISTICS_NX_COMPAT', 'IMAGE_DLLCHARACTERISTICS_TERMINAL_SERVER_AWARE']	0x00100000	0x00001000	0x00001000	0x00100000	0x00000000	0x0000C594	0x00002000	0x0000C600	0x00000200	0x00000000	0x00000000	['IMAGE_SCN_CNT_CODE', 'IMAGE_SCN_MEM_EXECUTE', 'IMAGE_SCN_MEM_READ']	0x00058FEC
336b795d9aa573975c8c89deec396422	aebc8e96bc21e93693e42832bbcf0a949c5a57fc	exe	0x1181	PE32	Intel 386 or later, and compatibles	MZ	0x0090	0x0003	0x0000	0x0004	0x0000	0xFFFF	0x0000	0x00B8	0x0000	0x0000	0x0000	0x0000	0x00000100	PE32	0x00006800	0x00005E00	0x00000000	0x00001181 (Section: .text)	0x00001000	0x00008000	0x00400000	0x00001000	0x00000200	5.0	0.0	0x00010000	0x00000400	0x00000000	IMAGE_SUBSYSTEM_WINDOWS_CUI	['IMAGE_DLLCHARACTERISTICS_TERMINAL_SERVER_AWARE']	0x00100000	0x00001000	0x00001000	0x00100000	0x00000000	0x0000671A	0x00001000	0x00006800	0x00000400	0x00000000	0x00000000	['IMAGE_SCN_CNT_CODE', 'IMAGE_SCN_MEM_EXECUTE', 'IMAGE_SCN_MEM_READ']	0x00001C1A
ac1622614307d3638889b06ff3154e77	7ab36ee13f6a00d7a464d75a715304e87c11163d	exe	0x23ac	PE32	Intel 386 or later, and compatibles	MZ	0x0090	0x0003	0x0000	0x0004	0x0000	0xFFFF	0x0000	0x00B8	0x0000	0x0000	0x0000	0x0000	0x000000C0	PE32	0x00033000	0x00184000	0x00000000	0x000023AC (Section: .text)	0x00001000	0x00034000	0x00400000	0x00001000	0x00001000	4.0	2.1E	0x001B8000	0x00001000	0x009575EB	IMAGE_SUBSYSTEM_WINDOWS_GUI	['IMAGE_DLLCHARACTERISTICS_TERMINAL_SERVER_AWARE']	0x00100000	0x00001000	0x00001000	0x00100000	0x00000000	0x00032C78	0x00001000	0x00033000	0x00001000	0x00000000	0x00000000	['IMAGE_SCN_CNT_CODE', 'IMAGE_SCN_MEM_EXECUTE', 'IMAGE_SCN_MEM_READ']	0x00001C1A
942ec5f51a5d46461d0e311dbd48c9a8	704dd7ed9595cc0d71c38e442ce00bb40c2e6ba3	exe	0x19117	PE32	Intel 386 or later, and compatibles	MZ	0x0090	0x0003	0x0000	0x0004	0x0000	0xFFFF	0x0000	0x00B8	0x0000	0x0000	0x0000	0x0000	0x000000E8	PE32	0x00000000	0x00035000	0x00000000	0x00019117 (Section: .{865771\xa6\x1e\x03)	0x00001000	0x00001000	0x00400000	0x00001000	0x00000200	5.1	0.0	0x00037000	0x00000400	0x00035E32	IMAGE_SUBSYSTEM_WINDOWS_GUI	['IMAGE_DLLCHARACTERISTICS_DYNAMIC_BASE', 'IMAGE_DLLCHARACTERISTICS_NX_COMPAT', 'IMAGE_DLLCHARACTERISTICS_TERMINAL_SERVER_AWARE']	0x00100000	0x00001000	0x00001000	0x00100000	0x00000000	0x00032C78	0x00001000	0x00033000	0x00001000	0x00000000	0x00000000	['IMAGE_SCN_CNT_CODE', 'IMAGE_SCN_MEM_EXECUTE', 'IMAGE_SCN_MEM_READ']	0x00001C1A
6187867745754121e5b29c16e05e6164	daeb28c0e2db1dd78caff0d4b9d863d1f8656e47	exe	0x309c	PE32+	AMD AMD64	MZ	0x0090	0x0003	0x0000	0x0004	0x0000	0xFFFF	0x0000	0x00B8	0x0000	0x0000	0x0000	0x0000	0x000000E0	PE32+	0x0000B800	0x00013400	0x00000000	0x000000000000309C (Section: .text)	0x00001000	0x00001000	0x0000000140000000	0x00001000	0x00000200	5.2	0.0	0x00025000	0x00000400	0x00021E24	IMAGE_SUBSYSTEM_WINDOWS_GUI	['IMAGE_DLLCHARACTERISTICS_DYNAMIC_BASE', 'IMAGE_DLLCHARACTERISTICS_NX_COMPAT', 'IMAGE_DLLCHARACTERISTICS_TERMINAL_SERVER_AWARE']	0x0000000000100000	0x0000000000001000	0x0000000000001000	0x0000000000100000	0x00000000	0x0000B639	0x00001000	0x0000B800	0x00000400	0x00000000	0x00000000	['IMAGE_SCN_CNT_CODE', 'IMAGE_SCN_MEM_EXECUTE', 'IMAGE_SCN_MEM_READ']	0x00003122
fb80910c39e8ea02d5fe40b12977a26f	a36b8f2dae07eff6f366eac17c4a81b1f5da62b8	exe	0x152c8	PE32	Intel 386 or later, and compatibles	MZ	0x0050	0x0002	0x0000	0x0004	0x000F	0xFFFF	0x0000	0x00B8	0x0000	0x0000	0x001A	0x0000	0x00000100	PE32	0x00014E00	0x00004C00	0x00000000	0x000152C8 (Section: .itext)	0x00001000	0x00016000	0x00400000	0x00001000	0x00000200	4.0	0.0	0x00024000	0x00000400	0x00000000	IMAGE_SUBSYSTEM_WINDOWS_GUI	['IMAGE_DLLCHARACTERISTICS_DYNAMIC_BASE', 'IMAGE_DLLCHARACTERISTICS_NX_COMPAT', 'IMAGE_DLLCHARACTERISTICS_TERMINAL_SERVER_AWARE']	0x00100000	0x00004000	0x00001000	0x00100000	0x00000000	0x00013E68	0x00001000	0x00014000	0x00000400	0x00000000	0x00000000	['IMAGE_SCN_CNT_CODE', 'IMAGE_SCN_MEM_EXECUTE', 'IMAGE_SCN_MEM_READ']	0x00000018
7ecc7bf8ede8af2b5efc66735e9363d7	8fe148e474104dc6be569518328034d721d676b5	exe	0x1500	PE32+	AMD AMD64	MZ	0x0090	0x0003	0x0000	0x0004	0x0000	0xFFFF	0x0000	0x00B8	0x0000	0x0000	0x0000	0x0000	0x00000080	PE32+	0x00001E00	0x00047C00	0x00000C00	0x0000000000001500 (Section: .text)	0x00001000	0x00016000	0x0000000000400000	0x00001000	0x00000200	4.0	0.0	0x00068000	0x00000600	0x0006C545	IMAGE_SUBSYSTEM_WINDOWS_CUI	['IMAGE_DLLCHARACTERISTICS_DYNAMIC_BASE', 'IMAGE_DLLCHARACTERISTICS_NX_COMPAT', 'IMAGE_DLLCHARACTERISTICS_TERMINAL_SERVER_AWARE']	0x0000000000200000	0x0000000000001000	0x0000000000001000	0x0000000000100000	0x00000000	0x00001DA0	0x00001000	0x00001E00	0x00000600	0x00000000	0x00000000	['IMAGE_SCN_ALIGN_1024BYTES', 'IMAGE_SCN_ALIGN_16BYTES', 'IMAGE_SCN_ALIGN_1BYTES', 'IMAGE_SCN_ALIGN_2048BYTES', 'IMAGE_SCN_ALIGN_256BYTES', 'IMAGE_SCN_ALIGN_32BYTES', 'IMAGE_SCN_ALIGN_4096BYTES', 'IMAGE_SCN_ALIGN_4BYTES', 'IMAGE_SCN_ALIGN_64BYTES', 'IMAGE_SCN_ALIGN_8192BYTES', 'IMAGE_SCN_ALIGN_8BYTES', 'IMAGE_SCN_ALIGN_MASK', 'IMAGE_SCN_CNT_CODE', 'IMAGE_SCN_MEM_EXECUTE', 'IMAGE_SCN_MEM_READ']	0x000007F0
1d9a5372ff52616131c25078189479ba	add864068fd3f1ce5e87b1e5786614a139fac716	exe	0x9aa403	PE32+	AMD AMD64	MZ	0x0090	0x0003	0x0000	0x0004	0x0000	0xFFFF	0x0000	0x00B8	0x0000	0x0000	0x0000	0x0000	0x00000080	PE32+	0x0005D400	0x00020000	0x00000000	0x00000000009AA403 (Section: UPX1)	0x00001000	0x00016000	0x0000000140000000	0x00001000	0x00000200	6.0	0.0	0x00B75000	0x00000400	0x00000000	IMAGE_SUBSYSTEM_WINDOWS_CUI	['IMAGE_DLLCHARACTERISTICS_DYNAMIC_BASE', 'IMAGE_DLLCHARACTERISTICS_HIGH_ENTROPY_VA', 'IMAGE_DLLCHARACTERISTICS_NX_COMPAT', 'IMAGE_DLLCHARACTERISTICS_TERMINAL_SERVER_AWARE']	0x0000000000100000	0x0000000000001000	0x0000000000001000	0x0000000000100000	0x00000000	0x0005D340	0x00001000	0x00000000	0x00000000	0x00000000	0x00000000	['IMAGE_SCN_CNT_CODE', 'IMAGE_SCN_MEM_EXECUTE', 'IMAGE_SCN_MEM_READ']	0x00018050
9eb5a062e56554c9463eee2c7dc7f0b3	3b17a267bde6895f54cc53f3cf6605ae784e7228	exe	0x8189	PE32	Intel 386 or later, and compatibles	MZ	0x0090	0x0003	0x0000	0x0004	0x0000	0xFFFF	0x0000	0x00B8	0x0000	0x0000	0x0000	0x0000	0x000000F0	PE32	0x0001AA00	0x0009BA00	0x00000000	0x00008189 (Section: .text)	0x00001000	0x0001C000	0x00400000	0x00001000	0x00000200	5.1	0.0	0x000B8000	0x00000400	0x000B8730	IMAGE_SUBSYSTEM_WINDOWS_GUI	['IMAGE_DLLCHARACTERISTICS_NX_COMPAT', 'IMAGE_DLLCHARACTERISTICS_TERMINAL_SERVER_AWARE']	0x00100000	0x00001000	0x00001000	0x00100000	0x00000000	0x0001A84D	0x00001000	0x0001AA00	0x00000400	0x00000000	0x00000000	['IMAGE_SCN_CNT_CODE', 'IMAGE_SCN_MEM_EXECUTE', 'IMAGE_SCN_MEM_READ']	0x00008956
80b51e872031a2befeb9a0a13e6fc480	caebbab5349f57d92182ce56ef4bf71ea60226a7	exe	0xe9546	PE32	Intel 386 or later, and compatibles	MZ	0x0090	0x0003	0x0000	0x0004	0x0000	0xFFFF	0x0000	0x00B8	0x0000	0x0000	0x0000	0x0000	0x00000080	PE32	0x000E7600	0x00000800	0x00000000	0x000E9546 (Section: .text)	0x00002000	0x000EA000	0x00400000	0x00002000	0x00000200	4.0	0.0	0x000EE000	0x00000200	0x00000000	IMAGE_SUBSYSTEM_WINDOWS_GUI	['IMAGE_DLLCHARACTERISTICS_DYNAMIC_BASE', 'IMAGE_DLLCHARACTERISTICS_NO_SEH', 'IMAGE_DLLCHARACTERISTICS_NX_COMPAT', 'IMAGE_DLLCHARACTERISTICS_TERMINAL_SERVER_AWARE']	0x00100000	0x00001000	0x00001000	0x00100000	0x00000000	0x000E754C	0x00002000	0x000E7600	0x00000200	0x00000000	0x00000000	['IMAGE_SCN_CNT_CODE', 'IMAGE_SCN_MEM_EXECUTE', 'IMAGE_SCN_MEM_READ']	0x00008956
b4f0ca61ab0c55a542f32bd4e66a7dc2	43b3d5ffae55116c68c504339c5d953ca25c0e3f	exe	0x42102	PE32	Intel 386 or later, and compatibles	MZ	0x0090	0x0003	0x0000	0x0004	0x0000	0xFFFF	0x0000	0x00B8	0x0000	0x0000	0x0000	0x0000	0x00000080	PE32	0x00066E00	0x00000200	0x00000000	0x00042102 (Section: .text)	0x00002000	0x0006A000	0x00400000	0x00002000	0x00000200	4.0	0.0	0x0006C000	0x00000200	0x00000000	IMAGE_SUBSYSTEM_WINDOWS_CUI	['IMAGE_DLLCHARACTERISTICS_DYNAMIC_BASE', 'IMAGE_DLLCHARACTERISTICS_NO_SEH', 'IMAGE_DLLCHARACTERISTICS_NX_COMPAT', 'IMAGE_DLLCHARACTERISTICS_TERMINAL_SERVER_AWARE']	0x00100000	0x00001000	0x00001000	0x00100000	0x00000000	0x00066DF8	0x00002000	0x00066E00	0x00000200	0x00000000	0x00000000	['IMAGE_SCN_CNT_CODE', 'IMAGE_SCN_MEM_EXECUTE', 'IMAGE_SCN_MEM_READ']	0x00008956
9a259058a83ef86d09eb58fadc0fb734	588ec3d490984f9cc7819cff4ef8a9dc529cf420	exe	0x4ab00	PE32	Intel 386 or later, and compatibles	MZ	0x0090	0x0003	0x0004	0x0000	0x0000	0xFFFF	0x0000	0x008B	0x0000	0x0000	0x0000	0x0000	0x00000080	PE32	0x00306600	0x00028C00	0x00000000	0x0004AB00 (Section: .text)	0x00001000	0x00308000	0x00400000	0x00001000	0x00000200	4.0	1.0	0x00356000	0x00000400	0x00344E38	IMAGE_SUBSYSTEM_WINDOWS_GUI	['IMAGE_DLLCHARACTERISTICS_DYNAMIC_BASE', 'IMAGE_DLLCHARACTERISTICS_NO_SEH', 'IMAGE_DLLCHARACTERISTICS_NX_COMPAT', 'IMAGE_DLLCHARACTERISTICS_TERMINAL_SERVER_AWARE']	0x00020000	0x00001000	0x00001000	0x00100000	0x00000000	0x00306504	0x00001000	0x00306600	0x00000400	0x00000000	0x00000000	['IMAGE_SCN_CNT_CODE', 'IMAGE_SCN_CNT_INITIALIZED_DATA', 'IMAGE_SCN_MEM_EXECUTE', 'IMAGE_SCN_MEM_READ']	0x00008956
0fa859e1b115bb88ea35bf65077e97af	75f2f3e46b059f5f4bfefb62970e6c6a9c91075f	exe	0x17a0	PE32	Intel 386 or later, and compatibles	MZ	0x0090	0x0003	0x0000	0x0004	0x0000	0xFFFF	0x0000	0x00B8	0x0000	0x0000	0x0000	0x0000	0x00000080	PE32	0x0003B350	0x000029B4	0x00002D94	0x000017A0 (Section: .text)	0x00001000	0x0003D000	0x00400000	0x00001000	0x00000200	4.0	1.0	0x00062000	0x00000400	0x00000000	IMAGE_SUBSYSTEM_WINDOWS_GUI	['IMAGE_DLLCHARACTERISTICS_DYNAMIC_BASE', 'IMAGE_DLLCHARACTERISTICS_NO_SEH', 'IMAGE_DLLCHARACTERISTICS_NX_COMPAT', 'IMAGE_DLLCHARACTERISTICS_TERMINAL_SERVER_AWARE']	0x01000000	0x00001000	0x00001000	0x00100000	0x00000000	0x0003B350	0x00001000	0x0003B400	0x00000400	0x00000000	0x00000000	['IMAGE_SCN_CNT_CODE', 'IMAGE_SCN_MEM_EXECUTE', 'IMAGE_SCN_MEM_READ']	0x0000A6F0
1447f1e257e2e1871342dab68264d883	4812aabf28d5e7f602193aa3273b8187cd323297	exe	0x63ae	PE32	Intel 386 or later, and compatibles	MZ	0x0090	0x0003	0x0000	0x0004	0x0000	0xFFFF	0x0000	0x00B8	0x0000	0x0000	0x0000	0x0000	0x00000080	PE32	0x00004400	0x0001CE00	0x00000000	0x000063AE (Section: .text)	0x00002000	0x00008000	0x00400000	0x00002000	0x00000200	4.0	0.0	0x00028000	0x00000200	0x0002AFDB	IMAGE_SUBSYSTEM_WINDOWS_CUI	['IMAGE_DLLCHARACTERISTICS_DYNAMIC_BASE', 'IMAGE_DLLCHARACTERISTICS_NO_SEH', 'IMAGE_DLLCHARACTERISTICS_NX_COMPAT', 'IMAGE_DLLCHARACTERISTICS_TERMINAL_SERVER_AWARE']	0x00100000	0x00001000	0x00001000	0x00100000	0x00000000	0x000043B4	0x00002000	0x00004400	0x00000200	0x00000000	0x00000000	['IMAGE_SCN_CNT_CODE', 'IMAGE_SCN_MEM_EXECUTE', 'IMAGE_SCN_MEM_READ']	0x0000A6F0
521cbb2ed70c35ffbe03294ad905447e	4bcccccd5b3a7924b395051536ea3394c0041c18	exe	0xe3b70	PE32	Intel 386 or later, and compatibles	MZ	0x0090	0x0003	0x0000	0x0004	0x0000	0xFFFF	0x0000	0x00B8	0x0000	0x0000	0x0000	0x0000	0x00000110	PE32	0x00051000	0x00017000	0x00092000	0x000E3B70 (Section: UPX1)	0x00093000	0x000E4000	0x00400000	0x00001000	0x00000200	5.0	0.0	0x000FB000	0x00001000	0x00000000	IMAGE_SUBSYSTEM_WINDOWS_GUI	['IMAGE_DLLCHARACTERISTICS_TERMINAL_SERVER_AWARE']	0x00400000	0x00001000	0x00001000	0x00400000	0x00000000	0x000043B4	0x00002000	0x00004400	0x00000200	0x00000000	0x00000000	['IMAGE_SCN_CNT_CODE', 'IMAGE_SCN_MEM_EXECUTE', 'IMAGE_SCN_MEM_READ']	0x0000A6F0
4a9c94880b1b57311838b517d8326e83	7c73dea87d546ca69010211e31508da0dd5679f4	exe	0x857d0	PE32+	AMD AMD64	MZ	0x0090	0x0003	0x0000	0x0004	0x0000	0xFFFF	0x0000	0x00B8	0x0000	0x0000	0x0000	0x0000	0x00000138	PE32+	0x000CCA00	0x0006DE00	0x00000000	0x00000000000857D0 (Section: .text)	0x00001000	0x000E4000	0x0000000140000000	0x00001000	0x00000200	6.0	0.0	0x00142000	0x00000400	0x00147725	IMAGE_SUBSYSTEM_WINDOWS_CUI	['IMAGE_DLLCHARACTERISTICS_DYNAMIC_BASE', 'IMAGE_DLLCHARACTERISTICS_HIGH_ENTROPY_VA', 'IMAGE_DLLCHARACTERISTICS_NX_COMPAT', 'IMAGE_DLLCHARACTERISTICS_TERMINAL_SERVER_AWARE']	0x0000000000100000	0x0000000000001000	0x0000000000001000	0x0000000000100000	0x00000000	0x000CC95E	0x00001000	0x000CCA00	0x00000400	0x00000000	0x00000000	['IMAGE_SCN_CNT_CODE', 'IMAGE_SCN_MEM_EXECUTE', 'IMAGE_SCN_MEM_READ']	0x0005D7DC
c99d75a319838886fe9a80b108dc92a0	832e249ddf76a2bfc913e2c85d07ece0873d5a37	exe	0xbc7e	PE32	Intel 386 or later, and compatibles	MZ	0x0090	0x0003	0x0000	0x0004	0x0000	0xFFFF	0x0000	0x00B8	0x0000	0x0000	0x0000	0x0000	0x00000080	PE32	0x00009E00	0x00000800	0x00000000	0x0000BC7E (Section: .text)	0x00002000	0x0000C000	0x00400000	0x00002000	0x00000200	4.0	0.0	0x00010000	0x00000200	0x00000000	IMAGE_SUBSYSTEM_WINDOWS_CUI	['IMAGE_DLLCHARACTERISTICS_DYNAMIC_BASE', 'IMAGE_DLLCHARACTERISTICS_NO_SEH', 'IMAGE_DLLCHARACTERISTICS_NX_COMPAT', 'IMAGE_DLLCHARACTERISTICS_TERMINAL_SERVER_AWARE']	0x00100000	0x00001000	0x00001000	0x00100000	0x00000000	0x00009C84	0x00002000	0x00009E00	0x00000200	0x00000000	0x00000000	['IMAGE_SCN_CNT_CODE', 'IMAGE_SCN_MEM_EXECUTE', 'IMAGE_SCN_MEM_READ']	0x00060806
7f7ccaa16fb15eb1c7399d422f8363e8	bd44d0ab543bf814d93b719c24e90d8dd7111234	exe	0x77ba	PE32	Intel 386 or later, and compatibles	MZ	0x0090	0x0003	0x0000	0x0004	0x0000	0xFFFF	0x0000	0x00B8	0x0000	0x0000	0x0000	0x0000	0x000000F8	PE32	0x00007000	0x00352000	0x00000000	0x000077BA (Section: .text)	0x00001000	0x00008000	0x00400000	0x00001000	0x00001000	4.0	0.0	0x0035A000	0x00001000	0x00000000	IMAGE_SUBSYSTEM_WINDOWS_GUI	['IMAGE_DLLCHARACTERISTICS_DYNAMIC_BASE', 'IMAGE_DLLCHARACTERISTICS_NO_SEH', 'IMAGE_DLLCHARACTERISTICS_NX_COMPAT', 'IMAGE_DLLCHARACTERISTICS_TERMINAL_SERVER_AWARE']	0x00100000	0x00001000	0x00001000	0x00100000	0x00000000	0x000069B0	0x00001000	0x00007000	0x00001000	0x00000000	0x00000000	['IMAGE_SCN_CNT_CODE', 'IMAGE_SCN_MEM_EXECUTE', 'IMAGE_SCN_MEM_READ']	0x00005F70
4b291589e19dabd1dbec6b78eeefb270	3280a79ca7a1acaeccfffb847f33819f477eb4d5	exe	0x1000	PE32+	AMD AMD64	MZ	0x0090	0x0003	0x0000	0x0004	0x0000	0xFFFF	0x0000	0x00B8	0x0000	0x0000	0x0000	0x0000	0x00000080	PE32+	0x00014200	0x00005400	0x00000000	0x0000000000001000 (Section: .code)	0x00001000	0x00008000	0x0000000140000000	0x00001000	0x00000200	4.0	0.0	0x0001F000	0x00000400	0x00000000	IMAGE_SUBSYSTEM_WINDOWS_GUI	['IMAGE_DLLCHARACTERISTICS_DYNAMIC_BASE', 'IMAGE_DLLCHARACTERISTICS_NO_SEH', 'IMAGE_DLLCHARACTERISTICS_NX_COMPAT', 'IMAGE_DLLCHARACTERISTICS_TERMINAL_SERVER_AWARE']	0x0000000000100000	0x0000000000001000	0x0000000000001000	0x0000000000100000	0x00000000	0x0000F547	0x00006000	0x0000F600	0x00005000	0x00000000	0x00000000	['IMAGE_SCN_CNT_CODE', 'IMAGE_SCN_MEM_EXECUTE', 'IMAGE_SCN_MEM_READ']	0x0000210D
8575eda019bc4162f8a2ffe96e7e920c	2e37de39992b785bfbd9c993d69f869847b99655	exe	0x5cfd	PE32	Intel 386 or later, and compatibles	MZ	0x0090	0x0003	0x0000	0x0004	0x0000	0xFFFF	0x0000	0x00B8	0x0000	0x0000	0x0000	0x0000	0x000000F0	PE32	0x00010600	0x00007400	0x00000000	0x00005CFD (Section: .text)	0x00001000	0x00012000	0x00400000	0x00001000	0x00000200	5.1	0.0	0x0001E000	0x00000400	0x000241B4	IMAGE_SUBSYSTEM_WINDOWS_GUI	['IMAGE_DLLCHARACTERISTICS_DYNAMIC_BASE', 'IMAGE_DLLCHARACTERISTICS_NX_COMPAT', 'IMAGE_DLLCHARACTERISTICS_TERMINAL_SERVER_AWARE']	0x00100000	0x00001000	0x00001000	0x00100000	0x00000000	0x00010479	0x00001000	0x00010600	0x00000400	0x00000000	0x00000000	['IMAGE_SCN_CNT_CODE', 'IMAGE_SCN_MEM_EXECUTE', 'IMAGE_SCN_MEM_READ']	0x00003496
43e880c57b1a1145fa03180de51d95dd	6b2303a66361d135ea2a622e4605032c9a817344	exe	0xc1d058	PE32+	AMD AMD64	MZ	0x0090	0x0003	0x0000	0x0004	0x0000	0xFFFF	0x0000	0x00B8	0x0000	0x0000	0x0000	0x0000	0x00000120	PE32+	0x000F7C00	0x0002D000	0x00000000	0x0000000000C1D058 (Section: .boot)	0x00001000	0x00012000	0x0000000140000000	0x00001000	0x00000200	6.0	0.0	0x01218000	0x00000600	0x00674C52	IMAGE_SUBSYSTEM_WINDOWS_GUI	['IMAGE_DLLCHARACTERISTICS_DYNAMIC_BASE', 'IMAGE_DLLCHARACTERISTICS_HIGH_ENTROPY_VA', 'IMAGE_DLLCHARACTERISTICS_NX_COMPAT', 'IMAGE_DLLCHARACTERISTICS_TERMINAL_SERVER_AWARE']	0x0000000000100000	0x0000000000001000	0x0000000000001000	0x0000000000100000	0x00000000	0x00010479	0x00001000	0x00010600	0x00000400	0x00000000	0x00000000	['IMAGE_SCN_CNT_CODE', 'IMAGE_SCN_MEM_EXECUTE', 'IMAGE_SCN_MEM_READ']	0x00003496
40ba0736fb51453a19e94ff5eceda961	d368b1ab8d0150cce163092076fdd828fa89ddba	exe	0x3320	PE32+	AMD AMD64	MZ	0x0090	0x0003	0x0000	0x0004	0x0000	0xFFFF	0x0000	0x00B8	0x0000	0x0000	0x0000	0x0000	0x000000F0	PE32+	0x00010600	0x00007200	0x00000000	0x0000000000003320 (Section: .text)	0x00001000	0x00012000	0x0000000140000000	0x00001000	0x00000200	5.2	0.0	0x0001D000	0x00000400	0x0001E2FE	IMAGE_SUBSYSTEM_WINDOWS_GUI	['IMAGE_DLLCHARACTERISTICS_TERMINAL_SERVER_AWARE']	0x0000000000100000	0x0000000000001000	0x0000000000001000	0x0000000000100000	0x00000000	0x0001042D	0x00001000	0x00010600	0x00000400	0x00000000	0x00000000	['IMAGE_SCN_CNT_CODE', 'IMAGE_SCN_MEM_EXECUTE', 'IMAGE_SCN_MEM_READ']	0x000042D4
58cf40954c757e56094b6ca049bb623a	d0fa63fd367045908467f4f2e4105df13c2d04bc	exe	0x4c3e	PE32	Intel 386 or later, and compatibles	MZ	0x0090	0x0003	0x0000	0x0004	0x0000	0xFFFF	0x0000	0x00B8	0x0000	0x0000	0x0000	0x0000	0x00000080	PE32	0x00002E00	0x00000800	0x00000000	0x00004C3E (Section: .text)	0x00002000	0x00006000	0x00400000	0x00002000	0x00000200	4.0	0.0	0x0000A000	0x00000200	0x0000B813	IMAGE_SUBSYSTEM_WINDOWS_CUI	['IMAGE_DLLCHARACTERISTICS_DYNAMIC_BASE', 'IMAGE_DLLCHARACTERISTICS_NO_SEH', 'IMAGE_DLLCHARACTERISTICS_NX_COMPAT', 'IMAGE_DLLCHARACTERISTICS_TERMINAL_SERVER_AWARE']	0x00100000	0x00001000	0x00001000	0x00100000	0x00000000	0x00002C44	0x00002000	0x00002E00	0x00000200	0x00000000	0x00000000	['IMAGE_SCN_CNT_CODE', 'IMAGE_SCN_MEM_EXECUTE', 'IMAGE_SCN_MEM_READ']	0x000042D4
66ed3256ca9bcea88cbee6c7e74399cf	8fbcf7c236a630570dfed81238674b805421688f	exe	0x92ea3	PE32	Intel 386 or later, and compatibles	MZ	0x0090	0x0003	0x0000	0x0004	0x0000	0xFFFF	0x0000	0x00B8	0x0000	0x0000	0x0000	0x0000	0x000000F8	PE32	0x0009FA00	0x0002CC00	0x00000000	0x00092EA3 (Section: .text)	0x00001000	0x000A1000	0x00400000	0x00001000	0x00000200	5.0	0.0	0x000D4000	0x00000400	0x00000000	IMAGE_SUBSYSTEM_WINDOWS_GUI	['IMAGE_DLLCHARACTERISTICS_DYNAMIC_BASE', 'IMAGE_DLLCHARACTERISTICS_NO_SEH', 'IMAGE_DLLCHARACTERISTICS_NX_COMPAT', 'IMAGE_DLLCHARACTERISTICS_TERMINAL_SERVER_AWARE']	0x00400000	0x00001000	0x00001000	0x00100000	0x00000000	0x0009F991	0x00001000	0x0009FA00	0x00000400	0x00000000	0x00000000	['IMAGE_SCN_CNT_CODE', 'IMAGE_SCN_MEM_EXECUTE', 'IMAGE_SCN_MEM_READ']	0x00023C1E
71b4c1cd447f038c7c108827e08d78d2	63f9e9254e7245181d3ba4b59509f544d3e8f32d	exe	0x2d12	PE32	Intel 386 or later, and compatibles	MZ	0x0090	0x0003	0x0000	0x0004	0x0000	0xFFFF	0x0000	0x00B8	0x0000	0x0000	0x0000	0x0000	0x00000080	PE32	0x00000E00	0x00000800	0x00000000	0x00002D12 (Section: .text)	0x00002000	0x00004000	0x00400000	0x00002000	0x00000200	4.0	0.0	0x00008000	0x00000200	0x00000000	IMAGE_SUBSYSTEM_WINDOWS_CUI	['IMAGE_DLLCHARACTERISTICS_DYNAMIC_BASE', 'IMAGE_DLLCHARACTERISTICS_HIGH_ENTROPY_VA', 'IMAGE_DLLCHARACTERISTICS_NO_SEH', 'IMAGE_DLLCHARACTERISTICS_NX_COMPAT', 'IMAGE_DLLCHARACTERISTICS_TERMINAL_SERVER_AWARE']	0x00100000	0x00001000	0x00001000	0x00100000	0x00000000	0x00000D18	0x00002000	0x00000E00	0x00000200	0x00000000	0x00000000	['IMAGE_SCN_CNT_CODE', 'IMAGE_SCN_MEM_EXECUTE', 'IMAGE_SCN_MEM_READ']	0x00000A6E
9e580c7a09328b3e646f61b714042389	3f28daf447089af3562de2be974ff29a7770639d	exe	0x1305	PE32	Intel 386 or later, and compatibles	MZ	0x0090	0x0003	0x0000	0x0004	0x0000	0xFFFF	0x0000	0x00B8	0x0000	0x0000	0x0000	0x0000	0x000000E8	PE32	0x00000A00	0x00001000	0x00000000	0x00001305 (Section: .text)	0x00001000	0x00002000	0x00400000	0x00001000	0x00000200	5.0	0.0	0x00006000	0x00000400	0x0000B2DE	IMAGE_SUBSYSTEM_WINDOWS_CUI	['IMAGE_DLLCHARACTERISTICS_DYNAMIC_BASE', 'IMAGE_DLLCHARACTERISTICS_NX_COMPAT', 'IMAGE_DLLCHARACTERISTICS_TERMINAL_SERVER_AWARE']	0x00100000	0x00001000	0x00001000	0x00100000	0x00000000	0x0000084E	0x00001000	0x00000A00	0x00000400	0x00000000	0x00000000	['IMAGE_SCN_CNT_CODE', 'IMAGE_SCN_MEM_EXECUTE', 'IMAGE_SCN_MEM_READ']	0x00000662
054ce7622e7c0d16f95f19ba284956c4	4957d5fdd0e8fc4d379b2f7a7edbbb6a8f53a103	exe	0xa688	PE32+	AMD AMD64	MZ	0x0090	0x0003	0x0000	0x0004	0x0000	0xFFFF	0x0000	0x00B8	0x0000	0x0000	0x0000	0x0000	0x00000108	PE32+	0x00027C00	0x00015E00	0x00000000	0x000000000000A688 (Section: .text)	0x00001000	0x00002000	0x0000000140000000	0x00001000	0x00000200	5.2	0.0	0x00052000	0x00000400	0x00844A61	IMAGE_SUBSYSTEM_WINDOWS_GUI	['IMAGE_DLLCHARACTERISTICS_DYNAMIC_BASE', 'IMAGE_DLLCHARACTERISTICS_HIGH_ENTROPY_VA', 'IMAGE_DLLCHARACTERISTICS_NX_COMPAT', 'IMAGE_DLLCHARACTERISTICS_TERMINAL_SERVER_AWARE']	0x0000000000100000	0x0000000000001000	0x0000000000001000	0x0000000000100000	0x00000000	0x00027AF0	0x00001000	0x00027C00	0x00000400	0x00000000	0x00000000	['IMAGE_SCN_CNT_CODE', 'IMAGE_SCN_MEM_EXECUTE', 'IMAGE_SCN_MEM_READ']	0x00011BD6
00eb2f2057d21a50fa1e9c59d7dba03f	7a40ade332ff3281f7f1467a339daabd3351e3ef	exe	0x24f8	PE32+	AMD AMD64	MZ	0x0090	0x0003	0x0000	0x0004	0x0000	0xFFFF	0x0000	0x00B8	0x0000	0x0000	0x0000	0x0000	0x00000100	PE32+	0x00015600	0x0000EA00	0x00000000	0x00000000000024F8 (Section: .text)	0x00001000	0x00002000	0x0000000140000000	0x00001000	0x00000200	6.0	0.0	0x00029000	0x00000400	0x00000000	IMAGE_SUBSYSTEM_WINDOWS_CUI	['IMAGE_DLLCHARACTERISTICS_DYNAMIC_BASE', 'IMAGE_DLLCHARACTERISTICS_HIGH_ENTROPY_VA', 'IMAGE_DLLCHARACTERISTICS_NX_COMPAT', 'IMAGE_DLLCHARACTERISTICS_TERMINAL_SERVER_AWARE']	0x0000000000100000	0x0000000000001000	0x0000000000001000	0x0000000000100000	0x00000000	0x00015530	0x00001000	0x00015600	0x00000400	0x00000000	0x00000000	['IMAGE_SCN_CNT_CODE', 'IMAGE_SCN_MEM_EXECUTE', 'IMAGE_SCN_MEM_READ']	0x0000A808
362df89034208dc2673172a60759231a	f27a8a9ff50fbab3ee518c1e6035d776138e0c01	exe	0x17c0	PE32	Intel 386 or later, and compatibles	MZ	0x0090	0x0003	0x0000	0x0004	0x0000	0xFFFF	0x0000	0x00B8	0x0000	0x0000	0x0000	0x0000	0x000000C8	PE32	0x00003000	0x00004200	0x00000000	0x000017C0 (Section: .text)	0x00001000	0x00004000	0x00400000	0x00001000	0x00000200	4.0	0.0	0x0000B000	0x00000400	0x00000000	IMAGE_SUBSYSTEM_WINDOWS_GUI	['IMAGE_DLLCHARACTERISTICS_DYNAMIC_BASE', 'IMAGE_DLLCHARACTERISTICS_HIGH_ENTROPY_VA', 'IMAGE_DLLCHARACTERISTICS_NX_COMPAT', 'IMAGE_DLLCHARACTERISTICS_TERMINAL_SERVER_AWARE']	0x00001000	0x00001000	0x00001000	0x00001000	0x00000000	0x00002ED6	0x00001000	0x00003000	0x00000400	0x00000000	0x00000000	['IMAGE_SCN_CNT_CODE', 'IMAGE_SCN_MEM_EXECUTE', 'IMAGE_SCN_MEM_READ']	0x00000A95
707d3f27094c8e5a1be087b50ee163f7	bd1649fe88cfee33635feb0ce9fbdd01df952324	exe	0x11cf	PE32	Intel 386 or later, and compatibles	MZ	0x0090	0x0003	0x0000	0x0004	0x0000	0xFFFF	0x0000	0x00B8	0x0000	0x0000	0x0000	0x0000	0x000000E8	PE32	0x00006400	0x00003A00	0x00000000	0x000011CF (Section: .text)	0x00001000	0x00008000	0x00400000	0x00001000	0x00000200	5.0	0.0	0x0000E000	0x00000400	0x00013BCB	IMAGE_SUBSYSTEM_WINDOWS_GUI	['IMAGE_DLLCHARACTERISTICS_DYNAMIC_BASE', 'IMAGE_DLLCHARACTERISTICS_NX_COMPAT', 'IMAGE_DLLCHARACTERISTICS_TERMINAL_SERVER_AWARE']	0x00100000	0x00001000	0x00001000	0x00100000	0x00000000	0x00006224	0x00001000	0x00006400	0x00000400	0x00000000	0x00000000	['IMAGE_SCN_CNT_CODE', 'IMAGE_SCN_MEM_EXECUTE', 'IMAGE_SCN_MEM_READ']	0x00001B88
e7a5fb7507052562bf9d77dd85c57924	5098a117d9b05e6a7907fcd79861328f537d6645	exe	0x1510	PE32	Intel 386 or later, and compatibles	MZ	0x0090	0x0003	0x0000	0x0004	0x0000	0xFFFF	0x0000	0x00B8	0x0000	0x0000	0x0000	0x0000	0x00000080	PE32	0x00117200	0x0016B800	0x0001B800	0x00001510 (Section: .text)	0x00001000	0x00119000	0x00400000	0x00001000	0x00000200	4.0	1.0	0x0018E000	0x00000400	0x00171EB6	IMAGE_SUBSYSTEM_WINDOWS_CUI	['IMAGE_DLLCHARACTERISTICS_DYNAMIC_BASE', 'IMAGE_DLLCHARACTERISTICS_NX_COMPAT', 'IMAGE_DLLCHARACTERISTICS_TERMINAL_SERVER_AWARE']	0x00200000	0x00001000	0x00001000	0x00100000	0x00000000	0x00117088	0x00001000	0x00117200	0x00000400	0x00000000	0x00000000	['IMAGE_SCN_ALIGN_1024BYTES', 'IMAGE_SCN_ALIGN_16BYTES', 'IMAGE_SCN_ALIGN_1BYTES', 'IMAGE_SCN_ALIGN_2048BYTES', 'IMAGE_SCN_ALIGN_256BYTES', 'IMAGE_SCN_ALIGN_32BYTES', 'IMAGE_SCN_ALIGN_4096BYTES', 'IMAGE_SCN_ALIGN_4BYTES', 'IMAGE_SCN_ALIGN_64BYTES', 'IMAGE_SCN_ALIGN_8192BYTES', 'IMAGE_SCN_ALIGN_8BYTES', 'IMAGE_SCN_ALIGN_MASK', 'IMAGE_SCN_CNT_CODE', 'IMAGE_SCN_CNT_INITIALIZED_DATA', 'IMAGE_SCN_MEM_…	0x00034AA8
942ec5f51a5d46461d0e311dbd48c9a8	704dd7ed9595cc0d71c38e442ce00bb40c2e6ba3	exe	0x19117	PE32	Intel 386 or later, and compatibles	MZ	0x0090	0x0003	0x0000	0x0004	0x0000	0xFFFF	0x0000	0x00B8	0x0000	0x0000	0x0000	0x0000	0x000000E8	PE32	0x00000000	0x00035000	0x00000000	0x00019117 (Section: .{865771\xa6\x1e\x03)	0x00001000	0x00001000	0x00400000	0x00001000	0x00000200	5.1	0.0	0x00037000	0x00000400	0x00035E32	IMAGE_SUBSYSTEM_WINDOWS_GUI	['IMAGE_DLLCHARACTERISTICS_DYNAMIC_BASE', 'IMAGE_DLLCHARACTERISTICS_NX_COMPAT', 'IMAGE_DLLCHARACTERISTICS_TERMINAL_SERVER_AWARE']	0x00100000	0x00001000	0x00001000	0x00100000	0x00000000	0x00117088	0x00001000	0x00117200	0x00000400	0x00000000	0x00000000	['IMAGE_SCN_ALIGN_1024BYTES', 'IMAGE_SCN_ALIGN_16BYTES', 'IMAGE_SCN_ALIGN_1BYTES', 'IMAGE_SCN_ALIGN_2048BYTES', 'IMAGE_SCN_ALIGN_256BYTES', 'IMAGE_SCN_ALIGN_32BYTES', 'IMAGE_SCN_ALIGN_4096BYTES', 'IMAGE_SCN_ALIGN_4BYTES', 'IMAGE_SCN_ALIGN_64BYTES', 'IMAGE_SCN_ALIGN_8192BYTES', 'IMAGE_SCN_ALIGN_8BYTES', 'IMAGE_SCN_ALIGN_MASK', 'IMAGE_SCN_CNT_CODE', 'IMAGE_SCN_CNT_INITIALIZED_DATA', 'IMAGE_SCN_MEM_…	0x00034AA8
68ddfcc0a1b4a89cc6d65062985f4d75	c4094a0fc275be1e9dceac58527c4a019baf61cc	exe	0x1000	PE32	Intel 386 or later, and compatibles	MZ	0x0090	0x0003	0x0000	0x0004	0x0000	0xFFFF	0x0000	0x00B8	0x0000	0x0000	0x0000	0x0000	0x00000080	PE32	0x00011400	0x00006000	0x00000000	0x00001000 (Section: .code)	0x00001000	0x00013000	0x00400000	0x00001000	0x00000200	4.0	0.0	0x0001B000	0x00000400	0x00000000	IMAGE_SUBSYSTEM_WINDOWS_CUI	['IMAGE_DLLCHARACTERISTICS_DYNAMIC_BASE', 'IMAGE_DLLCHARACTERISTICS_NX_COMPAT', 'IMAGE_DLLCHARACTERISTICS_TERMINAL_SERVER_AWARE']	0x00100000	0x00001000	0x00001000	0x00100000	0x00000000	0x0000D962	0x00005000	0x0000DA00	0x00003E00	0x00000000	0x00000000	['IMAGE_SCN_CNT_CODE', 'IMAGE_SCN_MEM_EXECUTE', 'IMAGE_SCN_MEM_READ']	0x000033A5
f0fa99c956221500faebd3fbe92b5f70	52c26277592ea7ce68389099b47b47d523ddc023	exe	0x1000	PE32	Intel 386 or later, and compatibles	MZ	0x0090	0x0003	0x0000	0x0004	0x0000	0xFFFF	0x0000	0x00B8	0x0000	0x0000	0x0000	0x0000	0x00000080	PE32	0x00011400	0x00005600	0x00000000	0x00001000 (Section: .code)	0x00001000	0x00013000	0x00400000	0x00001000	0x00000200	4.0	0.0	0x0001A000	0x00000400	0x00000000	IMAGE_SUBSYSTEM_WINDOWS_CUI	['IMAGE_DLLCHARACTERISTICS_DYNAMIC_BASE', 'IMAGE_DLLCHARACTERISTICS_NX_COMPAT', 'IMAGE_DLLCHARACTERISTICS_TERMINAL_SERVER_AWARE']	0x00100000	0x00001000	0x00001000	0x00100000	0x00000000	0x0000D962	0x00005000	0x0000DA00	0x00003E00	0x00000000	0x00000000	['IMAGE_SCN_CNT_CODE', 'IMAGE_SCN_MEM_EXECUTE', 'IMAGE_SCN_MEM_READ']	0x000033A5
942ec5f51a5d46461d0e311dbd48c9a8	704dd7ed9595cc0d71c38e442ce00bb40c2e6ba3	exe	0x19117	PE32	Intel 386 or later, and compatibles	MZ	0x0090	0x0003	0x0000	0x0004	0x0000	0xFFFF	0x0000	0x00B8	0x0000	0x0000	0x0000	0x0000	0x000000E8	PE32	0x00000000	0x00035000	0x00000000	0x00019117 (Section: .{865771\xa6\x1e\x03)	0x00001000	0x00001000	0x00400000	0x00001000	0x00000200	5.1	0.0	0x00037000	0x00000400	0x00035E32	IMAGE_SUBSYSTEM_WINDOWS_GUI	['IMAGE_DLLCHARACTERISTICS_DYNAMIC_BASE', 'IMAGE_DLLCHARACTERISTICS_NX_COMPAT', 'IMAGE_DLLCHARACTERISTICS_TERMINAL_SERVER_AWARE']	0x00100000	0x00001000	0x00001000	0x00100000	0x00000000	0x0000D962	0x00005000	0x0000DA00	0x00003E00	0x00000000	0x00000000	['IMAGE_SCN_CNT_CODE', 'IMAGE_SCN_MEM_EXECUTE', 'IMAGE_SCN_MEM_READ']	0x000033A5
629c73740bf2123e7390ac3125e7bbb9	3a4145d9170f08c47793fa50d0c79acab0aa4707	exe	0x16e0	PE32	Intel 386 or later, and compatibles	MZ	0x0090	0x0003	0x0000	0x0004	0x0000	0xFFFF	0x0000	0x00B8	0x0000	0x0000	0x0000	0x0000	0x000000D8	PE32	0x00000800	0x00001800	0x00000000	0x000016E0 (Section: .text)	0x00001000	0x00002000	0x00400000	0x00001000	0x00000200	4.0	0.0	0x00006000	0x00000400	0x00000000	IMAGE_SUBSYSTEM_WINDOWS_GUI	['IMAGE_DLLCHARACTERISTICS_DYNAMIC_BASE', 'IMAGE_DLLCHARACTERISTICS_NX_COMPAT', 'IMAGE_DLLCHARACTERISTICS_TERMINAL_SERVER_AWARE']	0x00100000	0x00001000	0x00001000	0x00100000	0x00000000	0x000007DB	0x00001000	0x00000800	0x00000400	0x00000000	0x00000000	['IMAGE_SCN_CNT_CODE', 'IMAGE_SCN_MEM_EXECUTE', 'IMAGE_SCN_MEM_READ']	0x00000372
21f75202252dedddf835c4626ee18ce3	acb95c591b6a719851320997e319a2bbca156dde	exe	0x16e0	PE32	Intel 386 or later, and compatibles	MZ	0x0090	0x0003	0x0000	0x0004	0x0000	0xFFFF	0x0000	0x00B8	0x0000	0x0000	0x0000	0x0000	0x000000D8	PE32	0x00000800	0x00001800	0x00000000	0x000016E0 (Section: .text)	0x00001000	0x00002000	0x00400000	0x00001000	0x00000200	4.0	0.0	0x00006000	0x00000400	0x00000000	IMAGE_SUBSYSTEM_WINDOWS_GUI	['IMAGE_DLLCHARACTERISTICS_DYNAMIC_BASE', 'IMAGE_DLLCHARACTERISTICS_NX_COMPAT', 'IMAGE_DLLCHARACTERISTICS_TERMINAL_SERVER_AWARE']	0x00100000	0x00001000	0x00001000	0x00100000	0x00000000	0x000007DB	0x00001000	0x00000800	0x00000400	0x00000000	0x00000000	['IMAGE_SCN_CNT_CODE', 'IMAGE_SCN_MEM_EXECUTE', 'IMAGE_SCN_MEM_READ']	0x00000372
08eb78e5be019df044c26b14703bd1fa	2ce12a317bebf8293f3544433a55d972a5967996	exe	0x14e0	PE32+	AMD AMD64	MZ	0x0090	0x0003	0x0000	0x0004	0x0000	0xFFFF	0x0000	0x00B8	0x0000	0x0000	0x0000	0x0000	0x00000100	PE32+	0x00001200	0x00002200	0x00000000	0x00000000000014E0 (Section: .text)	0x00001000	0x00002000	0x0000000140000000	0x00001000	0x00000200	A.0	A.0	0x00009000	0x00000400	0x0000BF5F	IMAGE_SUBSYSTEM_WINDOWS_GUI	['IMAGE_DLLCHARACTERISTICS_DYNAMIC_BASE', 'IMAGE_DLLCHARACTERISTICS_GUARD_CF', 'IMAGE_DLLCHARACTERISTICS_HIGH_ENTROPY_VA', 'IMAGE_DLLCHARACTERISTICS_NX_COMPAT', 'IMAGE_DLLCHARACTERISTICS_TERMINAL_SERVER_AWARE']	0x0000000000100000	0x0000000000008000	0x0000000000001000	0x0000000000100000	0x00000000	0x00001164	0x00001000	0x00001200	0x00000400	0x00000000	0x00000000	['IMAGE_SCN_CNT_CODE', 'IMAGE_SCN_MEM_EXECUTE', 'IMAGE_SCN_MEM_READ']	0x0000112A
1c1044cf6121b12c4d45a963c49b336c	22bf030e59378b9ca67c84569586797ccca59a67	exe	0x12e0	PE32	Intel 386 or later, and compatibles	MZ	0x0090	0x0003	0x0000	0x0004	0x0000	0xFFFF	0x0000	0x00B8	0x0000	0x0000	0x0000	0x0000	0x00000080	PE32	0x00003200	0x00005400	0x00000200	0x000012E0 (Section: .text)	0x00001000	0x00005000	0x00400000	0x00001000	0x00000200	4.0	1.0	0x00012000	0x00000400	0x00017FA4	IMAGE_SUBSYSTEM_WINDOWS_CUI	['IMAGE_DLLCHARACTERISTICS_DYNAMIC_BASE', 'IMAGE_DLLCHARACTERISTICS_GUARD_CF', 'IMAGE_DLLCHARACTERISTICS_HIGH_ENTROPY_VA', 'IMAGE_DLLCHARACTERISTICS_NX_COMPAT', 'IMAGE_DLLCHARACTERISTICS_TERMINAL_SERVER_AWARE']	0x00200000	0x00001000	0x00001000	0x00100000	0x00000000	0x0000316C	0x00001000	0x00003200	0x00000400	0x00000000	0x00000000	['IMAGE_SCN_ALIGN_1024BYTES', 'IMAGE_SCN_ALIGN_16BYTES', 'IMAGE_SCN_ALIGN_1BYTES', 'IMAGE_SCN_ALIGN_2048BYTES', 'IMAGE_SCN_ALIGN_256BYTES', 'IMAGE_SCN_ALIGN_32BYTES', 'IMAGE_SCN_ALIGN_4096BYTES', 'IMAGE_SCN_ALIGN_4BYTES', 'IMAGE_SCN_ALIGN_64BYTES', 'IMAGE_SCN_ALIGN_8192BYTES', 'IMAGE_SCN_ALIGN_8BYTES', 'IMAGE_SCN_ALIGN_MASK', 'IMAGE_SCN_CNT_CODE', 'IMAGE_SCN_CNT_INITIALIZED_DATA', 'IMAGE_SCN_MEM_…	0x0000032C
908028919e09a46c1294fac3386b200c	8607a7940443a917e0ff5b31e0742ee510d967b9	exe	0x32c0a	PE32	Intel 386 or later, and compatibles	MZ	0x0090	0x0003	0x0000	0x0004	0x0000	0xFFFF	0x0000	0x00B8	0x0000	0x0000	0x0000	0x0000	0x00000080	PE32	0x00030E00	0x00000A00	0x00000000	0x00032C0A (Section: .text)	0x00002000	0x00034000	0x00400000	0x00002000	0x00000200	4.0	0.0	0x00038000	0x00000200	0x00000000	IMAGE_SUBSYSTEM_WINDOWS_GUI	['IMAGE_DLLCHARACTERISTICS_DYNAMIC_BASE', 'IMAGE_DLLCHARACTERISTICS_HIGH_ENTROPY_VA', 'IMAGE_DLLCHARACTERISTICS_NO_SEH', 'IMAGE_DLLCHARACTERISTICS_NX_COMPAT', 'IMAGE_DLLCHARACTERISTICS_TERMINAL_SERVER_AWARE']	0x00100000	0x00001000	0x00001000	0x00100000	0x00000000	0x00030C10	0x00002000	0x00030E00	0x00000200	0x00000000	0x00000000	['IMAGE_SCN_CNT_CODE', 'IMAGE_SCN_MEM_EXECUTE', 'IMAGE_SCN_MEM_READ']	0x0000032C
791643263261c516b97f5ac6d09fb375	107c9c0efb4ce8a7729f0e07e6d78944b4340128	exe	0x32c0a	PE32	Intel 386 or later, and compatibles	MZ	0x0090	0x0003	0x0000	0x0004	0x0000	0xFFFF	0x0000	0x00B8	0x0000	0x0000	0x0000	0x0000	0x00000080	PE32	0x00030E00	0x00000A00	0x00000000	0x00032C0A (Section: .text)	0x00002000	0x00034000	0x00400000	0x00002000	0x00000200	4.0	0.0	0x00038000	0x00000200	0x00000000	IMAGE_SUBSYSTEM_WINDOWS_GUI	['IMAGE_DLLCHARACTERISTICS_DYNAMIC_BASE', 'IMAGE_DLLCHARACTERISTICS_HIGH_ENTROPY_VA', 'IMAGE_DLLCHARACTERISTICS_NO_SEH', 'IMAGE_DLLCHARACTERISTICS_NX_COMPAT', 'IMAGE_DLLCHARACTERISTICS_TERMINAL_SERVER_AWARE']	0x00100000	0x00001000	0x00001000	0x00100000	0x00000000	0x00030C10	0x00002000	0x00030E00	0x00000200	0x00000000	0x00000000	['IMAGE_SCN_CNT_CODE', 'IMAGE_SCN_MEM_EXECUTE', 'IMAGE_SCN_MEM_READ']	0x0000032C
35521d550e39cd87ab50f0bbffc98492	ae74000255fb3edc6ec597ce849777cf736046f0	exe	0x74f7e	PE32	Intel 386 or later, and compatibles	MZ	0x0090	0x0003	0x0000	0x0004	0x0000	0xFFFF	0x0000	0x00B8	0x0000	0x0000	0x0000	0x0000	0x00000080	PE32	0x00073000	0x00020C00	0x00000000	0x00074F7E (Section: .text)	0x00002000	0x00076000	0x00400000	0x00002000	0x00000200	4.0	0.0	0x0009A000	0x00000200	0x00000000	IMAGE_SUBSYSTEM_WINDOWS_GUI	['IMAGE_DLLCHARACTERISTICS_DYNAMIC_BASE', 'IMAGE_DLLCHARACTERISTICS_HIGH_ENTROPY_VA', 'IMAGE_DLLCHARACTERISTICS_NO_SEH', 'IMAGE_DLLCHARACTERISTICS_NX_COMPAT', 'IMAGE_DLLCHARACTERISTICS_TERMINAL_SERVER_AWARE']	0x00100000	0x00001000	0x00001000	0x00100000	0x00000000	0x00072F84	0x00002000	0x00073000	0x00000200	0x00000000	0x00000000	['IMAGE_SCN_CNT_CODE', 'IMAGE_SCN_MEM_EXECUTE', 'IMAGE_SCN_MEM_READ']	0x0000032C
060012602de8ee4f3df9b93657009555	4bb14cb1eb618252cf3b26b21686eaaa7321d338	exe	0x8684	PE32	Intel 386 or later, and compatibles	MZ	0x0090	0x0003	0x0000	0x0004	0x0000	0xFFFF	0x0000	0x00B8	0x0000	0x0000	0x0000	0x0000	0x000000E8	PE32	0x00015A00	0x00020600	0x00000000	0x00008684 (Section: .text)	0x00001000	0x00017000	0x00400000	0x00001000	0x00000200	5.0	0.0	0x00039000	0x00000400	0x00000000	IMAGE_SUBSYSTEM_WINDOWS_GUI	['IMAGE_DLLCHARACTERISTICS_TERMINAL_SERVER_AWARE']	0x00100000	0x00001000	0x00001000	0x00100000	0x00000000	0x000158F5	0x00001000	0x00015A00	0x00000400	0x00000000	0x00000000	['IMAGE_SCN_CNT_CODE', 'IMAGE_SCN_MEM_EXECUTE', 'IMAGE_SCN_MEM_READ']	0x00016F7E
101b2856a777da04919a24f104b443ff	d81de943c0b4b924e922702f9f001842ca220738	exe	0x8684	PE32	Intel 386 or later, and compatibles	MZ	0x0090	0x0003	0x0000	0x0004	0x0000	0xFFFF	0x0000	0x00B8	0x0000	0x0000	0x0000	0x0000	0x000000E8	PE32	0x00015A00	0x00020600	0x00000000	0x00008684 (Section: .text)	0x00001000	0x00017000	0x00400000	0x00001000	0x00000200	5.0	0.0	0x00039000	0x00000400	0x00000000	IMAGE_SUBSYSTEM_WINDOWS_GUI	['IMAGE_DLLCHARACTERISTICS_TERMINAL_SERVER_AWARE']	0x00100000	0x00001000	0x00001000	0x00100000	0x00000000	0x000158F5	0x00001000	0x00015A00	0x00000400	0x00000000	0x00000000	['IMAGE_SCN_CNT_CODE', 'IMAGE_SCN_MEM_EXECUTE', 'IMAGE_SCN_MEM_READ']	0x00016F7E
8b6a63e522fd6b3f23f476a101720bf9	1f8b83c01b213210be84c50333f01a92537c2ec3	exe	0x37af8	PE32+	AMD AMD64	MZ	0x0090	0x0003	0x0000	0x0004	0x0000	0xFFFF	0x0000	0x00B8	0x0000	0x0000	0x0000	0x0000	0x00000120	PE32+	0x0006E000	0x00136000	0x00000000	0x0000000000037AF8 (Section: .text)	0x00001000	0x00017000	0x0000000140000000	0x00001000	0x00000200	5.2	0.0	0x001AE000	0x00000400	0x001AB191	IMAGE_SUBSYSTEM_WINDOWS_GUI	['IMAGE_DLLCHARACTERISTICS_DYNAMIC_BASE', 'IMAGE_DLLCHARACTERISTICS_HIGH_ENTROPY_VA', 'IMAGE_DLLCHARACTERISTICS_NX_COMPAT', 'IMAGE_DLLCHARACTERISTICS_TERMINAL_SERVER_AWARE']	0x0000000000100000	0x0000000000001000	0x0000000000001000	0x0000000000100000	0x00000000	0x0006DEF0	0x00001000	0x0006E000	0x00000400	0x00000000	0x00000000	['IMAGE_SCN_CNT_CODE', 'IMAGE_SCN_MEM_EXECUTE', 'IMAGE_SCN_MEM_READ']	0x0002EA74
4cad8f611f1fc8ae3cddc7f46856fbb1	ca1d21fe58eda66dd73fdc6f0610e231813a8893	exe	0x2dc43	PE32	Intel 386 or later, and compatibles	MZ	0x0090	0x0003	0x0000	0x0004	0x0000	0xFFFF	0x0000	0x00B8	0x0000	0x0000	0x0000	0x0000	0x00000110	PE32	0x00079E00	0x00023000	0x00000000	0x0002DC43 (Section: .text)	0x00001000	0x0007B000	0x00400000	0x00001000	0x00000200	5.1	0.0	0x000A1000	0x00000400	0x00000000	IMAGE_SUBSYSTEM_WINDOWS_CUI	['IMAGE_DLLCHARACTERISTICS_DYNAMIC_BASE', 'IMAGE_DLLCHARACTERISTICS_NX_COMPAT', 'IMAGE_DLLCHARACTERISTICS_TERMINAL_SERVER_AWARE']	0x00100000	0x00001000	0x00001000	0x00100000	0x00000000	0x00079DBA	0x00001000	0x00079E00	0x00000400	0x00000000	0x00000000	['IMAGE_SCN_CNT_CODE', 'IMAGE_SCN_MEM_EXECUTE', 'IMAGE_SCN_MEM_READ']	0x00018104
601e12bfc188227671128dfe549bf701	5fa6309c73e104da625af4922513b2949e5745bf	exe	0x1ef4	PE32	Intel 386 or later, and compatibles	MZ	0x0090	0x0003	0x0000	0x0004	0x0000	0xFFFF	0x0000	0x00B8	0x0000	0x0000	0x0000	0x0000	0x000000B8	PE32	0x00027000	0x00005000	0x00000000	0x00001EF4 (Section: .text)	0x00001000	0x00028000	0x00400000	0x00001000	0x00001000	4.0	1.1	0x0002D000	0x00001000	0x0002AEB1	IMAGE_SUBSYSTEM_WINDOWS_GUI	['IMAGE_DLLCHARACTERISTICS_DYNAMIC_BASE', 'IMAGE_DLLCHARACTERISTICS_NX_COMPAT', 'IMAGE_DLLCHARACTERISTICS_TERMINAL_SERVER_AWARE']	0x00100000	0x00001000	0x00001000	0x00100000	0x00000000	0x00026688	0x00001000	0x00027000	0x00001000	0x00000000	0x00000000	['IMAGE_SCN_CNT_CODE', 'IMAGE_SCN_MEM_EXECUTE', 'IMAGE_SCN_MEM_READ']	0x00018104
535b08cfd5bb887fda074d3ff3e5f34f	ad09a95386db11d2f90c4d5bb423a9af276619b7	exe	0xc356	PE32	Intel 386 or later, and compatibles	MZ	0x0090	0x0003	0x0000	0x0004	0x0000	0xFFFF	0x0000	0x00B8	0x0000	0x0000	0x0000	0x0000	0x00000080	PE32	0x0000A400	0x00093600	0x00000000	0x0000C356 (Section: .text)	0x00002000	0x0000E000	0x00400000	0x00002000	0x00000200	4.0	0.0	0x000A4000	0x00000200	0x00000000	IMAGE_SUBSYSTEM_WINDOWS_GUI	['IMAGE_DLLCHARACTERISTICS_DYNAMIC_BASE', 'IMAGE_DLLCHARACTERISTICS_NO_SEH', 'IMAGE_DLLCHARACTERISTICS_NX_COMPAT', 'IMAGE_DLLCHARACTERISTICS_TERMINAL_SERVER_AWARE']	0x00100000	0x00001000	0x00001000	0x00100000	0x00000000	0x0000A35C	0x00002000	0x0000A400	0x00000200	0x00000000	0x00000000	['IMAGE_SCN_CNT_CODE', 'IMAGE_SCN_MEM_EXECUTE', 'IMAGE_SCN_MEM_READ']	0x00018104
d41aae449731411ae9dcd9208ac0420a	fe6fc84a6625e540b2c225dfcfb9e5911b8ef302	exe	0xc9cc30	PE32	Intel 386 or later, and compatibles	MZ	0x0090	0x0003	0x0000	0x0004	0x0000	0xFFFF	0x0000	0x00B8	0x0000	0x0000	0x0000	0x0000	0x00000080	PE32	0x00382E00	0x0000C000	0x00000000	0x00C9CC30 (Section: .data)	0x00002000	0x00386000	0x00400000	0x00002000	0x00000200	4.0	0.0	0x00CA2000	0x00002000	0x00000000	IMAGE_SUBSYSTEM_WINDOWS_GUI	['IMAGE_DLLCHARACTERISTICS_DYNAMIC_BASE', 'IMAGE_DLLCHARACTERISTICS_HIGH_ENTROPY_VA', 'IMAGE_DLLCHARACTERISTICS_TERMINAL_SERVER_AWARE']	0x00200000	0x00002000	0x00002000	0x00200000	0x00000000	0x0000A35C	0x00002000	0x0000A400	0x00000200	0x00000000	0x00000000	['IMAGE_SCN_CNT_CODE', 'IMAGE_SCN_MEM_EXECUTE', 'IMAGE_SCN_MEM_READ']	0x00018104
f16288eff9689fd09e299f676cc0cae7	d2de9e180e27f8974701fbc3e8a24ee738c41c43	exe	0x2800a	PE32	Intel 386 or later, and compatibles	MZ	0x0090	0x0003	0x0000	0x0004	0x0000	0xFFFF	0x0000	0x00B8	0x0000	0x0000	0x0000	0x0000	0x00000110	PE32	0x0008E000	0x00052C00	0x00000000	0x0002800A (Section: .text)	0x00001000	0x0008F000	0x00400000	0x00001000	0x00000200	5.1	0.0	0x000E7000	0x00001000	0x00000000	IMAGE_SUBSYSTEM_WINDOWS_GUI	['IMAGE_DLLCHARACTERISTICS_DYNAMIC_BASE', 'IMAGE_DLLCHARACTERISTICS_TERMINAL_SERVER_AWARE']	0x00400000	0x00001000	0x00001000	0x00400000	0x00000000	0x0008DFDD	0x00001000	0x0008E000	0x00000400	0x00000000	0x00000000	['IMAGE_SCN_CNT_CODE', 'IMAGE_SCN_MEM_EXECUTE', 'IMAGE_SCN_MEM_READ']	0x0002FD8E
f90c7f5d3e973e19d8d2d5244036f7ae	a4160fea58ab20646ad451b3c3bed222622342f4	exe	0x32a30	PE32	Intel 386 or later, and compatibles	MZ	0x0090	0x0003	0x0000	0x0004	0x0000	0xFFFF	0x0000	0x00B8	0x0000	0x0000	0x0000	0x0000	0x000000B8	PE32	0x00008000	0x00013000	0x0002A000	0x00032A30 (Section: UPX1)	0x0002B000	0x00033000	0x00400000	0x00001000	0x00000200	4.0	1.0	0x00046000	0x00001000	0x00000000	IMAGE_SUBSYSTEM_WINDOWS_GUI	['IMAGE_DLLCHARACTERISTICS_DYNAMIC_BASE', 'IMAGE_DLLCHARACTERISTICS_TERMINAL_SERVER_AWARE']	0x00100000	0x00001000	0x00001000	0x00100000	0x00000000	0x0008DFDD	0x00001000	0x0008E000	0x00000400	0x00000000	0x00000000	['IMAGE_SCN_CNT_CODE', 'IMAGE_SCN_MEM_EXECUTE', 'IMAGE_SCN_MEM_READ']	0x0002FD8E
fc8d58ebe029e1cf79c7a552159b37e4	bda0f670702a8259f9283fd175c5706ea85f59a9	exe	0x12fc	PE32	Intel 386 or later, and compatibles	MZ	0x0090	0x0003	0x0000	0x0004	0x0000	0xFFFF	0x0000	0x00B8	0x0000	0x0000	0x0000	0x0000	0x000000C0	PE32	0x00002000	0x00002000	0x00000000	0x000012FC (Section: .text)	0x00001000	0x00003000	0x00400000	0x00001000	0x00001000	4.0	1.0	0x00005000	0x00001000	0x0000B9EF	IMAGE_SUBSYSTEM_WINDOWS_GUI	['IMAGE_DLLCHARACTERISTICS_DYNAMIC_BASE', 'IMAGE_DLLCHARACTERISTICS_TERMINAL_SERVER_AWARE']	0x00100000	0x00001000	0x00001000	0x00100000	0x00000000	0x00001BA0	0x00001000	0x00002000	0x00001000	0x00000000	0x00000000	['IMAGE_SCN_CNT_CODE', 'IMAGE_SCN_MEM_EXECUTE', 'IMAGE_SCN_MEM_READ']	0x0002FD8E
12b9674d5a68f829f20214644e67baa3	9f2681173105f628c7cb14b57540121c5dc667dd	exe	0x344c0	PE32	Intel 386 or later, and compatibles	MZ	0x0090	0x0003	0x0000	0x0004	0x0000	0xFFFF	0x0000	0x00B8	0x0000	0x0000	0x0000	0x0000	0x000000F8	PE32	0x00003000	0x0002A000	0x00031000	0x000344C0 (Section: UPX1)	0x00032000	0x00035000	0x00400000	0x00001000	0x00000200	5.1	0.0	0x0005F000	0x00001000	0x00000000	IMAGE_SUBSYSTEM_WINDOWS_CUI	['IMAGE_DLLCHARACTERISTICS_DYNAMIC_BASE', 'IMAGE_DLLCHARACTERISTICS_NX_COMPAT', 'IMAGE_DLLCHARACTERISTICS_TERMINAL_SERVER_AWARE']	0x00100000	0x00001000	0x00001000	0x00100000	0x00000000	0x00001BA0	0x00001000	0x00002000	0x00001000	0x00000000	0x00000000	['IMAGE_SCN_CNT_CODE', 'IMAGE_SCN_MEM_EXECUTE', 'IMAGE_SCN_MEM_READ']	0x0002FD8E
05a065421caa9215958deca72a5b15f3	e7be3fd7f0e5f71ec6e55b014cd79c1e93cb2fd8	exe	0x1110	PE32	Intel 386 or later, and compatibles	MZ	0x0090	0x0003	0x0000	0x0004	0x0000	0xFFFF	0x0000	0x00B8	0x0000	0x0000	0x0000	0x0000	0x00000080	PE32	0x00000A00	0x00001200	0x00000200	0x00001110 (Section: .text)	0x00001000	0x00002000	0x00400000	0x00001000	0x00000200	4.0	1.0	0x00006000	0x00000400	0x00006113	IMAGE_SUBSYSTEM_WINDOWS_GUI	['IMAGE_DLLCHARACTERISTICS_DYNAMIC_BASE', 'IMAGE_DLLCHARACTERISTICS_NX_COMPAT', 'IMAGE_DLLCHARACTERISTICS_TERMINAL_SERVER_AWARE']	0x00200000	0x00001000	0x00001000	0x00100000	0x00000000	0x000009E4	0x00001000	0x00000A00	0x00000400	0x00000000	0x00000000	['IMAGE_SCN_ALIGN_1024BYTES', 'IMAGE_SCN_ALIGN_16BYTES', 'IMAGE_SCN_ALIGN_1BYTES', 'IMAGE_SCN_ALIGN_2048BYTES', 'IMAGE_SCN_ALIGN_256BYTES', 'IMAGE_SCN_ALIGN_32BYTES', 'IMAGE_SCN_ALIGN_4096BYTES', 'IMAGE_SCN_ALIGN_4BYTES', 'IMAGE_SCN_ALIGN_64BYTES', 'IMAGE_SCN_ALIGN_8192BYTES', 'IMAGE_SCN_ALIGN_8BYTES', 'IMAGE_SCN_ALIGN_MASK', 'IMAGE_SCN_CNT_CODE', 'IMAGE_SCN_CNT_INITIALIZED_DATA', 'IMAGE_SCN_MEM_…	0x00000098
577be8c5b73e59fb71570f632349e5fe	363605836bf4ee34d9dfb43a6e71acdfd2b2cebe	exe	0x1660	PE32	Intel 386 or later, and compatibles	MZ	0x0090	0x0003	0x0000	0x0004	0x0000	0xFFFF	0x0000	0x00B8	0x0000	0x0000	0x0000	0x0000	0x000000D8	PE32	0x00023000	0x0000A000	0x00000000	0x00001660 (Section: .text)	0x00001000	0x00001000	0x00400000	0x00001000	0x00001000	4.0	0.0	0x0002E000	0x00001000	0x00000000	IMAGE_SUBSYSTEM_WINDOWS_GUI	['IMAGE_DLLCHARACTERISTICS_DYNAMIC_BASE', 'IMAGE_DLLCHARACTERISTICS_NX_COMPAT', 'IMAGE_DLLCHARACTERISTICS_TERMINAL_SERVER_AWARE']	0x00100000	0x00001000	0x00001000	0x00100000	0x00000000	0x00022C80	0x00001000	0x00023000	0x00001000	0x00000000	0x00000000	['IMAGE_SCN_CNT_CODE', 'IMAGE_SCN_MEM_EXECUTE', 'IMAGE_SCN_MEM_READ']	0x0000157F
4685811c853ceaebc991c3a8406694bf	9cd382eb91bfea5782dd09f589a31b47c2c2b53e	exe	0x9b7f0	PE32	Intel 386 or later, and compatibles	MZ	0x0090	0x0003	0x0000	0x0004	0x0000	0xFFFF	0x0000	0x00B8	0x0000	0x0000	0x0000	0x0000	0x000000F0	PE32	0x000AA400	0x00038800	0x00000000	0x0009B7F0 (Section: .text)	0x00001000	0x000AC000	0x00400000	0x00001000	0x00000200	5.0	0.0	0x000E6000	0x00000400	0x00000000	IMAGE_SUBSYSTEM_WINDOWS_GUI	['IMAGE_DLLCHARACTERISTICS_DYNAMIC_BASE', 'IMAGE_DLLCHARACTERISTICS_NX_COMPAT', 'IMAGE_DLLCHARACTERISTICS_TERMINAL_SERVER_AWARE']	0x00400000	0x00001000	0x00001000	0x00100000	0x00000000	0x000AA271	0x00001000	0x000AA400	0x00000400	0x00000000	0x00000000	['IMAGE_SCN_CNT_CODE', 'IMAGE_SCN_MEM_EXECUTE', 'IMAGE_SCN_MEM_READ']	0x00025C22
7690b3d3348a0e7df55ad541ad235378	6ddcae504c1a2a708250147c4007c0fa28cb9274	exe	0x4960	PE32	Intel 386 or later, and compatibles	MZ	0x0090	0x0003	0x0000	0x0004	0x0000	0xFFFF	0x0000	0x00B8	0x0000	0x0000	0x0000	0x0000	0x000000C8	PE32	0x000A5000	0x0000B000	0x00000000	0x00004960 (Section: .text)	0x00001000	0x000A6000	0x00400000	0x00001000	0x00001000	4.0	2.5	0x000B1000	0x00001000	0x000B5A6A	IMAGE_SUBSYSTEM_WINDOWS_GUI	['IMAGE_DLLCHARACTERISTICS_DYNAMIC_BASE', 'IMAGE_DLLCHARACTERISTICS_NX_COMPAT', 'IMAGE_DLLCHARACTERISTICS_TERMINAL_SERVER_AWARE']	0x00100000	0x00001000	0x00001000	0x00100000	0x00000000	0x000A4494	0x00001000	0x000A5000	0x00001000	0x00000000	0x00000000	['IMAGE_SCN_CNT_CODE', 'IMAGE_SCN_MEM_EXECUTE', 'IMAGE_SCN_MEM_READ']	0x00025C22
636d5c2e51def0345517d8b3d341069d	eadf852941eb5ebe9a407814d9f73dd9c9f3b11a	exe	0xa87c	PE32+	AMD AMD64	MZ	0x0090	0x0003	0x0000	0x0004	0x0000	0xFFFF	0x0000	0x00B8	0x0000	0x0000	0x0000	0x0000	0x000000F8	PE32+	0x00023600	0x00024600	0x00000000	0x000000000000A87C (Section: .text)	0x00001000	0x000A6000	0x0000000140000000	0x00001000	0x00000200	5.2	0.0	0x0005C000	0x00000400	0x0092C4F5	IMAGE_SUBSYSTEM_WINDOWS_GUI	['IMAGE_DLLCHARACTERISTICS_DYNAMIC_BASE', 'IMAGE_DLLCHARACTERISTICS_HIGH_ENTROPY_VA', 'IMAGE_DLLCHARACTERISTICS_NX_COMPAT', 'IMAGE_DLLCHARACTERISTICS_TERMINAL_SERVER_AWARE']	0x0000000000100000	0x0000000000001000	0x0000000000001000	0x0000000000100000	0x00000000	0x00023570	0x00001000	0x00023600	0x00000400	0x00000000	0x00000000	['IMAGE_SCN_CNT_CODE', 'IMAGE_SCN_MEM_EXECUTE', 'IMAGE_SCN_MEM_READ']	0x00011818
2bdf444ec496c783d7996c4ff76b52d5	82ea8368efbbd49d097285a5bb07e04fd1ad9ae9	exe	0x384d	PE32	Intel 386 or later, and compatibles	MZ	0x0090	0x0003	0x0000	0x0004	0x0000	0xFFFF	0x0000	0x00B8	0x0000	0x0000	0x0000	0x0000	0x000000E8	PE32	0x0000E000	0x00008000	0x00000000	0x0000384D (Section: .text)	0x00001000	0x0000F000	0x00400000	0x00001000	0x00000200	5.0	0.0	0x00019000	0x00000400	0x00000000	IMAGE_SUBSYSTEM_WINDOWS_GUI	['IMAGE_DLLCHARACTERISTICS_DYNAMIC_BASE', 'IMAGE_DLLCHARACTERISTICS_NX_COMPAT', 'IMAGE_DLLCHARACTERISTICS_TERMINAL_SERVER_AWARE']	0x00050000	0x00001000	0x00001000	0x00100000	0x00000000	0x0000DE7E	0x00001000	0x0000E000	0x00000400	0x00000000	0x00000000	['IMAGE_SCN_CNT_CODE', 'IMAGE_SCN_MEM_EXECUTE', 'IMAGE_SCN_MEM_READ']	0x000031CE
d0669acfd2525124c4550e50a26ed38f	7c3511240220bee2912a0759016c67d73348e6e3	exe	0x13b5e	PE32	Intel 386 or later, and compatibles	MZ	0x0090	0x0003	0x0000	0x0004	0x0000	0xFFFF	0x0000	0x00B8	0x0000	0x0000	0x0000	0x0000	0x00000080	PE32	0x00011C00	0x0000F400	0x00000000	0x00013B5E (Section: .text)	0x00002000	0x00014000	0x00400000	0x00002000	0x00000200	4.0	0.0	0x00026000	0x00000200	0x00000000	IMAGE_SUBSYSTEM_WINDOWS_GUI	['IMAGE_DLLCHARACTERISTICS_DYNAMIC_BASE', 'IMAGE_DLLCHARACTERISTICS_HIGH_ENTROPY_VA', 'IMAGE_DLLCHARACTERISTICS_NO_SEH', 'IMAGE_DLLCHARACTERISTICS_NX_COMPAT', 'IMAGE_DLLCHARACTERISTICS_TERMINAL_SERVER_AWARE']	0x00100000	0x00001000	0x00001000	0x00100000	0x00000000	0x00011B64	0x00002000	0x00011C00	0x00000200	0x00000000	0x00000000	['IMAGE_SCN_CNT_CODE', 'IMAGE_SCN_MEM_EXECUTE', 'IMAGE_SCN_MEM_READ']	0x000031CE
fde2cfbd73ca1cbeea829b45a503800b	de7a06dc86c6a04480e90519b1fda99349dccf70	exe	0x1686	PE32	Intel 386 or later, and compatibles	MZ	0x0050	0x0002	0x0000	0x0004	0x000F	0xFFFF	0x0000	0x00B8	0x0000	0x0000	0x001A	0x0000	0x00000100	PE32	0x0001DE00	0x00000000	0x00000000	0x00001686 (Section: .text)	0x00001000	0x00000000	0x10670000	0x00001000	0x00000200	4.0	0.0	0x00156000	0x00000400	0x00000000	IMAGE_SUBSYSTEM_WINDOWS_GUI	['IMAGE_DLLCHARACTERISTICS_DYNAMIC_BASE', 'IMAGE_DLLCHARACTERISTICS_HIGH_ENTROPY_VA', 'IMAGE_DLLCHARACTERISTICS_NO_SEH', 'IMAGE_DLLCHARACTERISTICS_NX_COMPAT', 'IMAGE_DLLCHARACTERISTICS_TERMINAL_SERVER_AWARE']	0x00100000	0x00010000	0x00010000	0x00100000	0x00000000	0x00154000	0x00001000	0x0001DE00	0x00000400	0x00000000	0x00000000	['IMAGE_SCN_CNT_CODE', 'IMAGE_SCN_MEM_EXECUTE', 'IMAGE_SCN_MEM_READ', 'IMAGE_SCN_MEM_WRITE']	0x000031CE
259eb724ce1ffa46e13c4e046042e9ef	1708d83b27889e65df0b3b7086d79fc566a04a4c	exe	0x47a3e	PE32	Intel 386 or later, and compatibles	MZ	0x0090	0x0003	0x0000	0x0004	0x0000	0xFFFF	0x0000	0x00B8	0x0000	0x0000	0x0000	0x0000	0x00000100	PE32	0x0006DA00	0x0002C800	0x00000000	0x00047A3E (Section: .text)	0x00001000	0x0006F000	0x00400000	0x00001000	0x00000200	5.0	0.0	0x000A0000	0x00000400	0x000A0E3D	IMAGE_SUBSYSTEM_WINDOWS_GUI	['IMAGE_DLLCHARACTERISTICS_DYNAMIC_BASE', 'IMAGE_DLLCHARACTERISTICS_NX_COMPAT', 'IMAGE_DLLCHARACTERISTICS_TERMINAL_SERVER_AWARE']	0x00100000	0x00001000	0x00001000	0x00100000	0x00000000	0x0006D9EE	0x00001000	0x0006DA00	0x00000400	0x00000000	0x00000000	['IMAGE_SCN_CNT_CODE', 'IMAGE_SCN_MEM_EXECUTE', 'IMAGE_SCN_MEM_READ']	0x0001995C
13612c99a38b2b07575688c9758b72cc	e7ef3b033c34f2ac2772c15ad53aa28599f93a51	exe	0x1734	PE32	Intel 386 or later, and compatibles	MZ	0x0090	0x0003	0x0000	0x0004	0x0000	0xFFFF	0x0000	0x00B8	0x0000	0x0000	0x0000	0x0000	0x000000E8	PE32	0x0000A400	0x00098C00	0x00000000	0x00001734 (Section: .text)	0x00001000	0x0000C000	0x00400000	0x00001000	0x00000200	6.0	0.0	0x000A9000	0x00000400	0x000A89E1	IMAGE_SUBSYSTEM_WINDOWS_GUI	['IMAGE_DLLCHARACTERISTICS_DYNAMIC_BASE', 'IMAGE_DLLCHARACTERISTICS_NX_COMPAT', 'IMAGE_DLLCHARACTERISTICS_TERMINAL_SERVER_AWARE']	0x00100000	0x00001000	0x00001000	0x00100000	0x00000000	0x0000A3F2	0x00001000	0x0000A400	0x00000400	0x00000000	0x00000000	['IMAGE_SCN_CNT_CODE', 'IMAGE_SCN_MEM_EXECUTE', 'IMAGE_SCN_MEM_READ']	0x00004736
9758c57064834d5e3f87842665c49f85	0fda6c0481a029ce6472fda06d3d5fe728879313	exe	0xbc1e	PE32	Intel 386 or later, and compatibles	MZ	0x0090	0x0003	0x0000	0x0004	0x0000	0xFFFF	0x0000	0x00B8	0x0000	0x0000	0x0000	0x0000	0x00000080	PE32	0x00009E00	0x00046400	0x00000000	0x0000BC1E (Section: .text)	0x00002000	0x0000C000	0x00400000	0x00002000	0x00000200	4.0	0.0	0x00056000	0x00000200	0x00000000	IMAGE_SUBSYSTEM_WINDOWS_CUI	['IMAGE_DLLCHARACTERISTICS_DYNAMIC_BASE', 'IMAGE_DLLCHARACTERISTICS_NO_SEH', 'IMAGE_DLLCHARACTERISTICS_NX_COMPAT', 'IMAGE_DLLCHARACTERISTICS_TERMINAL_SERVER_AWARE']	0x00100000	0x00001000	0x00001000	0x00100000	0x00000000	0x00009C24	0x00002000	0x00009E00	0x00000200	0x00000000	0x00000000	['IMAGE_SCN_CNT_CODE', 'IMAGE_SCN_MEM_EXECUTE', 'IMAGE_SCN_MEM_READ']	0x00004736
dc899c614bef0d039680e97259242054	5b7aa3679b8b36ae9c39ed14429c2f14368d5f6c	exe	0x18b82	PE32	Intel 386 or later, and compatibles	MZ	0x0090	0x0003	0x0000	0x0004	0x0000	0xFFFF	0x0000	0x00B8	0x0000	0x0000	0x0000	0x0000	0x00000110	PE32	0x0001E800	0x000D1A00	0x00000000	0x00018B82 (Section: .text)	0x00001000	0x0002C000	0x00400000	0x00001000	0x00000200	6.1	0.0	0x000F3000	0x00000400	0x000F5FDC	IMAGE_SUBSYSTEM_WINDOWS_GUI	['IMAGE_DLLCHARACTERISTICS_DYNAMIC_BASE', 'IMAGE_DLLCHARACTERISTICS_NX_COMPAT', 'IMAGE_DLLCHARACTERISTICS_TERMINAL_SERVER_AWARE']	0x00100000	0x00001000	0x00001000	0x00100000	0x00000000	0x0001E6D4	0x00001000	0x0001E800	0x00000400	0x00000000	0x00000000	['IMAGE_SCN_CNT_CODE', 'IMAGE_SCN_MEM_EXECUTE', 'IMAGE_SCN_MEM_READ']	0x00004736
7e05d4944026e5b2198563d0a6a0bd53	511da645a7282fb84ff18c33398e67d7661fd663	exe	0x3f0a	PE32	Intel 386 or later, and compatibles	MZ	0x0090	0x0003	0x0000	0x0004	0x0000	0xFFFF	0x0000	0x00B8	0x0000	0x0000	0x0000	0x0000	0x000000F0	PE32	0x0000CC00	0x00008C00	0x00000000	0x00003F0A (Section: .text)	0x00001000	0x0000E000	0x00400000	0x00001000	0x00000200	6.0	0.0	0x00019000	0x00000400	0x00000000	IMAGE_SUBSYSTEM_WINDOWS_CUI	['IMAGE_DLLCHARACTERISTICS_DYNAMIC_BASE', 'IMAGE_DLLCHARACTERISTICS_NX_COMPAT', 'IMAGE_DLLCHARACTERISTICS_TERMINAL_SERVER_AWARE']	0x00100000	0x00001000	0x00001000	0x00100000	0x00000000	0x0000CAE6	0x00001000	0x0000CC00	0x00000400	0x00000000	0x00000000	['IMAGE_SCN_CNT_CODE', 'IMAGE_SCN_MEM_EXECUTE', 'IMAGE_SCN_MEM_READ']	0x00004648
6a386d7bb966bb354b2227743047266f	01a9c0d15984fcfaf232e07cd7be8eb6607e85a6	exe	0x59c3	PE32	Intel 386 or later, and compatibles	MZ	0x0090	0x0003	0x0000	0x0004	0x0000	0xFFFF	0x0000	0x00B8	0x0000	0x0000	0x0000	0x0000	0x000000F8	PE32	0x00005800	0x00003800	0x00000000	0x000059C3 (Section: .text)	0x00001000	0x00007000	0x00400000	0x00001000	0x00000200	6.0	0.0	0x0000D000	0x00000400	0x00000000	IMAGE_SUBSYSTEM_WINDOWS_GUI	['IMAGE_DLLCHARACTERISTICS_DYNAMIC_BASE', 'IMAGE_DLLCHARACTERISTICS_NX_COMPAT', 'IMAGE_DLLCHARACTERISTICS_TERMINAL_SERVER_AWARE']	0x00100000	0x00001000	0x00001000	0x00100000	0x00000000	0x0000579C	0x00001000	0x00005800	0x00000400	0x00000000	0x00000000	['IMAGE_SCN_CNT_CODE', 'IMAGE_SCN_MEM_EXECUTE', 'IMAGE_SCN_MEM_READ']	0x000024F0
9008c25261d2cbd38e870283f92d2370	754fc9182434a3dceb86280b66b59f255d79278e	exe	0xf4602c	PE32+	AMD AMD64	MZ	0x0090	0x0003	0x0000	0x0004	0x0000	0xFFFF	0x0000	0x00B8	0x0000	0x0000	0x0000	0x0000	0x00000080	PE32+	0x0000D200	0x00B2CE00	0x00000000	0x0000000000F4602C (Section: .akr1)	0x00001000	0x00007000	0x0000000140000000	0x00001000	0x00000200	6.0	0.0	0x0179B000	0x00000400	0x00000000	IMAGE_SUBSYSTEM_WINDOWS_CUI	['IMAGE_DLLCHARACTERISTICS_DYNAMIC_BASE', 'IMAGE_DLLCHARACTERISTICS_HIGH_ENTROPY_VA', 'IMAGE_DLLCHARACTERISTICS_NX_COMPAT', 'IMAGE_DLLCHARACTERISTICS_TERMINAL_SERVER_AWARE']	0x0000000000100000	0x0000000000001000	0x0000000000001000	0x0000000000100000	0x00000000	0x0000D1FF	0x00001000	0x00000000	0x00000000	0x00000000	0x00000000	['IMAGE_SCN_CNT_CODE', 'IMAGE_SCN_MEM_EXECUTE', 'IMAGE_SCN_MEM_READ']	0x0000A712
8a037ebf8111047245313399eb0b4425	3e506e3f4e9d0105fff0f77df28d622354d858c5	exe	0x35267	PE32	Intel 386 or later, and compatibles	MZ	0x0090	0x0003	0x0000	0x0004	0x0000	0xFFFF	0x0000	0x00B8	0x0000	0x0000	0x0000	0x0000	0x00000118	PE32	0x0005B800	0x00023E00	0x00000000	0x00035267 (Section: .text)	0x00001000	0x0005D000	0x00400000	0x00001000	0x00000200	5.1	A.0	0x00084000	0x00000400	0x00083614	IMAGE_SUBSYSTEM_WINDOWS_GUI	['IMAGE_DLLCHARACTERISTICS_DYNAMIC_BASE', 'IMAGE_DLLCHARACTERISTICS_NX_COMPAT', 'IMAGE_DLLCHARACTERISTICS_TERMINAL_SERVER_AWARE']	0x00100000	0x00002000	0x00001000	0x00100000	0x00000000	0x0005B728	0x00001000	0x0005B800	0x00000400	0x00000000	0x00000000	['IMAGE_SCN_CNT_CODE', 'IMAGE_SCN_MEM_EXECUTE', 'IMAGE_SCN_MEM_READ']	0x0000A712
bfb1766c40486ba00f3f9539806579e0	e57623f766ef5c961f609f0fcc683e50525d110d	exe	0x33a9e	PE32	Intel 386 or later, and compatibles	MZ	0x0090	0x0003	0x0000	0x0004	0x0000	0xFFFF	0x0000	0x00B8	0x0000	0x0000	0x0000	0x0000	0x00000080	PE32	0x00031C00	0x00009200	0x00000000	0x00033A9E (Section: .text)	0x00002000	0x00000000	0x00400000	0x00002000	0x00000200	4.0	0.0	0x00040000	0x00000200	0x00000000	IMAGE_SUBSYSTEM_WINDOWS_GUI	['IMAGE_DLLCHARACTERISTICS_DYNAMIC_BASE', 'IMAGE_DLLCHARACTERISTICS_NO_SEH', 'IMAGE_DLLCHARACTERISTICS_NX_COMPAT', 'IMAGE_DLLCHARACTERISTICS_TERMINAL_SERVER_AWARE']	0x00100000	0x00001000	0x00001000	0x00100000	0x00000000	0x00031AA4	0x00002000	0x00031C00	0x00000200	0x00000000	0x00000000	['IMAGE_SCN_CNT_CODE', 'IMAGE_SCN_MEM_EXECUTE', 'IMAGE_SCN_MEM_READ']	0x0000A712
533549a23c4c6b9d08f4707e110585c7	0c093152fc8dafef929065b2b98b6a9a81e68d82	exe	0x2e5e	PE32	Intel 386 or later, and compatibles	MZ	0x0040	0x0001	0x0000	0x0002	0x0000	0xFFFF	0x0000	0x00B8	0x0000	0x0000	0x0000	0xB400	0x00000040	PE32	0x00001000	0x00024600	0x00000000	0x00002E5E (Section: .text)	0x00002000	0x00004000	0x00400000	0x00002000	0x00000200	4.0	0.0	0x0002C000	0x00000200	0x00000000	IMAGE_SUBSYSTEM_WINDOWS_GUI	['IMAGE_DLLCHARACTERISTICS_DYNAMIC_BASE', 'IMAGE_DLLCHARACTERISTICS_NO_SEH', 'IMAGE_DLLCHARACTERISTICS_NX_COMPAT', 'IMAGE_DLLCHARACTERISTICS_TERMINAL_SERVER_AWARE']	0x00100000	0x00001000	0x00001000	0x00100000	0x00000000	0x00000E64	0x00002000	0x00001000	0x00000200	0x00000000	0x00000000	['IMAGE_SCN_CNT_CODE', 'IMAGE_SCN_MEM_EXECUTE', 'IMAGE_SCN_MEM_READ']	0x0000A712
7d301ba376944a3e2ca31d4364a5a876	7c1b6dbe3de9c6495ee9524db78524b035996f69	exe	0x2f6f	PE32	Intel 386 or later, and compatibles	MZ	0x0090	0x0003	0x0000	0x0004	0x0000	0xFFFF	0x0000	0x00B8	0x0000	0x0000	0x0000	0x0000	0x000000F8	PE32	0x0000CA00	0x00008000	0x00000000	0x00002F6F (Section: .text)	0x00001000	0x0000E000	0x00400000	0x00001000	0x00000200	6.0	0.0	0x00018000	0x00000400	0x00000000	IMAGE_SUBSYSTEM_WINDOWS_CUI	['IMAGE_DLLCHARACTERISTICS_DYNAMIC_BASE', 'IMAGE_DLLCHARACTERISTICS_NX_COMPAT', 'IMAGE_DLLCHARACTERISTICS_TERMINAL_SERVER_AWARE']	0x00100000	0x00001000	0x00001000	0x00100000	0x00000000	0x0000C980	0x00001000	0x0000CA00	0x00000400	0x00000000	0x00000000	['IMAGE_SCN_CNT_CODE', 'IMAGE_SCN_MEM_EXECUTE', 'IMAGE_SCN_MEM_READ']	0x00003688
e446732704fdd1ce44caa999b1e906aa	7ec5561e177d3452070600ed03e56a56b95399e4	exe	0x23c520	PE32+	AMD AMD64	MZ	0x0090	0x0003	0x0000	0x0004	0x0000	0xFFFF	0x0000	0x00B8	0x0000	0x0000	0x0000	0x0000	0x00000108	PE32+	0x0024DE00	0x001E5E00	0x00000000	0x000000000023C520 (Section: .text)	0x00001000	0x0000E000	0x0000000140000000	0x00001000	0x00000200	6.0	0.0	0x00438000	0x00000400	0x00000000	IMAGE_SUBSYSTEM_WINDOWS_GUI	['IMAGE_DLLCHARACTERISTICS_DYNAMIC_BASE', 'IMAGE_DLLCHARACTERISTICS_HIGH_ENTROPY_VA', 'IMAGE_DLLCHARACTERISTICS_NX_COMPAT', 'IMAGE_DLLCHARACTERISTICS_TERMINAL_SERVER_AWARE']	0x0000000000400000	0x0000000000001000	0x0000000000001000	0x0000000000100000	0x00000000	0x0024DCBC	0x00001000	0x0024DE00	0x00000400	0x00000000	0x00000000	['IMAGE_SCN_CNT_CODE', 'IMAGE_SCN_MEM_EXECUTE', 'IMAGE_SCN_MEM_READ']	0x001805F8
de3764bf85f145c7f82e316684ce9f15	d8deb4a80269c98662cbb7cf67a4d4bfa9f5ed2b	exe	0xd18dd	PE32	Intel 386 or later, and compatibles	MZ	0x0090	0x0003	0x0000	0x0004	0x0000	0xFFFF	0x0000	0x00B8	0x0000	0x0000	0x0000	0x0000	0x00000130	PE32	0x000D1E00	0x00059600	0x00000000	0x000D18DD (Section: .text)	0x00001000	0x000D3000	0x00400000	0x00001000	0x00000200	6.0	0.0	0x0012E000	0x00000400	0x00000000	IMAGE_SUBSYSTEM_WINDOWS_GUI	['IMAGE_DLLCHARACTERISTICS_DYNAMIC_BASE', 'IMAGE_DLLCHARACTERISTICS_NX_COMPAT', 'IMAGE_DLLCHARACTERISTICS_TERMINAL_SERVER_AWARE']	0x00100000	0x00001000	0x00001000	0x00100000	0x00000000	0x000D1C71	0x00001000	0x000D1E00	0x00000400	0x00000000	0x00000000	['IMAGE_SCN_CNT_CODE', 'IMAGE_SCN_MEM_EXECUTE', 'IMAGE_SCN_MEM_READ']	0x00047610
601e12bfc188227671128dfe549bf701	5fa6309c73e104da625af4922513b2949e5745bf	exe	0x1ef4	PE32	Intel 386 or later, and compatibles	MZ	0x0090	0x0003	0x0000	0x0004	0x0000	0xFFFF	0x0000	0x00B8	0x0000	0x0000	0x0000	0x0000	0x000000B8	PE32	0x00027000	0x00005000	0x00000000	0x00001EF4 (Section: .text)	0x00001000	0x00028000	0x00400000	0x00001000	0x00001000	4.0	1.1	0x0002D000	0x00001000	0x0002AEB1	IMAGE_SUBSYSTEM_WINDOWS_GUI	['IMAGE_DLLCHARACTERISTICS_DYNAMIC_BASE', 'IMAGE_DLLCHARACTERISTICS_NX_COMPAT', 'IMAGE_DLLCHARACTERISTICS_TERMINAL_SERVER_AWARE']	0x00100000	0x00001000	0x00001000	0x00100000	0x00000000	0x00026688	0x00001000	0x00027000	0x00001000	0x00000000	0x00000000	['IMAGE_SCN_CNT_CODE', 'IMAGE_SCN_MEM_EXECUTE', 'IMAGE_SCN_MEM_READ']	0x00047610
4990100a2002df6b9654972d63cf2537	9297eacf9eb3db96a13a92ca317b134d10d94ec9	exe	0x14b0	PE32+	AMD AMD64	MZ	0x0090	0x0003	0x0000	0x0004	0x0000	0xFFFF	0x0000	0x00B8	0x0000	0x0000	0x0000	0x0000	0x00000080	PE32+	0x0003A000	0x00001000	0x00099000	0x00000000000014B0 (Section: UPX0)	0x0009A000	0x00028000	0x0000000000400000	0x00001000	0x00000200	4.0	0.0	0x000D5000	0x00001000	0x00000000	IMAGE_SUBSYSTEM_WINDOWS_GUI	['IMAGE_DLLCHARACTERISTICS_DYNAMIC_BASE', 'IMAGE_DLLCHARACTERISTICS_NX_COMPAT', 'IMAGE_DLLCHARACTERISTICS_TERMINAL_SERVER_AWARE']	0x0000000000200000	0x0000000000001000	0x0000000000001000	0x0000000000100000	0x00000000	0x00026688	0x00001000	0x00027000	0x00001000	0x00000000	0x00000000	['IMAGE_SCN_CNT_CODE', 'IMAGE_SCN_MEM_EXECUTE', 'IMAGE_SCN_MEM_READ']	0x00047610
df991217f1cfadd9acfa56f878da5ee7	0b03b34cfb2985a840db279778ca828e69813116	exe	0x192e	PE32	Intel 386 or later, and compatibles	MZ	0x0090	0x0003	0x0000	0x0004	0x0000	0xFFFF	0x0000	0x00B8	0x0000	0x0000	0x0000	0x0000	0x000000F8	PE32	0x00071400	0x00016800	0x00000000	0x0000192E (Section: .text)	0x00001000	0x00073000	0x00400000	0x00001000	0x00000200	4.0	0.0	0x0008C000	0x00000400	0x00091D88	IMAGE_SUBSYSTEM_WINDOWS_GUI	['IMAGE_DLLCHARACTERISTICS_DYNAMIC_BASE', 'IMAGE_DLLCHARACTERISTICS_NX_COMPAT', 'IMAGE_DLLCHARACTERISTICS_TERMINAL_SERVER_AWARE']	0x00100000	0x00001000	0x00001000	0x00100000	0x00000000	0x000713DB	0x00001000	0x00071400	0x00000400	0x00000000	0x00000000	['IMAGE_SCN_CNT_CODE', 'IMAGE_SCN_MEM_EXECUTE', 'IMAGE_SCN_MEM_READ']	0x0000A612
7b3eda4444ef787e3ab84244f93044a0	92ecdb1b2d1d2172add74810aac76b3f56170c2c	exe	0x134c88	PE32+	AMD AMD64	MZ	0x0090	0x0003	0x0000	0x0004	0x0000	0xFFFF	0x0000	0x00B8	0x0000	0x0000	0x0000	0x0000	0x00000130	PE32+	0x00217200	0x001FDE00	0x00000000	0x0000000000134C88 (Section: .text)	0x00001000	0x00073000	0x0000000140000000	0x00001000	0x00000200	5.2	0.0	0x0041C000	0x00000400	0x0042415B	IMAGE_SUBSYSTEM_WINDOWS_GUI	['IMAGE_DLLCHARACTERISTICS_DYNAMIC_BASE', 'IMAGE_DLLCHARACTERISTICS_HIGH_ENTROPY_VA', 'IMAGE_DLLCHARACTERISTICS_NX_COMPAT', 'IMAGE_DLLCHARACTERISTICS_TERMINAL_SERVER_AWARE']	0x0000000000100000	0x0000000000001000	0x0000000000001000	0x0000000000100000	0x00000000	0x00217038	0x00001000	0x00217200	0x00000400	0x00000000	0x00000000	['IMAGE_SCN_CNT_CODE', 'IMAGE_SCN_MEM_EXECUTE', 'IMAGE_SCN_MEM_READ']	0x0010F664
be37c6f11e5470e0bf99475a1e98d5a7	5626ba5b563033366752c6ab626adcd6a8752d90	exe	0x134c88	PE32+	AMD AMD64	MZ	0x0090	0x0003	0x0000	0x0004	0x0000	0xFFFF	0x0000	0x00B8	0x0000	0x0000	0x0000	0x0000	0x00000130	PE32+	0x00217200	0x001FDE00	0x00000000	0x0000000000134C88 (Section: .text)	0x00001000	0x00073000	0x0000000140000000	0x00001000	0x00000200	5.2	0.0	0x0041C000	0x00000400	0x0042415B	IMAGE_SUBSYSTEM_WINDOWS_GUI	['IMAGE_DLLCHARACTERISTICS_DYNAMIC_BASE', 'IMAGE_DLLCHARACTERISTICS_HIGH_ENTROPY_VA', 'IMAGE_DLLCHARACTERISTICS_NX_COMPAT', 'IMAGE_DLLCHARACTERISTICS_TERMINAL_SERVER_AWARE']	0x0000000000100000	0x0000000000001000	0x0000000000001000	0x0000000000100000	0x00000000	0x00217038	0x00001000	0x00217200	0x00000400	0x00000000	0x00000000	['IMAGE_SCN_CNT_CODE', 'IMAGE_SCN_MEM_EXECUTE', 'IMAGE_SCN_MEM_READ']	0x0010F664
742f3846a6e44b98c44617f872865400	f42f52c9a84c9548c359ffeef38efcd04531e5e5	exe	0x1f9b	PE32	Intel 386 or later, and compatibles	MZ	0x0090	0x0003	0x0000	0x0004	0x0000	0xFFFF	0x0000	0x00B8	0x0000	0x0000	0x0000	0x0000	0x000000F8	PE32	0x00013200	0x00089A00	0x00000000	0x00001F9B (Section: .text)	0x00001000	0x00015000	0x00400000	0x00001000	0x00000200	5.1	0.0	0x000A2000	0x00000400	0x00057C3A	IMAGE_SUBSYSTEM_WINDOWS_GUI	['IMAGE_DLLCHARACTERISTICS_NX_COMPAT', 'IMAGE_DLLCHARACTERISTICS_TERMINAL_SERVER_AWARE']	0x00100000	0x00001000	0x00001000	0x00100000	0x00000000	0x000131F5	0x00001000	0x00013200	0x00000400	0x00000000	0x00000000	['IMAGE_SCN_CNT_CODE', 'IMAGE_SCN_MEM_EXECUTE', 'IMAGE_SCN_MEM_READ']	0x00006B70
ad4e333445fe52a57f107e0c1cfd57dd	340d0f96ad75b0f08d4e127d8cc73ec8f4b81438	exe	0x5fd90	PE32	Intel 386 or later, and compatibles	MZ	0x0090	0x0003	0x0004	0x0000	0x0000	0xFFFF	0x0000	0x008B	0x0000	0x0000	0x0000	0x0000	0x00000080	PE32	0x0057E000	0x00090A00	0x00000000	0x0005FD90 (Section: .text)	0x00001000	0x00B90000	0x00400000	0x00001000	0x00000200	6.1	1.0	0x00C41000	0x00000400	0x00000000	IMAGE_SUBSYSTEM_WINDOWS_CUI	['IMAGE_DLLCHARACTERISTICS_NX_COMPAT', 'IMAGE_DLLCHARACTERISTICS_TERMINAL_SERVER_AWARE']	0x00100000	0x00001000	0x00001000	0x00100000	0x00000000	0x0057DE55	0x00001000	0x0057E000	0x00000400	0x00000000	0x00000000	['IMAGE_SCN_CNT_CODE', 'IMAGE_SCN_CNT_INITIALIZED_DATA', 'IMAGE_SCN_MEM_EXECUTE', 'IMAGE_SCN_MEM_READ']	0x006101B4
2ee4f288abca245ec159482d6b84cda9	a4d512b899e4cc6180925a8bd9f98da6165b2f7b	exe	0x1a45	PE32	Intel 386 or later, and compatibles	MZ	0x0090	0x0003	0x0000	0x0004	0x0000	0xFFFF	0x0000	0x00B8	0x0000	0x0000	0x0000	0x0000	0x000000E0	PE32	0x00001000	0x00001800	0x00000000	0x00001A45 (Section: .text)	0x00001000	0x00002000	0x00400000	0x00001000	0x00000200	5.0	0.0	0x00005000	0x00000400	0x0000DE07	IMAGE_SUBSYSTEM_WINDOWS_GUI	['IMAGE_DLLCHARACTERISTICS_TERMINAL_SERVER_AWARE']	0x00100000	0x00001000	0x00001000	0x00100000	0x00000000	0x00000FA4	0x00001000	0x00001000	0x00000400	0x00000000	0x00000000	['IMAGE_SCN_CNT_CODE', 'IMAGE_SCN_MEM_EXECUTE', 'IMAGE_SCN_MEM_READ']	0x00000936
cf00f5cad82a2b30806d096c5e83453a	38c3120ecf1a70a4c579bcd16d789e3d17b66bac	exe	0x1a45	PE32	Intel 386 or later, and compatibles	MZ	0x0090	0x0003	0x0000	0x0004	0x0000	0xFFFF	0x0000	0x00B8	0x0000	0x0000	0x0000	0x0000	0x000000E0	PE32	0x00001000	0x00001800	0x00000000	0x00001A45 (Section: .text)	0x00001000	0x00002000	0x00400000	0x00001000	0x00000200	5.0	0.0	0x00005000	0x00000400	0x0000DE07	IMAGE_SUBSYSTEM_WINDOWS_GUI	['IMAGE_DLLCHARACTERISTICS_TERMINAL_SERVER_AWARE']	0x00100000	0x00001000	0x00001000	0x00100000	0x00000000	0x00000FA4	0x00001000	0x00001000	0x00000400	0x00000000	0x00000000	['IMAGE_SCN_CNT_CODE', 'IMAGE_SCN_MEM_EXECUTE', 'IMAGE_SCN_MEM_READ']	0x00000936
e2abf4955a35d2f6bfeb21200ea1f836	be5d778d38688a5db52a3d72adf76a59433975ca	exe	0x1000	PE32	Intel 386 or later, and compatibles	MZ	0x0090	0x0003	0x0000	0x0004	0x0000	0xFFFF	0x0000	0x00B8	0x0000	0x0000	0x0000	0x0000	0x00000080	PE32	0x00022400	0x000A2E00	0x00000000	0x00001000 (Section: )	0x00001000	0x00024000	0x00400000	0x00001000	0x00000200	6.0	0.0	0x005AF000	0x00000400	0x003D8E58	IMAGE_SUBSYSTEM_WINDOWS_GUI	['IMAGE_DLLCHARACTERISTICS_NX_COMPAT', 'IMAGE_DLLCHARACTERISTICS_TERMINAL_SERVER_AWARE']	0x00100000	0x00001000	0x00001000	0x00100000	0x00000000	0x00000FA4	0x00001000	0x00001000	0x00000400	0x00000000	0x00000000	['IMAGE_SCN_CNT_CODE', 'IMAGE_SCN_MEM_EXECUTE', 'IMAGE_SCN_MEM_READ']	0x00000936
8a2122e8162dbef04694b9c3e0b6cdee	f1efb0fddc156e4c61c5f78a54700e4e7984d55d	exe	0x18f50	PE32+	AMD AMD64	MZ	0x0090	0x0003	0x0000	0x0004	0x0000	0xFFFF	0x0000	0x00B8	0x0000	0x0000	0x0000	0x0000	0x000000F0	PE32+	0x00031000	0x00031400	0x00000000	0x0000000000018F50 (Section: .text)	0x00001000	0x00024000	0x0000000140000000	0x00001000	0x00000200	A.0	A.0	0x00067000	0x00000400	0x0004D4AF	IMAGE_SUBSYSTEM_WINDOWS_CUI	['IMAGE_DLLCHARACTERISTICS_DYNAMIC_BASE', 'IMAGE_DLLCHARACTERISTICS_GUARD_CF', 'IMAGE_DLLCHARACTERISTICS_HIGH_ENTROPY_VA', 'IMAGE_DLLCHARACTERISTICS_NX_COMPAT', 'IMAGE_DLLCHARACTERISTICS_TERMINAL_SERVER_AWARE']	0x0000000000100000	0x00000000000FC000	0x0000000000001000	0x0000000000100000	0x00000000	0x00030EF9	0x00001000	0x00031000	0x00000400	0x00000000	0x00000000	['IMAGE_SCN_CNT_CODE', 'IMAGE_SCN_MEM_EXECUTE', 'IMAGE_SCN_MEM_READ']	0x0000A53C
4cd1195333be2d8d9038617ec0a2e39c	ed6fe1b5da38a57d7d11d4acbc0b3a54d13a106d	exe	0x18f50	PE32+	AMD AMD64	MZ	0x0090	0x0003	0x0000	0x0004	0x0000	0xFFFF	0x0000	0x00B8	0x0000	0x0000	0x0000	0x0000	0x000000F0	PE32+	0x00031000	0x00031400	0x00000000	0x0000000000018F50 (Section: .text)	0x00001000	0x00024000	0x0000000140000000	0x00001000	0x00000200	A.0	A.0	0x00067000	0x00000400	0x0004D4AF	IMAGE_SUBSYSTEM_WINDOWS_CUI	['IMAGE_DLLCHARACTERISTICS_DYNAMIC_BASE', 'IMAGE_DLLCHARACTERISTICS_GUARD_CF', 'IMAGE_DLLCHARACTERISTICS_HIGH_ENTROPY_VA', 'IMAGE_DLLCHARACTERISTICS_NX_COMPAT', 'IMAGE_DLLCHARACTERISTICS_TERMINAL_SERVER_AWARE']	0x0000000000100000	0x00000000000FC000	0x0000000000001000	0x0000000000100000	0x00000000	0x00030EF9	0x00001000	0x00031000	0x00000400	0x00000000	0x00000000	['IMAGE_SCN_CNT_CODE', 'IMAGE_SCN_MEM_EXECUTE', 'IMAGE_SCN_MEM_READ']	0x0000A53C
7e2ce6d772bf082bb39edd4c21a5312b	329138aaf6ec5caa061542cfe0c77526d6e675df	exe	0x143a80	PE32	Intel 386 or later, and compatibles	MZ	0x0090	0x0003	0x0000	0x0004	0x0000	0xFFFF	0x0000	0x00B8	0x0000	0x0000	0x0000	0x0000	0x00000120	PE32	0x00177A00	0x00197A00	0x00000000	0x00143A80 (Section: .text)	0x00001000	0x00179000	0x00400000	0x00001000	0x00000200	5.0	0.0	0x00329000	0x00000400	0x0031965D	IMAGE_SUBSYSTEM_WINDOWS_GUI	['IMAGE_DLLCHARACTERISTICS_DYNAMIC_BASE', 'IMAGE_DLLCHARACTERISTICS_NX_COMPAT', 'IMAGE_DLLCHARACTERISTICS_TERMINAL_SERVER_AWARE']	0x00100000	0x00001000	0x00001000	0x00100000	0x00000000	0x001779BE	0x00001000	0x00177A00	0x00000400	0x00000000	0x00000000	['IMAGE_SCN_CNT_CODE', 'IMAGE_SCN_MEM_EXECUTE', 'IMAGE_SCN_MEM_READ']	0x0006FDBE
bfb1766c40486ba00f3f9539806579e0	e57623f766ef5c961f609f0fcc683e50525d110d	exe	0x33a9e	PE32	Intel 386 or later, and compatibles	MZ	0x0090	0x0003	0x0000	0x0004	0x0000	0xFFFF	0x0000	0x00B8	0x0000	0x0000	0x0000	0x0000	0x00000080	PE32	0x00031C00	0x00009200	0x00000000	0x00033A9E (Section: .text)	0x00002000	0x00000000	0x00400000	0x00002000	0x00000200	4.0	0.0	0x00040000	0x00000200	0x00000000	IMAGE_SUBSYSTEM_WINDOWS_GUI	['IMAGE_DLLCHARACTERISTICS_DYNAMIC_BASE', 'IMAGE_DLLCHARACTERISTICS_NO_SEH', 'IMAGE_DLLCHARACTERISTICS_NX_COMPAT', 'IMAGE_DLLCHARACTERISTICS_TERMINAL_SERVER_AWARE']	0x00100000	0x00001000	0x00001000	0x00100000	0x00000000	0x00031AA4	0x00002000	0x00031C00	0x00000200	0x00000000	0x00000000	['IMAGE_SCN_CNT_CODE', 'IMAGE_SCN_MEM_EXECUTE', 'IMAGE_SCN_MEM_READ']	0x0006FDBE
d5380d3324d9ea9cfa3e3e8db93b8ccd	409200eba1abf1c70f23a10db3a7154e6731046d	exe	0x4ae4	PE32	Intel 386 or later, and compatibles	MZ	0x0050	0x0002	0x0000	0x0004	0x000F	0xFFFF	0x0000	0x00B8	0x0000	0x0000	0x001A	0x0000	0x00000100	PE32	0x00003C00	0x00001400	0x00000000	0x00004AE4 (Section: CODE)	0x00001000	0x00005000	0x00400000	0x00001000	0x00000200	4.0	0.0	0x0005C000	0x00000400	0x00000000	IMAGE_SUBSYSTEM_WINDOWS_GUI	['IMAGE_DLLCHARACTERISTICS_TERMINAL_SERVER_AWARE']	0x00100000	0x00004000	0x00001000	0x00100000	0x00000000	0x00010E50	0x00001000	0x00011000	0x00000400	0x00000000	0x00000000	['IMAGE_SCN_CNT_CODE', 'IMAGE_SCN_MEM_EXECUTE', 'IMAGE_SCN_MEM_READ']	0x00000065
a7344f3bb8b6f7e215497e33cd551085	cbfe7c31995e1247d16746459f287f4788840ba2	exe	0xbc6e	PE32	Intel 386 or later, and compatibles	MZ	0x0090	0x0003	0x0000	0x0004	0x0000	0xFFFF	0x0000	0x00B8	0x0000	0x0000	0x0000	0x0000	0x00000080	PE32	0x00009E00	0x00001200	0x00000000	0x0000BC6E (Section: .text)	0x00002000	0x0000C000	0x00400000	0x00002000	0x00000200	4.0	0.0	0x00010000	0x00000200	0x00000000	IMAGE_SUBSYSTEM_WINDOWS_CUI	['IMAGE_DLLCHARACTERISTICS_DYNAMIC_BASE', 'IMAGE_DLLCHARACTERISTICS_NO_SEH', 'IMAGE_DLLCHARACTERISTICS_NX_COMPAT', 'IMAGE_DLLCHARACTERISTICS_TERMINAL_SERVER_AWARE']	0x00100000	0x00001000	0x00001000	0x00100000	0x00000000	0x00009C74	0x00002000	0x00009E00	0x00000200	0x00000000	0x00000000	['IMAGE_SCN_CNT_CODE', 'IMAGE_SCN_MEM_EXECUTE', 'IMAGE_SCN_MEM_READ']	0x00000065
05bd3b8513a4e56381b03a206b185810	177adc1ea18f27e5cd83be4d6f071feab57bcafc	exe	0xe4b9	PE32	Intel 386 or later, and compatibles	MZ	0x0090	0x0003	0x0000	0x0004	0x0000	0xFFFF	0x0000	0x00B8	0x0000	0x0000	0x0000	0x0000	0x000000E0	PE32	0x0001CC00	0x0002AA00	0x00000000	0x0000E4B9 (Section: .text)	0x00001000	0x0001E000	0x00400000	0x00001000	0x00000200	5.1	0.0	0x0004D000	0x00000400	0x0004C07B	IMAGE_SUBSYSTEM_WINDOWS_GUI	['IMAGE_DLLCHARACTERISTICS_DYNAMIC_BASE', 'IMAGE_DLLCHARACTERISTICS_NX_COMPAT', 'IMAGE_DLLCHARACTERISTICS_TERMINAL_SERVER_AWARE']	0x00100000	0x00001000	0x00001000	0x00100000	0x00000000	0x0001CAC9	0x00001000	0x0001CC00	0x00000400	0x00000000	0x00000000	['IMAGE_SCN_CNT_CODE', 'IMAGE_SCN_MEM_EXECUTE', 'IMAGE_SCN_MEM_READ']	0x00006D9A
5b7c939e660af3a678af8c48d416f3fd	b751c3ed92f2b33693c63610a27f57616c59b6c6	exe	0xbd0c	PE32	Intel 386 or later, and compatibles	MZ	0x0090	0x0003	0x0000	0x0004	0x0000	0xFFFF	0x0000	0x00B8	0x0000	0x0000	0x0000	0x0000	0x00000108	PE32	0x0000C000	0x0000FA00	0x00000000	0x0000BD0C (Section: .text)	0x00001000	0x0000D000	0x00400000	0x00001000	0x00000200	6.0	4.0	0x0001E000	0x00000400	0x00000000	IMAGE_SUBSYSTEM_WINDOWS_GUI	['IMAGE_DLLCHARACTERISTICS_DYNAMIC_BASE', 'IMAGE_DLLCHARACTERISTICS_TERMINAL_SERVER_AWARE']	0x00100000	0x00001000	0x00001000	0x00100000	0x00000000	0x0000BF8F	0x00001000	0x0000C000	0x00000400	0x00000000	0x00000000	['IMAGE_SCN_CNT_CODE', 'IMAGE_SCN_MEM_EXECUTE', 'IMAGE_SCN_MEM_READ']	0x00002BDE
1c1044cf6121b12c4d45a963c49b336c	22bf030e59378b9ca67c84569586797ccca59a67	exe	0x12e0	PE32	Intel 386 or later, and compatibles	MZ	0x0090	0x0003	0x0000	0x0004	0x0000	0xFFFF	0x0000	0x00B8	0x0000	0x0000	0x0000	0x0000	0x00000080	PE32	0x00003200	0x00005400	0x00000200	0x000012E0 (Section: .text)	0x00001000	0x00005000	0x00400000	0x00001000	0x00000200	4.0	1.0	0x00012000	0x00000400	0x00017FA4	IMAGE_SUBSYSTEM_WINDOWS_CUI	['IMAGE_DLLCHARACTERISTICS_DYNAMIC_BASE', 'IMAGE_DLLCHARACTERISTICS_TERMINAL_SERVER_AWARE']	0x00200000	0x00001000	0x00001000	0x00100000	0x00000000	0x0000316C	0x00001000	0x00003200	0x00000400	0x00000000	0x00000000	['IMAGE_SCN_ALIGN_1024BYTES', 'IMAGE_SCN_ALIGN_16BYTES', 'IMAGE_SCN_ALIGN_1BYTES', 'IMAGE_SCN_ALIGN_2048BYTES', 'IMAGE_SCN_ALIGN_256BYTES', 'IMAGE_SCN_ALIGN_32BYTES', 'IMAGE_SCN_ALIGN_4096BYTES', 'IMAGE_SCN_ALIGN_4BYTES', 'IMAGE_SCN_ALIGN_64BYTES', 'IMAGE_SCN_ALIGN_8192BYTES', 'IMAGE_SCN_ALIGN_8BYTES', 'IMAGE_SCN_ALIGN_MASK', 'IMAGE_SCN_CNT_CODE', 'IMAGE_SCN_CNT_INITIALIZED_DATA', 'IMAGE_SCN_MEM_…	0x0000032C
fc8d58ebe029e1cf79c7a552159b37e4	bda0f670702a8259f9283fd175c5706ea85f59a9	exe	0x12fc	PE32	Intel 386 or later, and compatibles	MZ	0x0090	0x0003	0x0000	0x0004	0x0000	0xFFFF	0x0000	0x00B8	0x0000	0x0000	0x0000	0x0000	0x000000C0	PE32	0x00002000	0x00002000	0x00000000	0x000012FC (Section: .text)	0x00001000	0x00003000	0x00400000	0x00001000	0x00001000	4.0	1.0	0x00005000	0x00001000	0x0000B9EF	IMAGE_SUBSYSTEM_WINDOWS_GUI	['IMAGE_DLLCHARACTERISTICS_DYNAMIC_BASE', 'IMAGE_DLLCHARACTERISTICS_TERMINAL_SERVER_AWARE']	0x00100000	0x00001000	0x00001000	0x00100000	0x00000000	0x00001BA0	0x00001000	0x00002000	0x00001000	0x00000000	0x00000000	['IMAGE_SCN_CNT_CODE', 'IMAGE_SCN_MEM_EXECUTE', 'IMAGE_SCN_MEM_READ']	0x0000032C
a14f0345c9060917d8496fb4932197e4	b2f9e5d56b668219d4bbeb954aea872a1fdc47ac	exe	0x1000	PE32	Intel 386 or later, and compatibles	MZ	0x0050	0x0002	0x0000	0x0004	0x000F	0xFFFF	0x0000	0x00B8	0x0000	0x0000	0x001A	0x0000	0x00000100	PE32	0x0011D000	0x00027400	0x00000000	0x00001000 (Section: )	0x00001000	0x0011F000	0x00400000	0x00001000	0x00000200	5.0	0.0	0x001A2000	0x00000400	0x00000000	IMAGE_SUBSYSTEM_WINDOWS_GUI	['IMAGE_DLLCHARACTERISTICS_DYNAMIC_BASE', 'IMAGE_DLLCHARACTERISTICS_TERMINAL_SERVER_AWARE']	0x00100000	0x00004000	0x00001000	0x00100000	0x00000000	0x00001BA0	0x00001000	0x00002000	0x00001000	0x00000000	0x00000000	['IMAGE_SCN_CNT_CODE', 'IMAGE_SCN_MEM_EXECUTE', 'IMAGE_SCN_MEM_READ']	0x0000032C
ac3167e7ef2d6206eff0a02e900a1ed0	e3ba789a34797459e48d06900c181db549a0d3f9	exe	0x0000	PE32+	AMD AMD64	MZ	0x0090	0x0003	0x0000	0x0004	0x0000	0xFFFF	0x0000	0x00B8	0x0000	0x0000	0x0000	0x0000	0x00000080	PE32+	0x00001600	0x00000800	0x00000000	0x0000000000000000 (Section: ?)	0x00002000	0x0011F000	0x0000000140000000	0x00002000	0x00000200	4.0	0.0	0x00006000	0x00000200	0x00000000	IMAGE_SUBSYSTEM_WINDOWS_CUI	['IMAGE_DLLCHARACTERISTICS_DYNAMIC_BASE', 'IMAGE_DLLCHARACTERISTICS_HIGH_ENTROPY_VA', 'IMAGE_DLLCHARACTERISTICS_NO_SEH', 'IMAGE_DLLCHARACTERISTICS_NX_COMPAT', 'IMAGE_DLLCHARACTERISTICS_TERMINAL_SERVER_AWARE']	0x0000000000400000	0x0000000000004000	0x0000000000002000	0x0000000000100000	0x00000000	0x00001564	0x00002000	0x00001600	0x00000200	0x00000000	0x00000000	['IMAGE_SCN_CNT_CODE', 'IMAGE_SCN_MEM_EXECUTE', 'IMAGE_SCN_MEM_READ']	0x0000032C
489fdc043bb02de3a9cb80ae6bf21f51	f894bb6181effa471bf24f36f3e6352f5708c089	exe	0x1d9ad6	PE32	Intel 386 or later, and compatibles	MZ	0x0090	0x0003	0x0000	0x0004	0x0000	0xFFFF	0x0000	0x00B8	0x0000	0x0000	0x0000	0x0000	0x00000080	PE32	0x001D7C00	0x0005B000	0x00000000	0x001D9AD6 (Section: .text)	0x00002000	0x001DA000	0x00400000	0x00002000	0x00000200	4.0	0.0	0x00238000	0x00000200	0x00000000	IMAGE_SUBSYSTEM_WINDOWS_GUI	['IMAGE_DLLCHARACTERISTICS_DYNAMIC_BASE', 'IMAGE_DLLCHARACTERISTICS_HIGH_ENTROPY_VA', 'IMAGE_DLLCHARACTERISTICS_NO_SEH', 'IMAGE_DLLCHARACTERISTICS_NX_COMPAT', 'IMAGE_DLLCHARACTERISTICS_TERMINAL_SERVER_AWARE']	0x00100000	0x00001000	0x00001000	0x00100000	0x00000000	0x001D7B0C	0x00002000	0x001D7C00	0x00000200	0x00000000	0x00000000	['IMAGE_SCN_CNT_CODE', 'IMAGE_SCN_MEM_EXECUTE', 'IMAGE_SCN_MEM_READ']	0x0000032C
d1b089f20c24cc8cd107da3687108b10	68a1d42d6cc128f192f8a0f627369542bd451a4f	exe	0x3480	PE32	Intel 386 or later, and compatibles	MZ	0x0090	0x0003	0x0000	0x0004	0x0000	0xFFFF	0x0000	0x00B8	0x0000	0x0000	0x0000	0x0000	0x00000108	PE32	0x0000CA00	0x0000A200	0x00000000	0x00003480 (Section: .text)	0x00001000	0x0000E000	0x00400000	0x00001000	0x00000200	6.0	0.0	0x0001B000	0x00000400	0x0001FCA3	IMAGE_SUBSYSTEM_WINDOWS_GUI	['IMAGE_DLLCHARACTERISTICS_DYNAMIC_BASE', 'IMAGE_DLLCHARACTERISTICS_NX_COMPAT', 'IMAGE_DLLCHARACTERISTICS_TERMINAL_SERVER_AWARE']	0x00100000	0x00001000	0x00001000	0x00100000	0x00000000	0x0000C938	0x00001000	0x0000CA00	0x00000400	0x00000000	0x00000000	['IMAGE_SCN_CNT_CODE', 'IMAGE_SCN_MEM_EXECUTE', 'IMAGE_SCN_MEM_READ']	0x00006E38
76ef16e94f77454aaffdfa4c700be85f	9b45b3826706337a11e43248095fb2c62e42d14d	exe	0x1257a	PE32	Intel 386 or later, and compatibles	MZ	0x0090	0x0003	0x0000	0x0004	0x0000	0xFFFF	0x0000	0x00B8	0x0000	0x0000	0x0000	0x0000	0x00000100	PE32	0x0001D000	0x00093000	0x00000000	0x0001257A (Section: .text)	0x00001000	0x0001E000	0x00400000	0x00001000	0x00001000	4.0	0.0	0x000B1000	0x00001000	0x00038BB5	IMAGE_SUBSYSTEM_WINDOWS_GUI	['IMAGE_DLLCHARACTERISTICS_DYNAMIC_BASE', 'IMAGE_DLLCHARACTERISTICS_NX_COMPAT', 'IMAGE_DLLCHARACTERISTICS_TERMINAL_SERVER_AWARE']	0x00100000	0x00001000	0x00001000	0x00100000	0x00000000	0x0001C854	0x00001000	0x0001D000	0x00001000	0x00000000	0x00000000	['IMAGE_SCN_CNT_CODE', 'IMAGE_SCN_MEM_EXECUTE', 'IMAGE_SCN_MEM_READ']	0x00004BF8
01a92a0f51c9055ce118cdcb3fd79b84	3a37a78f329134917032e6ab1dbf8dc1b0950eaf	exe	0xab430	PE32+	AMD AMD64	MZ	0x0090	0x0003	0x0000	0x0004	0x0000	0xFFFF	0x0000	0x00B8	0x0000	0x0000	0x0000	0x0000	0x00000080	PE32+	0x0007D000	0x00019000	0x0002E000	0x00000000000AB430 (Section: UPX1)	0x0002F000	0x0001E000	0x0000000140000000	0x00001000	0x00000200	4.0	0.0	0x000C5000	0x00001000	0x00000000	IMAGE_SUBSYSTEM_WINDOWS_GUI	['IMAGE_DLLCHARACTERISTICS_DYNAMIC_BASE', 'IMAGE_DLLCHARACTERISTICS_NX_COMPAT', 'IMAGE_DLLCHARACTERISTICS_TERMINAL_SERVER_AWARE']	0x0000000000100000	0x0000000000001000	0x0000000000001000	0x0000000000100000	0x00000000	0x0001C854	0x00001000	0x0001D000	0x00001000	0x00000000	0x00000000	['IMAGE_SCN_CNT_CODE', 'IMAGE_SCN_MEM_EXECUTE', 'IMAGE_SCN_MEM_READ']	0x00004BF8
d2b6b94cbcb1704f7962ffd09f2a3d1c	76f98d48ec3263ffff68c6f4a5a13fd5fee3e39f	exe	0x1361	PE32	Intel 386 or later, and compatibles	MZ	0x0090	0x0003	0x0000	0x0004	0x0000	0xFFFF	0x0000	0x00B8	0x0000	0x0000	0x0000	0x0000	0x00000180	PE32	0x00006000	0x00001000	0x00000000	0x00001361 (Section: .text)	0x00001000	0x00007000	0x00400000	0x00001000	0x00001000	4.0	0.0	0x006F5000	0x00001000	0x00000000	IMAGE_SUBSYSTEM_WINDOWS_GUI	['IMAGE_DLLCHARACTERISTICS_DYNAMIC_BASE', 'IMAGE_DLLCHARACTERISTICS_NX_COMPAT', 'IMAGE_DLLCHARACTERISTICS_TERMINAL_SERVER_AWARE']	0x00100000	0x00001000	0x00001000	0x00100000	0x00000000	0x00006000	0x00001000	0x00006000	0x00001000	0x00000000	0x00000000	['IMAGE_SCN_CNT_CODE', 'IMAGE_SCN_MEM_EXECUTE', 'IMAGE_SCN_MEM_READ', 'IMAGE_SCN_MEM_WRITE']	0x00004BF8
4a9b77cf844c2d2ad735201e0650aa4f	ac29ec6891e41c8e8bc88e2fbe0ae32bb27f66fe	exe	0xfeae	PE32	Intel 386 or later, and compatibles	MZ	0x0090	0x0003	0x0000	0x0004	0x0000	0xFFFF	0x0000	0x00B8	0x0000	0x0000	0x0000	0x0000	0x00000080	PE32	0x0000E000	0x00004400	0x00000000	0x0000FEAE (Section: .text)	0x00002000	0x00000000	0x00400000	0x00002000	0x00000200	4.0	0.0	0x00018000	0x00000200	0x00000000	IMAGE_SUBSYSTEM_WINDOWS_GUI	['IMAGE_DLLCHARACTERISTICS_DYNAMIC_BASE', 'IMAGE_DLLCHARACTERISTICS_NO_SEH', 'IMAGE_DLLCHARACTERISTICS_NX_COMPAT', 'IMAGE_DLLCHARACTERISTICS_TERMINAL_SERVER_AWARE']	0x00100000	0x00001000	0x00001000	0x00100000	0x00000000	0x0000DEB4	0x00002000	0x0000E000	0x00000200	0x00000000	0x00000000	['IMAGE_SCN_CNT_CODE', 'IMAGE_SCN_MEM_EXECUTE', 'IMAGE_SCN_MEM_READ']	0x00004BF8
48dd978edac7cce6386513f6b96ec090	289484ecba676e54a8ba8059be1152ecf27409fe	exe	0x1326	PE32	Intel 386 or later, and compatibles	MZ	0x0090	0x0003	0x0000	0x0004	0x0000	0xFFFF	0x0000	0x00B8	0x0000	0x0000	0x0000	0x0000	0x000000F8	PE32	0x00000E00	0x00001400	0x00000000	0x00001326 (Section: .text)	0x00001000	0x00002000	0x00400000	0x00001000	0x00000200	6.0	0.0	0x00006000	0x00000400	0x00000000	IMAGE_SUBSYSTEM_WINDOWS_CUI	['IMAGE_DLLCHARACTERISTICS_DYNAMIC_BASE', 'IMAGE_DLLCHARACTERISTICS_NX_COMPAT', 'IMAGE_DLLCHARACTERISTICS_TERMINAL_SERVER_AWARE']	0x00100000	0x00001000	0x00001000	0x00100000	0x00000000	0x00000CCE	0x00001000	0x00000E00	0x00000400	0x00000000	0x00000000	['IMAGE_SCN_CNT_CODE', 'IMAGE_SCN_MEM_EXECUTE', 'IMAGE_SCN_MEM_READ']	0x00000B36
7978ea0f269132b501fca9cacdca071d	8d59e4327491792844cc10e33eda040305b61ccd	exe	0x9d04	PE32+	AMD AMD64	MZ	0x0090	0x0003	0x0000	0x0004	0x0000	0xFFFF	0x0000	0x00B8	0x0000	0x0000	0x0000	0x0000	0x000000F8	PE32+	0x00023600	0x00037C00	0x00000000	0x0000000000009D04 (Section: .text)	0x00001000	0x00002000	0x0000000140000000	0x00001000	0x00000200	5.2	0.0	0x0006F000	0x00000400	0x006BED99	IMAGE_SUBSYSTEM_WINDOWS_CUI	['IMAGE_DLLCHARACTERISTICS_DYNAMIC_BASE', 'IMAGE_DLLCHARACTERISTICS_HIGH_ENTROPY_VA', 'IMAGE_DLLCHARACTERISTICS_NX_COMPAT', 'IMAGE_DLLCHARACTERISTICS_TERMINAL_SERVER_AWARE']	0x0000000000100000	0x0000000000001000	0x0000000000001000	0x0000000000100000	0x00000000	0x00023520	0x00001000	0x00023600	0x00000400	0x00000000	0x00000000	['IMAGE_SCN_CNT_CODE', 'IMAGE_SCN_MEM_EXECUTE', 'IMAGE_SCN_MEM_READ']	0x0001147C
be9bf27dd7459e203448d1e4645254b7	2597664713455cf5d0a50801e5cb7dff10acb9b1	exe	0x9c7d0	PE32	Intel 386 or later, and compatibles	MZ	0x0090	0x0003	0x0000	0x0004	0x0000	0xFFFF	0x0000	0x00B8	0x0000	0x0000	0x0000	0x0000	0x00000110	PE32	0x000C0000	0x0004D000	0x00000000	0x0009C7D0 (Section: .text)	0x00001000	0x000C1000	0x00400000	0x00001000	0x00001000	4.0	0.0	0x0014D000	0x00001000	0x00000000	IMAGE_SUBSYSTEM_WINDOWS_GUI	['IMAGE_DLLCHARACTERISTICS_DYNAMIC_BASE', 'IMAGE_DLLCHARACTERISTICS_HIGH_ENTROPY_VA', 'IMAGE_DLLCHARACTERISTICS_NX_COMPAT', 'IMAGE_DLLCHARACTERISTICS_TERMINAL_SERVER_AWARE']	0x00100000	0x00001000	0x00001000	0x00100000	0x00000000	0x000BF3EB	0x00001000	0x000C0000	0x00001000	0x00000000	0x00000000	['IMAGE_SCN_CNT_CODE', 'IMAGE_SCN_MEM_EXECUTE', 'IMAGE_SCN_MEM_READ']	0x0001DCEA
57a327f0fb9c17741224468cb1f7c657	fb84608abdda98ca8a33f68c53ae48eff1af1ced	exe	0x14c0	PE32+	AMD AMD64	MZ	0x0090	0x0003	0x0000	0x0004	0x0000	0xFFFF	0x0000	0x00B8	0x0000	0x0000	0x0000	0x0000	0x00000080	PE32+	0x00001A00	0x00045E00	0x00000200	0x00000000000014C0 (Section: .text)	0x00001000	0x000C1000	0x0000000000400000	0x00001000	0x00000200	4.0	0.0	0x0004E000	0x00000400	0x00053412	IMAGE_SUBSYSTEM_WINDOWS_GUI	['IMAGE_DLLCHARACTERISTICS_DYNAMIC_BASE', 'IMAGE_DLLCHARACTERISTICS_HIGH_ENTROPY_VA', 'IMAGE_DLLCHARACTERISTICS_NX_COMPAT', 'IMAGE_DLLCHARACTERISTICS_TERMINAL_SERVER_AWARE']	0x0000000000200000	0x0000000000001000	0x0000000000001000	0x0000000000100000	0x00000000	0x00001948	0x00001000	0x00001A00	0x00000400	0x00000000	0x00000000	['IMAGE_SCN_ALIGN_1024BYTES', 'IMAGE_SCN_ALIGN_16BYTES', 'IMAGE_SCN_ALIGN_1BYTES', 'IMAGE_SCN_ALIGN_2048BYTES', 'IMAGE_SCN_ALIGN_256BYTES', 'IMAGE_SCN_ALIGN_32BYTES', 'IMAGE_SCN_ALIGN_4096BYTES', 'IMAGE_SCN_ALIGN_4BYTES', 'IMAGE_SCN_ALIGN_64BYTES', 'IMAGE_SCN_ALIGN_8192BYTES', 'IMAGE_SCN_ALIGN_8BYTES', 'IMAGE_SCN_ALIGN_MASK', 'IMAGE_SCN_CNT_CODE', 'IMAGE_SCN_CNT_INITIALIZED_DATA', 'IMAGE_SCN_MEM_…	0x00000930
1045172c913bdac50685526ee92df556	27bd7c1b504a2e920140421c9e6cdf68b6e8f3c9	exe	0x1570	PE32	Intel 386 or later, and compatibles	MZ	0x0090	0x0003	0x0000	0x0004	0x0000	0xFFFF	0x0000	0x00B8	0x0000	0x0000	0x0000	0x0000	0x00000100	PE32	0x00001000	0x00001400	0x00000000	0x00001570 (Section: .text)	0x00001000	0x00002000	0x00400000	0x00001000	0x00000200	6.0	0.0	0x00006000	0x00000400	0x00000000	IMAGE_SUBSYSTEM_WINDOWS_CUI	['IMAGE_DLLCHARACTERISTICS_DYNAMIC_BASE', 'IMAGE_DLLCHARACTERISTICS_NX_COMPAT', 'IMAGE_DLLCHARACTERISTICS_TERMINAL_SERVER_AWARE']	0x00100000	0x00001000	0x00001000	0x00100000	0x00000000	0x00000FA4	0x00001000	0x00001000	0x00000400	0x00000000	0x00000000	['IMAGE_SCN_CNT_CODE', 'IMAGE_SCN_MEM_EXECUTE', 'IMAGE_SCN_MEM_READ']	0x00000BE4
92687de36dfe63e55b972e932b082477	afb1490bb2ddc040db1c7bc043727152f30acb4f	exe	0x5bc2	PE32	Intel 386 or later, and compatibles	MZ	0x0090	0x0003	0x0000	0x0004	0x0000	0xFFFF	0x0000	0x00B8	0x0000	0x0000	0x0000	0x0000	0x00000080	PE32	0x00003C00	0x00000800	0x00000000	0x00005BC2 (Section: .text)	0x00002000	0x00006000	0x00400000	0x00002000	0x00000200	4.0	0.0	0x0000A000	0x00000200	0x00000000	IMAGE_SUBSYSTEM_WINDOWS_CUI	['IMAGE_DLLCHARACTERISTICS_DYNAMIC_BASE', 'IMAGE_DLLCHARACTERISTICS_HIGH_ENTROPY_VA', 'IMAGE_DLLCHARACTERISTICS_NO_SEH', 'IMAGE_DLLCHARACTERISTICS_NX_COMPAT', 'IMAGE_DLLCHARACTERISTICS_TERMINAL_SERVER_AWARE']	0x00100000	0x00001000	0x00001000	0x00100000	0x00000000	0x00003BC8	0x00002000	0x00003C00	0x00000200	0x00000000	0x00000000	['IMAGE_SCN_CNT_CODE', 'IMAGE_SCN_MEM_EXECUTE', 'IMAGE_SCN_MEM_READ']	0x00000BE4
97e9e9990b8c55830ab69769180f829d	71e83b7cd5a9812e3061591e152cc11ab504e02d	exe	0x8a90	PE32	Intel 386 or later, and compatibles	MZ	0x0090	0x0003	0x0000	0x0004	0x0000	0xFFFF	0x0000	0x00B8	0x0000	0x0000	0x0000	0x0000	0x00000100	PE32	0x0004B200	0x00025200	0x00000000	0x00008A90 (Section: .text)	0x00001000	0x0004D000	0x00400000	0x00001000	0x00000200	6.0	0.0	0x00074000	0x00000400	0x00071290	IMAGE_SUBSYSTEM_WINDOWS_GUI	['IMAGE_DLLCHARACTERISTICS_DYNAMIC_BASE', 'IMAGE_DLLCHARACTERISTICS_NX_COMPAT', 'IMAGE_DLLCHARACTERISTICS_TERMINAL_SERVER_AWARE']	0x00100000	0x00001000	0x00001000	0x00100000	0x00000000	0x0004B14F	0x00001000	0x0004B200	0x00000400	0x00000000	0x00000000	['IMAGE_SCN_CNT_CODE', 'IMAGE_SCN_MEM_EXECUTE', 'IMAGE_SCN_MEM_READ']	0x0001CB3A
02658bc9801f98dfdf167accf57f6a36	dd3570f117f2996792e4d3bf20a6a0aba6409bcc	exe	0x1c3f	PE32	Intel 386 or later, and compatibles	MZ	0x0090	0x0003	0x0000	0x0004	0x0000	0xFFFF	0x0000	0x00B8	0x0000	0x0000	0x0000	0x0000	0x000000E8	PE32	0x00000E00	0x00001000	0x00000000	0x00001C3F (Section: .text)	0x00001000	0x00002000	0x00400000	0x00001000	0x00000200	4.0	0.0	0x00005000	0x00000400	0x00000000	IMAGE_SUBSYSTEM_WINDOWS_GUI	['IMAGE_DLLCHARACTERISTICS_DYNAMIC_BASE', 'IMAGE_DLLCHARACTERISTICS_NX_COMPAT', 'IMAGE_DLLCHARACTERISTICS_TERMINAL_SERVER_AWARE']	0x00100000	0x00001000	0x00001000	0x00100000	0x00000000	0x00000D92	0x00001000	0x00000E00	0x00000400	0x00000000	0x00000000	['IMAGE_SCN_CNT_CODE', 'IMAGE_SCN_MEM_EXECUTE', 'IMAGE_SCN_MEM_READ']	0x00000564
34c74de92902c31e066659a644b18e1d	e368167e728bb5e8abb98c3a9cd2f8711f98a74d	exe	0x24be2	PE32	Intel 386 or later, and compatibles	MZ	0x0090	0x0003	0x0000	0x0004	0x0000	0xFFFF	0x0000	0x00B8	0x0000	0x0000	0x0000	0x0000	0x00000080	PE32	0x00022C00	0x0001CA00	0x00000000	0x00024BE2 (Section: .text)	0x00002000	0x00026000	0x00400000	0x00002000	0x00000200	4.0	0.0	0x00046000	0x00000200	0x00000000	IMAGE_SUBSYSTEM_WINDOWS_GUI	['IMAGE_DLLCHARACTERISTICS_DYNAMIC_BASE', 'IMAGE_DLLCHARACTERISTICS_HIGH_ENTROPY_VA', 'IMAGE_DLLCHARACTERISTICS_NO_SEH', 'IMAGE_DLLCHARACTERISTICS_NX_COMPAT', 'IMAGE_DLLCHARACTERISTICS_TERMINAL_SERVER_AWARE']	0x00100000	0x00001000	0x00001000	0x00100000	0x00000000	0x00022BE8	0x00002000	0x00022C00	0x00000200	0x00000000	0x00000000	['IMAGE_SCN_CNT_CODE', 'IMAGE_SCN_MEM_EXECUTE', 'IMAGE_SCN_MEM_READ']	0x00000564
8b855e56e41a6e10d28522a20c1e0341	17ea75272cfe3749c6727388fd444d2c970f9d01	exe	0x6d5ae	PE32	Intel 386 or later, and compatibles	MZ	0x0090	0x0003	0x0000	0x0004	0x0000	0xFFFF	0x0000	0x00B8	0x0000	0x0000	0x0000	0x0000	0x00000080	PE32	0x0006B600	0x0001E200	0x00000000	0x0006D5AE (Section: .text)	0x00002000	0x0006E000	0x00400000	0x00002000	0x00000200	4.0	0.0	0x0008E000	0x00000200	0x00000000	IMAGE_SUBSYSTEM_WINDOWS_GUI	['IMAGE_DLLCHARACTERISTICS_DYNAMIC_BASE', 'IMAGE_DLLCHARACTERISTICS_NO_SEH', 'IMAGE_DLLCHARACTERISTICS_NX_COMPAT', 'IMAGE_DLLCHARACTERISTICS_TERMINAL_SERVER_AWARE']	0x00100000	0x00001000	0x00001000	0x00100000	0x00000000	0x0006B5B4	0x00002000	0x0006B600	0x00000200	0x00000000	0x00000000	['IMAGE_SCN_CNT_CODE', 'IMAGE_SCN_MEM_EXECUTE', 'IMAGE_SCN_MEM_READ']	0x00000564
7a3233cb72fd335a553fc120aff5db9c	31f8e5c76b80bac11043fa3d95a7abe634fb6852	exe	0x127c	PE32	Intel 386 or later, and compatibles	MZ	0x0090	0x0003	0x0000	0x0004	0x0000	0xFFFF	0x0000	0x00B8	0x0000	0x0000	0x0000	0x0000	0x000000B8	PE32	0x00002000	0x00002000	0x00000000	0x0000127C (Section: .text)	0x00001000	0x00003000	0x00400000	0x00001000	0x00001000	4.0	1.0	0x00005000	0x00001000	0x00014143	IMAGE_SUBSYSTEM_WINDOWS_GUI	['IMAGE_DLLCHARACTERISTICS_DYNAMIC_BASE', 'IMAGE_DLLCHARACTERISTICS_NO_SEH', 'IMAGE_DLLCHARACTERISTICS_NX_COMPAT', 'IMAGE_DLLCHARACTERISTICS_TERMINAL_SERVER_AWARE']	0x00100000	0x00001000	0x00001000	0x00100000	0x00000000	0x00001F6C	0x00001000	0x00002000	0x00001000	0x00000000	0x00000000	['IMAGE_SCN_CNT_CODE', 'IMAGE_SCN_MEM_EXECUTE', 'IMAGE_SCN_MEM_READ']	0x00000564
d0fc4b35b2564014ed69f53c21006b15	335a2c2f30cdefd32f215a82586385cb0958fea5	exe	0x9398	PE32	Intel 386 or later, and compatibles	MZ	0x0050	0x0002	0x0000	0x0004	0x000F	0xFFFF	0x0000	0x00B8	0x0000	0x0000	0x001A	0x0000	0x00000100	PE32	0x00008800	0x00007A00	0x00000000	0x00009398 (Section: CODE)	0x00001000	0x0000A000	0x00400000	0x00001000	0x00000200	4.0	0.0	0x00016000	0x00000400	0x00000000	IMAGE_SUBSYSTEM_WINDOWS_GUI	['IMAGE_DLLCHARACTERISTICS_DYNAMIC_BASE', 'IMAGE_DLLCHARACTERISTICS_NO_SEH', 'IMAGE_DLLCHARACTERISTICS_NX_COMPAT', 'IMAGE_DLLCHARACTERISTICS_TERMINAL_SERVER_AWARE']	0x00100000	0x00004000	0x00001000	0x00100000	0x00000000	0x00001F6C	0x00001000	0x00002000	0x00001000	0x00000000	0x00000000	['IMAGE_SCN_CNT_CODE', 'IMAGE_SCN_MEM_EXECUTE', 'IMAGE_SCN_MEM_READ']	0x00000018
a38a7e72a110324734a6a1f76e2c6e00	849d24d21ac83486ce9ea730d97993e08d9733df	exe	0xb810e	PE32	Intel 386 or later, and compatibles	MZ	0x0090	0x0003	0x0000	0x0004	0x0000	0xFFFF	0x0000	0x00B8	0x0000	0x0000	0x0000	0x0000	0x00000080	PE32	0x000B6200	0x0003AA00	0x00000000	0x000B810E (Section: .text)	0x00002000	0x00000000	0x00400000	0x00002000	0x00000200	4.0	0.0	0x000F8000	0x00000200	0x00000000	IMAGE_SUBSYSTEM_WINDOWS_GUI	['IMAGE_DLLCHARACTERISTICS_DYNAMIC_BASE', 'IMAGE_DLLCHARACTERISTICS_NO_SEH', 'IMAGE_DLLCHARACTERISTICS_NX_COMPAT', 'IMAGE_DLLCHARACTERISTICS_TERMINAL_SERVER_AWARE']	0x00100000	0x00001000	0x00001000	0x00100000	0x00000000	0x000B6114	0x00002000	0x000B6200	0x00000200	0x00000000	0x00000000	['IMAGE_SCN_CNT_CODE', 'IMAGE_SCN_MEM_EXECUTE', 'IMAGE_SCN_MEM_READ']	0x00000018
bfb1766c40486ba00f3f9539806579e0	e57623f766ef5c961f609f0fcc683e50525d110d	exe	0x33a9e	PE32	Intel 386 or later, and compatibles	MZ	0x0090	0x0003	0x0000	0x0004	0x0000	0xFFFF	0x0000	0x00B8	0x0000	0x0000	0x0000	0x0000	0x00000080	PE32	0x00031C00	0x00009200	0x00000000	0x00033A9E (Section: .text)	0x00002000	0x00000000	0x00400000	0x00002000	0x00000200	4.0	0.0	0x00040000	0x00000200	0x00000000	IMAGE_SUBSYSTEM_WINDOWS_GUI	['IMAGE_DLLCHARACTERISTICS_DYNAMIC_BASE', 'IMAGE_DLLCHARACTERISTICS_NO_SEH', 'IMAGE_DLLCHARACTERISTICS_NX_COMPAT', 'IMAGE_DLLCHARACTERISTICS_TERMINAL_SERVER_AWARE']	0x00100000	0x00001000	0x00001000	0x00100000	0x00000000	0x00031AA4	0x00002000	0x00031C00	0x00000200	0x00000000	0x00000000	['IMAGE_SCN_CNT_CODE', 'IMAGE_SCN_MEM_EXECUTE', 'IMAGE_SCN_MEM_READ']	0x00000018
[truncated: 21,255 more rows]
[truncated: 27 more columns]
